# Supplementary material for: C/EBPβ deletion in macrophages impairs mammary gland alveolar budding during the estrous cycle
Source: Life Sci Alliance. 2024 Jul 18;7(10):e202302516. doi: 10.26508/lsa.202302516 (PMC11258408; doi:10.26508/lsa.202302516)
Supplement: Supplementary file 1 [file LSA-2023-02516_TableS1.xlsx]

## Sheet: Top_DEGs_MEC
GeneName	EnsemblID	logFC	PValue	FDR
Tnfsf11	ENSMUSG00000022015	6.67	3.803e-37	5.97e-33
Ptpn5	ENSMUSG00000030854	-2.974	5.973e-27	4.689e-23
Klk4	ENSMUSG00000006948	6.313	4.068e-25	2.129e-21
Tmem86a	ENSMUSG00000010307	-2.437	2.195e-20	8.615e-17
Hmgcs2	ENSMUSG00000027875	2.339	3.329e-19	1.045e-15
Agtr1a	ENSMUSG00000049115	2.365	6.386e-19	1.671e-15
Aoc1	ENSMUSG00000029811	-3.196	1.567e-17	3.515e-14
Hba-a1	ENSMUSG00000069919	2.371	3.141e-17	6.164e-14
Sprr2a3	ENSMUSG00000074445	2.407	2.316e-15	4.039e-12
Klk2-ps	ENSMUSG00000108444	8.731	8.762e-15	1.375e-11
Calca	ENSMUSG00000030669	4.533	2.281e-14	3.255e-11
Cotl1	ENSMUSG00000031827	1.949	4.179e-14	5.467e-11
Ido1	ENSMUSG00000031551	-1.942	9.248e-14	1.117e-10
Rnf187	ENSMUSG00000020496	2.148	1.293e-13	1.45e-10
Pcx	ENSMUSG00000024892	-1.88	3.653e-13	3.801e-10
Sprr2f	ENSMUSG00000050635	3.17	3.874e-13	3.801e-10
Srm	ENSMUSG00000006442	1.887	7.472e-13	6.9e-10
Marcksl1	ENSMUSG00000047945	1.784	5.301e-12	4.623e-09
Defb1	ENSMUSG00000044748	2.784	1.432e-11	1.184e-08
Nbl1	ENSMUSG00000041120	2.014	1.544e-11	1.212e-08
Krt71	ENSMUSG00000051879	-2.178	3.545e-11	2.65e-08
Gm20412	ENSMUSG00000092283	-1.726	5.545e-11	3.957e-08
Gm12873	ENSMUSG00000083494	2.527	2.629e-10	1.794e-07
Tgm2	ENSMUSG00000037820	-1.697	2.865e-10	1.874e-07
Krt27	ENSMUSG00000017588	-3.201	3.745e-10	2.352e-07
Dmbt1	ENSMUSG00000047517	-2.538	5.256e-10	3.174e-07
2210407C18Rik	ENSMUSG00000037145	-1.978	1.767e-09	1.027e-06
Vapa	ENSMUSG00000024091	1.521	2.242e-09	1.257e-06
Nkd1	ENSMUSG00000031661	1.943	2.572e-09	1.392e-06
Rprd1b	ENSMUSG00000027651	-1.513	4.62e-09	2.34e-06
Scand1	ENSMUSG00000046229	2.376	4.621e-09	2.34e-06
Bloc1s4	ENSMUSG00000060708	2.427	5.634e-09	2.764e-06
Gpat2	ENSMUSG00000046338	-3.265	5.934e-09	2.823e-06
Gm10032	ENSMUSG00000057913	3.12	6.665e-09	3.077e-06
Krt35	ENSMUSG00000048013	-2.744	7.913e-09	3.549e-06
Serpinb11	ENSMUSG00000026327	1.932	9.649e-09	4.208e-06
Rnf10	ENSMUSG00000041740	1.426	1.865e-08	7.912e-06
Igfbp2	ENSMUSG00000039323	1.46	2.854e-08	1.179e-05
Tmem238	ENSMUSG00000030431	2.261	4.241e-08	1.707e-05
Smoc1	ENSMUSG00000021136	2.907	4.374e-08	1.717e-05
Gm35439	ENSMUSG00000105476	3.432	4.857e-08	1.86e-05
Nsun2	ENSMUSG00000021595	1.389	5.233e-08	1.956e-05
Prom1	ENSMUSG00000029086	-1.375	5.642e-08	2.051e-05
Gm26885	ENSMUSG00000097125	1.634	5.773e-08	2.051e-05
Hes1	ENSMUSG00000022528	1.478	5.878e-08	2.051e-05
Lamp1	ENSMUSG00000031447	1.392	6.131e-08	2.092e-05
Raly	ENSMUSG00000027593	1.877	6.559e-08	2.191e-05
Mgat2	ENSMUSG00000043998	1.568	7.847e-08	2.566e-05
Anp32b	ENSMUSG00000028333	1.452	8.974e-08	2.875e-05
Eif3f	ENSMUSG00000031029	1.351	1.002e-07	3.145e-05
Teddm2	ENSMUSG00000045968	-1.331	1.45e-07	4.463e-05
Glul	ENSMUSG00000026473	-1.365	1.634e-07	4.933e-05
Tysnd1	ENSMUSG00000020087	1.729	1.759e-07	5.21e-05
Nckap1l	ENSMUSG00000022488	-2.726	2.03e-07	5.884e-05
Gfra4	ENSMUSG00000027316	2.261	2.062e-07	5.884e-05
Timm29	ENSMUSG00000048429	1.594	2.359e-07	6.613e-05
Smim38	ENSMUSG00000109305	-2.311	2.661e-07	7.329e-05
Phlda3	ENSMUSG00000041801	1.557	3.098e-07	8.385e-05
Ccdc92	ENSMUSG00000037979	1.53	3.785e-07	0.0001007
Nfil3	ENSMUSG00000056749	1.309	4.049e-07	0.0001059
Gm18194	ENSMUSG00000109724	-2.325	4.944e-07	0.0001266
Rps25-ps1	ENSMUSG00000067344	-1.943	4.999e-07	0.0001266
Gm10366	ENSMUSG00000115767	1.755	6.065e-07	0.0001511
Ly6c2	ENSMUSG00000022584	2.916	6.186e-07	0.0001517
Tob1	ENSMUSG00000037573	1.265	6.368e-07	0.0001538
Erdr1	ENSMUSG00000095562	1.548	6.964e-07	0.0001656
Cited4	ENSMUSG00000070803	1.717	7.17e-07	0.000168
Tnfrsf21	ENSMUSG00000023915	1.264	7.389e-07	0.0001706
Cdo1	ENSMUSG00000033022	1.271	8.147e-07	0.0001854
Tyrp1	ENSMUSG00000005994	-2.979	9.5e-07	0.0002131
Sumf1	ENSMUSG00000030101	1.512	1.034e-06	0.0002287
Clca1	ENSMUSG00000028255	-2.045	1.073e-06	0.0002339
Rrs1	ENSMUSG00000061024	1.281	1.101e-06	0.0002367
Cntfr	ENSMUSG00000028444	2.062	1.128e-06	0.0002394
Tmem238l	ENSMUSG00000085683	1.689	1.221e-06	0.0002555
Arg1	ENSMUSG00000019987	1.294	1.281e-06	0.0002646
Polr2m	ENSMUSG00000032199	1.219	1.322e-06	0.0002696
Rfng	ENSMUSG00000025158	1.454	1.596e-06	0.0003213
Rpl15-ps3	ENSMUSG00000061167	1.756	1.85e-06	0.0003676
H1f0	ENSMUSG00000096210	1.237	2.008e-06	0.0003939
C1qbp	ENSMUSG00000018446	1.192	2.611e-06	0.0005013
Gm17108	ENSMUSG00000091133	1.697	2.618e-06	0.0005013
Bmp7	ENSMUSG00000008999	1.276	2.995e-06	0.0005664
Atp1b1	ENSMUSG00000026576	1.181	3.046e-06	0.0005693
Ppm1m	ENSMUSG00000020253	1.712	3.116e-06	0.0005756
Sytl2	ENSMUSG00000030616	-1.811	3.554e-06	0.0006488
Gm45244	ENSMUSG00000109807	2.122	3.951e-06	0.000713
Micu2	ENSMUSG00000021973	1.367	4.191e-06	0.0007476
Vipr1	ENSMUSG00000032528	1.225	4.635e-06	0.0008175
Crtap	ENSMUSG00000032431	1.347	4.789e-06	0.0008353
Plbd2	ENSMUSG00000029598	1.151	4.964e-06	0.0008564
Fance	ENSMUSG00000007570	1.587	5.092e-06	0.0008689
Ubald2	ENSMUSG00000050628	1.83	5.25e-06	0.0008862
Cd200r4	ENSMUSG00000062082	-2.252	5.347e-06	0.000893
Zfp664	ENSMUSG00000079215	1.146	5.526e-06	0.0009132
Igfbp3	ENSMUSG00000020427	1.195	5.9e-06	0.0009648
Ahcyl2	ENSMUSG00000029772	-1.189	6.008e-06	0.0009723
Zbtb16	ENSMUSG00000066687	1.291	6.423e-06	0.001029
A830008E24Rik	ENSMUSG00000100627	-1.338	6.567e-06	0.001041
Inafm1	ENSMUSG00000091811	1.75	8.162e-06	0.001281

## Sheet: Top_DEGs_macrophage
GeneName	EnsemblID	logFC	PValue	FDR
Csn2	ENSMUSG00000063157	11	5.055e-66	8.945e-62
Csn1s1	ENSMUSG00000070702	4.827	1.659e-37	1.468e-33
Rnase2a	ENSMUSG00000047222	2.568	6.638e-12	3.915e-08
Csn1s2a	ENSMUSG00000061937	9.559	1.151e-11	4.254e-08
Calca	ENSMUSG00000030669	2.049	1.279e-11	4.254e-08
Igha	ENSMUSG00000095079	9.54	1.442e-11	4.254e-08
Ccnb2	ENSMUSG00000032218	-2.003	4.73e-11	1.196e-07
Upk3a	ENSMUSG00000022435	-1.718	1.718e-10	3.799e-07
Crym	ENSMUSG00000030905	-1.797	2.907e-10	5.715e-07
Mrgprg	ENSMUSG00000050276	3.161	4.298e-10	7.205e-07
Ptpn5	ENSMUSG00000030854	-2.03	4.479e-10	7.205e-07
Wnt5a	ENSMUSG00000021994	-1.667	9.77e-10	1.441e-06
Cnn1	ENSMUSG00000001349	1.827	1.187e-09	1.615e-06
Retnla	ENSMUSG00000061100	1.726	2.501e-09	3.147e-06
Hmgcs2	ENSMUSG00000027875	-1.514	2.668e-09	3.147e-06
Siglech	ENSMUSG00000051504	1.811	3.493e-09	3.817e-06
Fcmr	ENSMUSG00000042474	9.072	3.667e-09	3.817e-06
Aldh1a2	ENSMUSG00000013584	2.618	4.172e-09	4.102e-06
Chil1	ENSMUSG00000064246	1.637	3.289e-08	3.063e-05
Krt14	ENSMUSG00000045545	1.533	6.96e-08	6.158e-05
Aoc1	ENSMUSG00000029811	-3.245	9.515e-08	8.018e-05
Epm2a	ENSMUSG00000055493	8.694	1.058e-07	8.41e-05
Gm4847	ENSMUSG00000051081	6.054	1.093e-07	8.41e-05
Cdcp3	ENSMUSG00000006204	-2.263	1.212e-07	8.936e-05
Itih2	ENSMUSG00000037254	-1.46	1.279e-07	9.056e-05
Prom2	ENSMUSG00000027376	-1.325	2.044e-07	0.0001391
Krt71	ENSMUSG00000051879	4.13	2.268e-07	0.0001486
Adamts18	ENSMUSG00000053399	2.435	4.572e-07	0.0002889
Slc5a5	ENSMUSG00000000792	-1.275	5.648e-07	0.0003446
Apc2	ENSMUSG00000020135	5.454	6.673e-07	0.00039
Gm17491	ENSMUSG00000097042	8.421	6.884e-07	0.00039
6330403K07Rik	ENSMUSG00000018451	8.414	7.053e-07	0.00039
Ccl24	ENSMUSG00000004814	1.396	7.548e-07	0.0004044
Frmd3	ENSMUSG00000049122	8.399	7.771e-07	0.0004044
Ear2	ENSMUSG00000072596	1.55	8.7e-07	0.0004399
Plk1	ENSMUSG00000030867	-2.095	8.988e-07	0.0004418
Ifit3	ENSMUSG00000074896	1.476	1.149e-06	0.0005493
Lamp5	ENSMUSG00000027270	8.286	1.356e-06	0.0006314
Vat1l	ENSMUSG00000046844	8.289	1.405e-06	0.0006375
Spi1	ENSMUSG00000002111	1.434	1.478e-06	0.0006539
Pdlim3	ENSMUSG00000031636	1.386	1.537e-06	0.0006631
Kctd4	ENSMUSG00000046523	3.86	1.739e-06	0.0007328
Zfp882	ENSMUSG00000089857	8.223	1.917e-06	0.000789
Eps8l1	ENSMUSG00000006154	-1.332	2.169e-06	0.0008406
9830107B12Rik	ENSMUSG00000073386	8.195	2.18e-06	0.0008406
Elfn1	ENSMUSG00000048988	8.195	2.195e-06	0.0008406
Cd5l	ENSMUSG00000015854	1.42	2.233e-06	0.0008406
Mc1r	ENSMUSG00000074037	8.105	3.361e-06	0.001203
Apobec2	ENSMUSG00000040694	8.107	3.394e-06	0.001203
Slc22a2	ENSMUSG00000040966	8.104	3.4e-06	0.001203
Brinp3	ENSMUSG00000035131	8.094	3.53e-06	0.001225
Jchain	ENSMUSG00000067149	8.066	3.933e-06	0.001338
Icos	ENSMUSG00000026009	8.042	4.586e-06	0.001531
Gm12258	ENSMUSG00000072915	8.032	4.716e-06	0.001546
Ccdc158	ENSMUSG00000050050	8	5.347e-06	0.00172
Oxtr	ENSMUSG00000049112	1.323	5.896e-06	0.001863
Ifi27l2a	ENSMUSG00000079017	1.29	6.59e-06	0.002046
Atp2a1	ENSMUSG00000030730	2.024	7.467e-06	0.002278
Cdc20	ENSMUSG00000006398	-1.279	7.769e-06	0.00233
Bub1b	ENSMUSG00000040084	-1.718	7.926e-06	0.002338
Slc12a2	ENSMUSG00000024597	-1.14	8.133e-06	0.002359
Gm42583	ENSMUSG00000106826	7.887	8.892e-06	0.002538
Entpd8	ENSMUSG00000036813	3.219	9.079e-06	0.00255
Ggt1	ENSMUSG00000006345	-1.171	9.766e-06	0.002683
Galnt14	ENSMUSG00000024064	7.864	9.856e-06	0.002683
Zfp128	ENSMUSG00000060397	7.856	1.013e-05	0.002717
Edaradd	ENSMUSG00000095105	3.52	1.053e-05	0.002781
Drd1	ENSMUSG00000021478	7.832	1.105e-05	0.002875
Dsp	ENSMUSG00000054889	-1.277	1.122e-05	0.002878
Gm37364	ENSMUSG00000104012	7.829	1.146e-05	0.002898
Ccdc187	ENSMUSG00000048038	7.78	1.369e-05	0.003367
Gm48914	ENSMUSG00000115691	7.784	1.37e-05	0.003367
Mboat1	ENSMUSG00000038732	-1.115	1.395e-05	0.003382
Cfap54	ENSMUSG00000020014	7.781	1.416e-05	0.003386
Gm10032	ENSMUSG00000057913	-2.414	1.438e-05	0.003394
Gpx3	ENSMUSG00000018339	-1.116	1.519e-05	0.003476
Ccl8	ENSMUSG00000009185	1.208	1.532e-05	0.003476
C1qc	ENSMUSG00000036896	1.213	1.533e-05	0.003476
Adam5	ENSMUSG00000031554	-5.209	1.552e-05	0.003476
Susd1	ENSMUSG00000038578	1.312	1.614e-05	0.003535
Cybrd1	ENSMUSG00000027015	7.741	1.618e-05	0.003535
Gm32090	ENSMUSG00000114807	-5.191	1.66e-05	0.003582
Krt5	ENSMUSG00000061527	1.297	1.725e-05	0.003678
Slco2a1	ENSMUSG00000032548	-1.097	1.784e-05	0.003727
Igsf1	ENSMUSG00000031111	7.72	1.791e-05	0.003727
Rarres1	ENSMUSG00000049404	7.711	1.839e-05	0.003784
Mucl1	ENSMUSG00000060311	2.485	1.912e-05	0.00385
Slfn1	ENSMUSG00000078763	1.728	1.915e-05	0.00385
Gm38156	ENSMUSG00000103360	7.676	2.105e-05	0.004186
Tacc3	ENSMUSG00000037313	-1.272	2.189e-05	0.004251
Rrm2	ENSMUSG00000020649	-1.444	2.206e-05	0.004251
Tlr7	ENSMUSG00000044583	1.342	2.213e-05	0.004251
Ccnjl	ENSMUSG00000044707	5.96	2.234e-05	0.004251
Tfcp2l1	ENSMUSG00000026380	-1.295	2.357e-05	0.004438
Pbk	ENSMUSG00000022033	-1.687	2.444e-05	0.004546
Kncn	ENSMUSG00000073774	7.637	2.479e-05	0.004546
Mmp12	ENSMUSG00000049723	-1.125	2.492e-05	0.004546
Gfi1b	ENSMUSG00000026815	7.635	2.539e-05	0.004584
Elovl3	ENSMUSG00000038754	7.607	2.796e-05	0.004917
Vnn1	ENSMUSG00000037440	7.602	2.803e-05	0.004917
