# Supplementary material for: C/EBPβ deletion in macrophages impairs mammary gland alveolar budding during the estrous cycle
Source: Life Sci Alliance. 2024 Jul 18;7(10):e202302516. doi: 10.26508/lsa.202302516 (PMC11258408; doi:10.26508/lsa.202302516)
Supplement: Supplementary file 2 [file LSA-2023-02516_TableS2.xlsx]

## Sheet: GSEA_h_c2_c5_cre_wt_subset__RF_
ID	Description	setSize	enrichmentScore	NES	pvalue	p.adjust	qvalues	rank	leading_edge	core_enrichment
HALLMARK_G2M_CHECKPOINT	HALLMARK_G2M_CHECKPOINT	193	-0.479359	-1.66471	0.00186875	0.0597999	0.0452433	1599	tags=23%, list=10%, signal=21%	Kif15/Slc12a2/Bub1/Smc2/Tnpo2/Cdc25a/Cenpe/Hmgn2/Kif4/Rps6ka5/Smc4/Mad2l1/Kif22/Cdc25b/Kif23/Kif11/Incenp/Efna5/Nek2/Pml/Ndc80/Prc1/Tacc3/Pttg1/Plk1/Ttk/Top2a/Aurkb/Mki67/Cdk1/Pbk/Espl1/Cdkn3/Kif2c/Birc5/Hif1a/Cenpf/Cenpa/Tpx2/Cdc20/Ube2c/Ccnb2/Racgap1/Hmmr/Nusap1
HALLMARK_MYC_TARGETS_V1	HALLMARK_MYC_TARGETS_V1	201	0.562852	1.65576	0.00149609	0.0597999	0.0452433	4225	tags=43%, list=27%, signal=32%	Srm/C1qbp/Fbl/Snrpd3/Eif4a1/Rps2/Ppm1g/Hdac2/Eif3j1/Mcm5/Ranbp1/Mcm2/Ap3s1/Trim28/Eif3j2/Tomm70a/Ruvbl2/Lsm2/Cyc1/Tfdp1/Odc1/Nme1/Cox5a/Ncbp1/Ifrd1/Xpot/Stard7/Snrpg/Gspt1/Dut/Vdac1/Pold2/Hdgf/Mcm7/Mcm6/Dek/Phb/Aimp2/Set/Nop16/Pa2g4/Nhp2/Clns1a/Erh/Rpl34/Ptges3/Hnrnpu/Iars/Nop56/Rrp9/Gnl3/Pwp1/Snrpd2/Snrpd1/Hspe1/Snrpa1/Prps2/Ran/Cdk4/Eif3b/Rack1/Cct7/Smarcc1/Lsm7/Srpk1/Phb2/Ctps/Hnrnpd/Mcm4/Serb…
BENPORATH_CYCLING_GENES	BENPORATH_CYCLING_GENES	591	-0.339024	-1.31118	0.00294115	0.0627444	0.0474711	1164	tags=15%, list=7%, signal=14%	Tab2/G2e3/Atf7ip/Itpr1/Zfp521/Mastl/Uaca/Olr1/Atl2/Foxm1/Hp1bp3/Got1/Neil3/Smc4/Hspa13/Cic/Dnajb9/Pask/Mad2l1/Adamts1/Pclaf/Nfe2l2/Gdf15/Kif22/Vegfc/Cdc25b/Cdc25c/Kif23/Ctr9/Kif11/Slc38a2/Me3/Arhgap11a/Clspn/Wdr62/Nek2/Cd24a/Csgalnact1/Ncaph/C4b/Slc25a36/Mis18bp1/Ndc80/Mitf/Stat1/Cit/Prc1/Tacc3/Cenpl/Pttg1/Plk1/Ttk/Top2a/Hspa1l/Anln/Cip2a/Aurkb/Mki67/Melk/Cdca8/Pbk/Ncapd2/Fancd2/Dlgap5/Espl1/Cdkn…
HALLMARK_MYC_TARGETS_V2	HALLMARK_MYC_TARGETS_V2	58	0.679106	1.75905	0.00419906	0.0671849	0.0508307	3185	tags=60%, list=20%, signal=48%	Srm/Prmt3/Dusp2/Dctpp1/Slc19a1/Mcm5/Grwd1/Ung/Slc29a2/Farsa/Utp20/Ppan/Wdr74/Nop2/Mrto4/Phb/Aimp2/Nop16/Pa2g4/Wdr43/Rrp12/Exosc5/Nip7/Nop56/Rrp9/Gnl3/Ndufaf4/Noc4l/Pes1/Hspe1/Bysl/Tcof1/Mybbp1a/Cdk4/Pus1
LIM_MAMMARY_LUMINAL_MATURE_UP	LIM_MAMMARY_LUMINAL_MATURE_UP	104	0.593577	1.63885	0.0116514	0.0720427	0.054506	525	tags=11%, list=3%, signal=10%	Tnfsf11/Hmgcs2/Ccdc92/Gmpr/Wnt4/Tango2/Spdef/Eps8l1/Hoxb2/Alcam/Zdhhc1
HALLMARK_INTERFERON_ALPHA_RESPONSE	HALLMARK_INTERFERON_ALPHA_RESPONSE	94	-0.509425	-1.62872	0.0115641	0.0720427	0.054506	2651	tags=50%, list=17%, signal=42%	Procr/Ube2l6/Psmb8/Irf9/Isg15/Nub1/Il7/Il4ra/C1s1/Rnf31/Irf1/Sp110/Samd9l/Elf1/Irf2/Casp1/Mov10/Rtp4/Tap1/Dhx58/Psmb9/Trim21/Lpar6/Wars/Mx2/Parp9/Adar/Trim12c/Stat2/Ncoa7/Oas1a/Parp14/Helz2/Il15/Usp18/Gbp2/Tmem140/Cmpk2/Cxcl10/Gbp3/Rsad2/Ifi44/Herc6/Ifih1/Ddx60/Ifit3/Ifit2
LIM_MAMMARY_LUMINAL_PROGENITOR_UP	LIM_MAMMARY_LUMINAL_PROGENITOR_UP	55	-0.546234	-1.62118	0.012324	0.0720427	0.054506	1166	tags=33%, list=7%, signal=30%	Folr1/Rasgef1c/Foxi1/Itpr2/Dapp1/Anpep/Rftn2/Il15/Xdh/Pigr/Tnfaip2/Qpct/Plb1/Galnt15/Cyp24a1/Sorbs2/Kit/Bbox1
GOBP_TISSUE_REMODELING	GOBP_TISSUE_REMODELING	121	0.578959	1.60983	0.0107835	0.0720427	0.054506	1053	tags=10%, list=7%, signal=9%	Tnfsf11/Calca/Arg1/P3h4/Csf1r/Prkca/Mmp14/Ace/Bglap3/Spp1/Ubash3b/Bak1
HALLMARK_IL2_STAT5_SIGNALING	HALLMARK_IL2_STAT5_SIGNALING	167	0.532021	1.5448	0.0102583	0.0720427	0.054506	1418	tags=15%, list=9%, signal=14%	Tnfsf11/Nfil3/Tnfrsf21/Pim1/Etv4/Socs1/Uck2/Ccne1/Slc1a5/Alcam/Ccnd2/Prkch/Tnfrsf18/Itgav/Maff/Aplp1/Spp1/Rhob/Slc29a2/Slc39a8/Odc1/Map6/St3gal4/Socs2/Hopx
HALLMARK_INTERFERON_GAMMA_RESPONSE	HALLMARK_INTERFERON_GAMMA_RESPONSE	183	-0.430004	-1.50882	0.0123823	0.0720427	0.054506	2638	tags=38%, list=17%, signal=32%	Fas/Sectm1a/Ube2l6/Psmb8/Irf9/Isg15/Jak2/Il7/Il4ra/Il18bp/C1s1/Rnf31/Mvp/Irf1/Nod1/Il2rb/Sp110/Ciita/H2-Eb1/Samd9l/Samhd1/Irf2/Casp1/Pla2g4a/Ncoa3/Rtp4/Tap1/St3gal5/Dhx58/Psmb9/Trim21/Wars/Mx2/Cxcl9/Cd40/Nfkbia/Adar/Irf4/Stat2/Sspn/Parp14/Csf2rb2/Helz2/Il15/Usp18/Cfb/Cfh/Selp/Ddx58/Cd274/Cmpk2/Pml/Ptgs2/Stat1/Cxcl10/Gbp3/Rsad2/Ifi44/Tnfaip2/Herc6/Zbp1/Ifih1/Ddx60/Ifit3/Oas2/Hif1a/Oas3/Ifit2/Ido1
HALLMARK_MITOTIC_SPINDLE	HALLMARK_MITOTIC_SPINDLE	197	-0.403818	-1.41101	0.0123054	0.0720427	0.054506	2328	tags=26%, list=15%, signal=23%	Arfgef1/Arhgef7/Pcnt/Dst/Clip1/Rictor/Sos1/Ralbp1/Cntrl/Ezr/Clip2/Vcl/Abl1/Kif15/Cenpj/Bub1/Epb41l2/Cenpe/Fgd4/Cdk5rap2/Kif4/Smc4/Flna/Apc/Bcl2l11/Cep192/Kif22/Tsc1/Kif23/Kif11/Incenp/Nek2/Ndc80/Prc1/Myo1e/Plk1/Ttk/Top2a/Anln/Ophn1/Cdk1/Dlgap5/Espl1/Kif2c/Birc5/Ect2/Cenpf/Tpx2/Sorbs2/Ccnb2/Racgap1/Nusap1
GOLDRATH_HOMEOSTATIC_PROLIFERATION	GOLDRATH_HOMEOSTATIC_PROLIFERATION	143	0.526221	1.50285	0.0172552	0.0849486	0.0642704	3498	tags=37%, list=22%, signal=29%	Ubald2/Rab5if/Pdcd2/Prkca/Pcbd2/Rab5c/Itfg1/Slc7a5/Eif3j1/Fam162a/Eif3j2/Ppa1/Cdca7l/Ung/Nme1/Dynll2/Atp5j/Npm3/Macir/Eid1/F2rl1/Hdgf/Micos10/Impa2/Msl2/Sfpq/Set/Nop16/Pdap1/Ndufb3/Nhp2/Ubqln2/Smn1/Cycs/Irak1/Ptges3/Chek2/Qdpr/Galk1/Ndufc1/Hspe1/Bysl/Prps2/Vti1b/Macroh2a1/Arl14ep/Klf9/Pacrgl/Snx9/Itgb1bp1/Nifk/Ipo7/Snrpe
HALLMARK_OXIDATIVE_PHOSPHORYLATION	HALLMARK_OXIDATIVE_PHOSPHORYLATION	198	0.498695	1.46575	0.0161809	0.0849486	0.0642704	2932	tags=27%, list=19%, signal=22%	Atp1b1/Iscu/Glud1/Afg3l2/Hccs/Mrps30/Fdx1/Cox11/Mtx2/Por/Lrpprc/Cox10/Ndufa3/Tomm70a/Cyc1/Uqcr11/Cox5a/Atp5j/Uqcr10/Ndufa1/Vdac1/Maob/Polr2f/Cox6c/Ndufa2/Atp5k/Abcb7/Ndufb1/Timm9/Timm10/Atp5e/Ndufa5/Ndufb4/Ndufb3/Cox7a2/Ndufs7/Timm50/Cycs/Cox7c/Atp5j2/Mrps11/Uqcrb/Cox6a1/Timm13/Ndufc2/Ndufv2/Htra2/Atp5g1/Cox7b/Ndufc1/Ndufa4/Sdhb/Pdhx/Uqcrq
HALLMARK_E2F_TARGETS	HALLMARK_E2F_TARGETS	197	-0.390952	-1.36606	0.0223405	0.102128	0.077268	985	tags=15%, list=6%, signal=14%	Kif4/Smc4/Mad2l1/Kif22/Cdc25b/Wdr90/Cit/Tacc3/Pttg1/Plk1/Top2a/Aurkb/Mki67/Melk/Cdca8/Cdk1/Ncapd2/Dlgap5/Espl1/Cdkn3/Kif2c/Depdc1a/Cdca3/Birc5/Cdc20/Ccnb2/Racgap1/Hmmr/Bub1b
KEGG_WNT_SIGNALING_PATHWAY	KEGG_WNT_SIGNALING_PATHWAY	122	0.536947	1.4952	0.0282753	0.120641	0.0912745	1518	tags=20%, list=10%, signal=19%	Nkd1/Ctnnbip1/Wnt10a/Wnt4/Rac3/Wnt6/Prkca/Porcn/Ccnd2/Plcb3/Rac1/Ppp3r1/Camk2a/Jun/Fzd3/Sfrp5/Camk2d/Csnk1a1/Ppp2r5e/Ctbp1/Ctnnb1/Sox17/Sfrp2/Ccnd3/Senp2
HALLMARK_UV_RESPONSE_UP	HALLMARK_UV_RESPONSE_UP	144	0.506172	1.44827	0.0310174	0.124069	0.0938684	1285	tags=15%, list=8%, signal=14%	Igfbp2/Cdo1/Gch1/Epcam/Ccne1/Ret/Sult1a1/Kcnh2/Fkbp4/Mmp14/Chka/Spr/Cdc34/E2f5/Ppif/Pdlim3/Ppp1r2/Rhob/Bak1/H2ax/Olfm1/Cck
HALLMARK_ANDROGEN_RESPONSE	HALLMARK_ANDROGEN_RESPONSE	95	0.537116	1.46604	0.042328	0.159353	0.120563	1536	tags=19%, list=10%, signal=17%	Vapa/H1f0/Bmpr1b/Tsc22d1/Acsl3/Fkbp5/B2m/Spdef/Itgav/Gsr/Ank/Iqgap2/Homer2/Camkk2/Abcc4/Fads1/Ccnd3/Rab4a
HALLMARK_WNT_BETA_CATENIN_SIGNALING	HALLMARK_WNT_BETA_CATENIN_SIGNALING	35	0.643269	1.51894	0.0503704	0.164593	0.124528	1309	tags=23%, list=8%, signal=21%	Nkd1/Wnt6/Gnai1/Ccnd2/Hdac2/Jag2/Kat2a/Ctnnb1
HALLMARK_ESTROGEN_RESPONSE_LATE	HALLMARK_ESTROGEN_RESPONSE_LATE	179	0.471007	1.37776	0.0514354	0.164593	0.124528	1249	tags=17%, list=8%, signal=16%	Hmgcs2/Nbl1/Tob1/Dusp2/Fkbp5/Itpk1/Scnn1a/Sema3b/Ret/Bag1/Fkbp4/Igfbp4/Cpe/Opn3/Slc7a5/Cxcl14/Serpina3c/Homer2/Tpbg/Ppif/Areg/Slc2a8/Pdlim3/Fabp5/Dnajc1/Ovol2/Car12/Rps6ka2/Olfm1/Slc29a1
HALLMARK_SPERMATOGENESIS	HALLMARK_SPERMATOGENESIS	79	-0.437923	-1.33952	0.0463783	0.164593	0.124528	1548	tags=20%, list=10%, signal=18%	Slc12a2/Bub1/Gpr182/Tle4/Septin4/Nek2/Ncaph/Alox15/Ttk/Hspa1l/Cdk1/Nos1/Cdkn3/Kif2c/Clgn/Ccnb2
HALLMARK_UNFOLDED_PROTEIN_RESPONSE	HALLMARK_UNFOLDED_PROTEIN_RESPONSE	110	0.501957	1.3915	0.0648508	0.181331	0.137191	3874	tags=39%, list=25%, signal=30%	Slc30a5/Chac1/Mthfd2/Eif4a1/Lsm4/Cebpb/Psat1/Slc7a5/Dkc1/H2ax/Exosc2/Eif4ebp1/Dnaja4/Ddit4/Banf1/Xpot/Imp3/Parn/Dnajc3/Pdia5/Fus/Nhp2/Eif4g1/Nfya/Exosc5/Tars/Iars/Nop56/Rrp9/Stc2/Fkbp14/Cebpg/Edem1/Khsrp/Asns/Yif1a/Aldh18a1/Cnot6/Lsm1/Pop4/Herpud1/Tatdn2/Kif5b
HALLMARK_P53_PATHWAY	HALLMARK_P53_PATHWAY	189	0.461131	1.35184	0.0651659	0.181331	0.137191	3051	tags=28%, list=19%, signal=23%	Phlda3/Tob1/Zbtb16/Tsc22d1/Iscu/Traf4/Socs1/Slc19a2/Ccnd2/Gpx2/Plk3/Trib3/Ppm1d/Jun/Jag2/Csrnp2/Fam162a/Tm7sf3/Rap2b/Ralgds/Sesn1/Bak1/Ddit4/Ei24/Ccnd3/Rps27l/Gls2/Rpl36/Hras/Pidd1/Perp/Bmp2/Ier5/Ada/Dcxr/Krt17/Pdgfa/Sfn/Irak1/Zfp365/Trp53/S100a10/Wrap73/Aen/Hbegf/Cebpa/Gadd45a/H2aj/Wwp1/Slc3a2/Ptpre/Kif13b/Rrad
LIM_MAMMARY_STEM_CELL_DN	LIM_MAMMARY_STEM_CELL_DN	411	-0.326313	-1.22821	0.0621936	0.181331	0.137191	2321	tags=19%, list=15%, signal=16%	Slc10a7/Lrba/Myo5c/Ncoa2/Htatip2/Mvp/Capg/Cldn8/Hdhd3/AU040320/Tlr5/Marveld3/Tfap2a/Gjb2/Spata13/Stat5a/Sepsecs/Ccng1/Cdh1/Sorl1/Ralgps1/Sh3bp2/Mansc1/Sidt1/Cgn/Hpn/Pyroxd2/Ctps2/Anxa7/Rhpn2/Dhx58/Snorc/Mbtps2/Dnajc12/Dtx3l/Enpp4/Krt19/Oplah/Frk/Rreb1/Ptbp3/Mfsd7a/Arhgef16/Nectin4/Rorc/Tfcp2l1/Pxylp1/Sytl4/Tlr3/Dapp1/Ngef/Tmprss13/Prag1/Gata3/Tmprss2/Rad51d/Zfp750/Add3/Vtcn1/Cd24a/Tpcn1/Myh14/Gat…
HALLMARK_ESTROGEN_RESPONSE_EARLY	HALLMARK_ESTROGEN_RESPONSE_EARLY	187	0.451494	1.32361	0.0772889	0.206104	0.155934	1306	tags=18%, list=8%, signal=17%	Nbl1/Hes1/Tob1/Krt15/Fkbp5/Itpk1/Podxl/Slc19a2/Scnn1a/Sema3b/Ret/Mpped2/Bag1/Fkbp4/Isg20l2/Igfbp4/Reep1/Opn3/Kdm4b/Tsku/Slc7a5/Mreg/Cbfa2t3/Tpbg/Ppif/Areg/Pdlim3/Bcl11b/Akap1/Ovol2/Car12/Rps6ka2/Olfm1/Fhl2
HALLMARK_TNFA_SIGNALING_VIA_NFKB	HALLMARK_TNFA_SIGNALING_VIA_NFKB	184	0.43963	1.28768	0.0980861	0.247467	0.187228	1160	tags=13%, list=7%, signal=12%	Hes1/Nfil3/Cebpd/Tsc22d1/Panx1/Gch1/Dusp2/Dusp1/Ccnl1/Dusp5/Cebpb/Yrdc/Maff/Jun/Egr1/Ifngr2/Rela/Ripk2/Areg/Ccl5/Rhob/Ccn1/Ptger4/Serpinb8
HALLMARK_EPITHELIAL_MESENCHYMAL_TRANSITION	HALLMARK_EPITHELIAL_MESENCHYMAL_TRANSITION	183	-0.363065	-1.27394	0.100533	0.247467	0.187228	2316	tags=35%, list=15%, signal=30%	Pcolce/Nt5e/Abi3bp/Dst/Serpine2/Mmp3/Capg/Slc6a8/Gadd45b/Cxcl5/Rgs4/Pcolce2/Pdgfrb/Itgb5/Sparc/Gja1/Tnc/Magee1/Lox/Slit3/Sfrp1/Cthrc1/Col16a1/Fbn1/Cxcl2/Fstl1/Fmod/Cxcl1/Cxcl12/Eno2/Cald1/Mmp2/Slit2/Copa/Plod1/Nid2/Dab2/Oxtr/Ecm2/Flna/Bgn/Anpep/Il15/Lama2/Vegfc/Col3a1/Sfrp4/Fn1/Lrp1/Col6a2/Thbs2/Timp3/Col1a2/Col5a2/Inhba/Postn/Col12a1/Col1a1/Qsox1/Col6a3/Lrrc15/Wnt5a/Eln/Tgm2
HALLMARK_HYPOXIA	HALLMARK_HYPOXIA	180	0.429992	1.25753	0.113772	0.269683	0.204036	1245	tags=15%, list=8%, signal=14%	Nfil3/Igfbp3/Pim1/Dcn/B3galt6/Dusp1/Efna3/Prkca/Plac8/Slc25a1/Cited2/Maff/Jun/Mt2/Mt1/Mif/Cavin3/Tpbg/Stbd1/Fam162a/Vldlr/Ccn1/Car12/Ampd3/Pdk1/Ddit4/Sdc3
HALLMARK_COAGULATION	HALLMARK_COAGULATION	98	0.471253	1.28904	0.122691	0.275862	0.208711	635	tags=10%, list=4%, signal=10%	Hmgcs2/Iscu/Htra1/P2ry1/Rac1/C3/Prep/Mmp14/Maff/Mmp11
HALLMARK_INFLAMMATORY_RESPONSE	HALLMARK_INFLAMMATORY_RESPONSE	143	-0.359552	-1.22796	0.125	0.275862	0.208711	1748	tags=24%, list=11%, signal=21%	Ifnar1/Rtp4/Hpn/Lyn/Sgms2/Abca1/Cxcl9/Ereg/Tnfsf15/Ptger2/Cd40/Nfkbia/Ptgir/Olr1/Slc31a2/Ptafr/Il18r1/P2ry2/Irak2/Tlr3/Il15/Ahr/Sema4d/Icosl/Cxcl10/Osmr/Sele/Inhba/P2rx7/Pcdh7/Tlr2/Lif/Hif1a/Slc7a2
HALLMARK_FATTY_ACID_METABOLISM	HALLMARK_FATTY_ACID_METABOLISM	141	0.438062	1.24695	0.134085	0.286048	0.216418	2004	tags=13%, list=13%, signal=11%	Hmgcs2/Bmpr1b/Hccs/Cel/Bckdhb/Acot2/Aldh3a1/Mif/Odc1/Gcdh/Rap1gds1/Gpd1/Adipor2/Mcee/Lgals1/Ltc4s/Car2/Cd1d1
HALLMARK_CHOLESTEROL_HOMEOSTASIS	HALLMARK_CHOLESTEROL_HOMEOSTASIS	72	0.474656	1.25745	0.161866	0.334174	0.252829	1625	tags=18%, list=10%, signal=16%	Nfil3/Gnai1/Sema3b/Alcam/Trib3/Chka/Cbs/Fabp5/Trp53inp1/Ctnnb1/Pparg/Errfi1/Cpeb2
HALLMARK_IL6_JAK_STAT3_SIGNALING	HALLMARK_IL6_JAK_STAT3_SIGNALING	69	0.468062	1.23271	0.17704	0.35408	0.26789	1053	tags=13%, list=7%, signal=12%	Tnfrsf21/Cntfr/Pim1/Socs1/Jun/Pdgfc/Ifngr2/Il17ra/Bak1
HALLMARK_ANGIOGENESIS	HALLMARK_ANGIOGENESIS	32	0.538323	1.25383	0.193303	0.354797	0.268432	921	tags=19%, list=6%, signal=18%	Tnfrsf21/Apoh/Ccnd2/Itgav/Jag2/Spp1
LIM_MAMMARY_LUMINAL_MATURE_DN	LIM_MAMMARY_LUMINAL_MATURE_DN	93	0.447878	1.21806	0.185676	0.354797	0.268432	1478	tags=18%, list=9%, signal=17%	C1qbp/Igfbp3/Tpst1/Htra1/Nrtn/Ltbp4/Jag2/Nes/Camk2d/Fam181b/Bace2/Rap2b/Fabp5/Moxd1/Btbd11/Apoe/Foxo1
BENPORATH_PROLIFERATION	BENPORATH_PROLIFERATION	142	-0.342818	-1.16763	0.19403	0.354797	0.268432	1008	tags=15%, list=6%, signal=14%	Ncapg/Ctsl/Mad2l1/Aspm/Cdca5/Nek2/Ndc80/Prc1/Pttg1/Ttk/Top2a/Anln/Cdk1/Pbk/Cdkn3/Birc5/Cenpf/Cenpa/Knstrn/Ccnb2/Racgap1
REACTOME_DEGRADATION_OF_THE_EXTRACELLULAR_MATRIX	REACTOME_DEGRADATION_OF_THE_EXTRACELLULAR_MATRIX	99	-0.3668	-1.17334	0.205761	0.36036	0.272641	1374	tags=23%, list=9%, signal=21%	Col16a1/Fbn1/Col6a1/Mmp2/Lamb1/Adamts4/Ctsl/Adamts1/Capn8/Col3a1/Nid1/Fn1/Col6a2/Col1a2/Col5a2/Col17a1/Ctss/Col2a1/Col12a1/Col1a1/Capn5/Col6a3/Eln
HALLMARK_KRAS_SIGNALING_UP	HALLMARK_KRAS_SIGNALING_UP	162	0.40059	1.16031	0.208333	0.36036	0.272641	1449	tags=15%, list=9%, signal=14%	Arg1/Igfbp3/Plvap/Galnt3/Mafb/Etv4/Sema3b/Fbxo4/Ccnd2/Cpe/Yrdc/Mmp11/Tph1/Sox9/Ank/Ace/Serpina3c/Spp1/Mmd/Prdm1/Etv5/Prelid3b/Nin/Evi5
LIM_MAMMARY_STEM_CELL_UP	LIM_MAMMARY_STEM_CELL_UP	442	0.366897	1.12178	0.227079	0.382449	0.289353	2047	tags=16%, list=13%, signal=14%	Nbl1/Igfbp2/Phlda3/Bmp7/Igfbp3/Tpst1/Htra1/Klhl21/Fst/Efnb1/Lgr6/Tmem201/Twist2/Gnai1/P3h1/Slc1a5/Ccnd2/Tamalin/Kcnma1/Ngfr/Crlf1/Igfbp4/Ltbp4/Lbh/Neto2/Pard6g/Hacd1/Tsku/Cxcl14/Kcnip3/Podn/Epdr1/Tm7sf3/Pou3f1/Fabp5/Prdm1/C1qtnf4/Slc38a5/L3hypdh/Foxp1/Ephb1/Btbd11/Acvr2a/Dmwd/Sdk2/Large2/Itgb1/Apoe/Sh3tc1/Bmp1/Fbln7/Enc1/Schip1/Maob/Malt1/Lgals1/Simc1/Hras/Klhl42/C1qtnf12/Antxr1/Dlk2/Ccdc85b/Msx1…
HALLMARK_MYOGENESIS	HALLMARK_MYOGENESIS	156	-0.322911	-1.10012	0.26087	0.428094	0.323887	2167	tags=25%, list=14%, signal=22%	Ablim1/Psen2/Slc6a8/Fabp3/Gadd45b/Bhlhe40/Itgb5/Igf1/Sparc/Ptgis/Bdkrb2/Ckb/Agrn/Tsc2/Itga7/Actc1/Fdps/Mras/Myo1c/Notch1/Ldb3/Sspn/Myh11/Lama2/Sorbs1/Col3a1/Chrnb1/Ncam1/Col6a2/Cryab/Lsp1/Col1a1/Nos1/Scd1/Gpx3/Col6a3/Cdh13/Tnnc1/Pcx
HALLMARK_MTORC1_SIGNALING	HALLMARK_MTORC1_SIGNALING	198	0.37493	1.10198	0.27305	0.436879	0.330534	1452	tags=11%, list=9%, signal=10%	Nfil3/Tomm40/Acsl3/Phgdh/Hspa4/Mthfd2/Slc1a5/Bcat1/Trib3/Gsr/Psat1/Slc7a5/Mcm2/Vldlr/Ppa1/Pdk1/Ddit4/Ung/Gga2/Plod2/Ifrd1/Fads1
HALLMARK_HEDGEHOG_SIGNALING	HALLMARK_HEDGEHOG_SIGNALING	28	0.501108	1.14912	0.301413	0.470498	0.355969	1885	tags=21%, list=12%, signal=19%	Cntfr/Rtn1/Ache/Vldlr/Ets2/Hey1
HALLMARK_KRAS_SIGNALING_DN	HALLMARK_KRAS_SIGNALING_DN	107	0.39631	1.0934	0.314961	0.47994	0.363113	1156	tags=9%, list=7%, signal=9%	Igfbp2/Cntfr/Zbtb16/Bmpr1b/Krt15/Slc38a3/Arhgdig/Lfng/Ccdc106/Tfap2b
HALLMARK_NOTCH_SIGNALING	HALLMARK_NOTCH_SIGNALING	30	0.484218	1.12342	0.329212	0.48999	0.370716	1077	tags=13%, list=7%, signal=12%	Hes1/Prkca/Lfng/Kat2a
HALLMARK_DNA_REPAIR	HALLMARK_DNA_REPAIR	144	0.371132	1.06189	0.359801	0.523348	0.395954	3341	tags=24%, list=21%, signal=19%	Sac3d1/Rala/Tmed2/Srsf6/Rae1/Bola2/Pola1/Nme1/Ak3/Prim1/Dut/Polr2f/Stx3/Taf1c/Pold1/Aprt/Nme4/Ada/Upf3b/Nt5c3/Brf2/Trp53/Guk1/Polr2g/Polr2c/Gtf2a2/Ssrp1/Polr2i/Alyref/Rfc3/Itpa/Nt5c/Nudt9/Gsdme/Polr2j
HALLMARK_XENOBIOTIC_METABOLISM	HALLMARK_XENOBIOTIC_METABOLISM	159	0.362105	1.04749	0.382641	0.5442	0.41173	2295	tags=23%, list=15%, signal=20%	Cdo1/Arg1/Gch1/Tpst1/Spint2/Lonp1/Slc1a5/Fbln1/Bcat1/Igfbp4/Gsr/Mt2/Aldh3a1/Arg2/Por/Smox/Abhd6/Rap1gap/Esr1/Csad/Apoe/Mthfd1/Gart/Adh5/Lpin2/Ets2/Shmt2/Abcd2/Gnmt/Pycr1/Car2/Gsto1/Dcxr/Angptl3/Mccc2/Nfs1
HALLMARK_GLYCOLYSIS	HALLMARK_GLYCOLYSIS	179	0.351449	1.02804	0.421053	0.585812	0.443213	1438	tags=13%, list=9%, signal=12%	Igfbp3/Tpst1/Dcn/Chpf/B3galt6/Efna3/Pkp2/Pgls/Artn/Fkbp4/Cited2/Cln6/Sox9/Ext2/Mif/Tpbg/Fam162a/Chst1/Vldlr/Ddit4/Sdc3/Fut8/Plod2/Ak3
HALLMARK_APICAL_JUNCTION	HALLMARK_APICAL_JUNCTION	162	0.350479	1.01516	0.435049	0.592407	0.448203	2108	tags=17%, list=13%, signal=15%	Acta1/Cldn4/Nrtn/Gnai1/Kcnh2/Nf2/Itga3/Rhof/Speg/Pard6g/Cadm3/Dhx16/Cd276/Zyx/Sdc3/Cldn19/Itgb1/Adam15/Bmp1/Gamt/Rras/Src/Pik3cb/Hras/Dsc3/Map4k2/Mapk13
HALLMARK_COMPLEMENT	HALLMARK_COMPLEMENT	151	0.343349	0.990046	0.471166	0.6154	0.465599	1207	tags=11%, list=8%, signal=10%	Pim1/Sh2b3/Fdx1/Dusp5/C3/Prep/Ppp4c/Cebpb/Mmp14/Maff/Pcsk9/Calm3/Kcnip3/Ccl5/Csrp1/Mmp15
HALLMARK_REACTIVE_OXYGEN_SPECIES_PATHWAY	HALLMARK_REACTIVE_OXYGEN_SPECIES_PATHWAY	47	0.394549	0.984877	0.470845	0.6154	0.465599	2141	tags=15%, list=14%, signal=13%	Gclm/Gsr/Scaf4/Srxn1/Msra/Mbp/Ndufb4
HALLMARK_APOPTOSIS	HALLMARK_APOPTOSIS	148	0.343542	0.98703	0.487685	0.624236	0.472284	1309	tags=9%, list=8%, signal=9%	H1f0/Gch1/Dcn/Ccnd2/Ppp3r1/Gsr/Jun/Ank/Pak1/Rela/Erbb2/Rhob/Aifm3/Ctnnb1
HALLMARK_HEME_METABOLISM	HALLMARK_HEME_METABOLISM	162	0.335357	0.97136	0.519608	0.627451	0.474716	2414	tags=20%, list=15%, signal=17%	H1f0/Gclm/Lrp10/Pgls/Nek7/Minpp1/Glrx5/C3/Adipor1/Fbxo9/Smox/Tfdp2/Rap1gap/Nudt4/Gde1/Rbm38/Slc6a9/Xk/Ccnd3/Slc25a37/Lpin2/Ubac1/Hdgf/Mkrn1/Marchf2/Car2/Slc11a2/Marchf8/Optn/Slc2a1/Ccdc28a/H4c14
HALLMARK_PANCREAS_BETA_CELLS	HALLMARK_PANCREAS_BETA_CELLS	14	0.46323	0.961142	0.500873	0.627451	0.474716	1478	tags=21%, list=9%, signal=19%	Mafb/Stxbp1/Foxo1
LIM_MAMMARY_LUMINAL_PROGENITOR_DN	LIM_MAMMARY_LUMINAL_PROGENITOR_DN	13	0.467501	0.957887	0.517241	0.627451	0.474716	1326	tags=23%, list=8%, signal=21%	Kcnip3/Epdr1/Tbc1d9
HALLMARK_UV_RESPONSE_DN	HALLMARK_UV_RESPONSE_DN	142	0.329213	0.938953	0.569288	0.667072	0.504692	1941	tags=18%, list=12%, signal=16%	Aggf1/Map2k5/Dusp1/Prkca/Bckdhb/Nek7/Kcnma1/Cited2/Bdnf/Mt1/Atp2c1/Cacna1a/Erbb2/Vldlr/Ccn1/Fhl2/Acvr2a/Arhgef9/Ddah1/Ptprm/Pparg/Schip1/Anxa4/Runx1/Slc7a1/Mrps31
HALLMARK_ALLOGRAFT_REJECTION	HALLMARK_ALLOGRAFT_REJECTION	129	0.333211	0.936845	0.573265	0.667072	0.504692	1724	tags=15%, list=11%, signal=13%	Dyrk3/B2m/Socs1/Ccnd2/Bcat1/Cd74/Ache/Ube2d1/Eif3j1/Socs5/Ifngr2/Ripk2/Ccl5/Eif3j2/Acvr2a/Nme1/Ccnd3/Il11/Mrpl3
HALLMARK_ADIPOGENESIS	HALLMARK_ADIPOGENESIS	195	0.314675	0.922859	0.612559	0.682318	0.516227	1614	tags=11%, list=10%, signal=10%	Tob1/Mtarc2/Chchd10/Pim3/Ubqln1/Sult1a1/Slc1a5/Slc25a1/C3/Slc19a1/Esyt1/Cd151/Por/Cyc1/Uqcr11/Sncg/Apoe/Uqcr10/Pparg/Gpam/Adipor2
REACTOME_EXTRACELLULAR_MATRIX_ORGANIZATION	REACTOME_EXTRACELLULAR_MATRIX_ORGANIZATION	225	0.309807	0.914648	0.627451	0.682318	0.516227	1487	tags=13%, list=9%, signal=12%	Bmp7/Crtap/Colgalt1/Dcn/Htra1/Adamts18/P3h1/Prkca/Fbln1/Ltbp2/Itga3/Ltbp4/Itgav/Mmp14/Mmp11/Cd151/Col8a2/Dag1/Adamts8/Spp1/Mmp15/Emilin2/Sdc3/Col13a1/Col11a2/Plod2/Itgb1/Adam15/Bmp1
NABA_ECM_REGULATORS	NABA_ECM_REGULATORS	127	0.322017	0.903579	0.629012	0.682318	0.516227	1671	tags=17%, list=11%, signal=15%	Serpinb11/Htra1/Adamts18/P3h1/Fam20c/Hpse/Mmp14/Adam33/Mmp11/Adamts8/Serpina3c/Adamts17/Adamtsl2/Itih2/Serpinb8/Mmp15/Plod2/Adam15/Bmp1/Fam20a/Masp2
HALLMARK_PI3K_AKT_MTOR_SIGNALING	HALLMARK_PI3K_AKT_MTOR_SIGNALING	94	0.327562	0.892762	0.622193	0.682318	0.516227	3353	tags=27%, list=21%, signal=21%	Rac1/Mapk1/Ywhab/Trib3/Pla2g12a/Akt1s1/Pdk1/Ptpn11/Hras/Ripk1/Cab39l/Mapk9/Rps6ka1/Acaca/Atf1/Slc2a1/Plcb1/Sfn/Cfl1/Ngf/Mapk8/Cdk4/Cdkn1a/Ecsit/Mapkap1
HALLMARK_TGF_BETA_SIGNALING	HALLMARK_TGF_BETA_SIGNALING	51	0.316211	0.804275	0.728045	0.776582	0.587545	3443	tags=31%, list=22%, signal=25%	Ltbp2/Fnta/Bcar3/Ifngr2/Ctnnb1/Smad6/Bmp2/Smad7/Bmpr1a/Cdk9/Pmepa1/Smad3/Furin/Serpine1/Smad1/Id1
HALLMARK_PEROXISOME	HALLMARK_PEROXISOME	88	0.292335	0.789177	0.804027	0.843569	0.638227	2186	tags=11%, list=14%, signal=10%	Slc25a17/Cel/Nudt19/Cln6/Ctbp1/Fads1/Abcd2/Hras/Crabp1/Mlycd
HALLMARK_BILE_ACID_METABOLISM	HALLMARK_BILE_ACID_METABOLISM	90	0.277761	0.75074	0.85906	0.886772	0.670913	2442	tags=19%, list=16%, signal=16%	Gclm/Pex7/Bcar3/Pecr/Slc29a1/Fads1/Rbp1/Abcd2/Pex16/Slco1a5/Gnmt/Fads2/Mlycd/Optn/Abcg4/Ar/Dhcr24
HALLMARK_PROTEIN_SECRETION	HALLMARK_PROTEIN_SECRETION	95	0.266136	0.726407	0.878307	0.892248	0.675056	2037	tags=9%, list=13%, signal=8%	Tmed2/Mapk1/Atp1a1/Cln5/Ap3s1/Kif1b/Pam/Gnas/Atp6v1b1
HALLMARK_APICAL_SURFACE	HALLMARK_APICAL_SURFACE	37	0.246845	0.590637	0.948148	0.948148	0.717349	2341	tags=19%, list=15%, signal=16%	Pcsk9/Ephb4/Akap7/Adipor2/Rtn4rl1/Ntng1/Hspb1
