# Supplementary material for: C/EBPβ deletion in macrophages impairs mammary gland alveolar budding during the estrous cycle
Source: Life Sci Alliance. 2024 Jul 18;7(10):e202302516. doi: 10.26508/lsa.202302516 (PMC11258408; doi:10.26508/lsa.202302516)
Supplement: Supplementary file 3 [file LSA-2023-02516_TableS3.xlsx]

## Sheet: MEC GSEA
GSEA Figure 5	Full GSEA Name
G2M Checkpoint	HALLMARK_G2M_CHECKPOINT
IFNa Response	HALLMARK_INTERFERON_ALPHA_RESPONSE
Mammary Luminal Progenitor Up	LIM_MAMMARY_LUMINAL_PROGENITOR_UP
IFNy Response	HALLMARK_INTERFERON_GAMMA_RESPONSE
Mitotic Spindle	HALLMARK_MITOTIC_SPINDLE
E2F Targets	HALLMARK_E2F_TARGETS
Cycling Genes	BENPORATH_CYCLING_GENES
Mammary Stem Cell Down	LIM_MAMMARY_STEM_CELL_DN
Inflammatory Response	HALLMARK_INFLAMMATORY_RESPONSE
Degradation of the ECM	REACTOME_DEGRADATION_OF_THE_EXTRACELLULAR_MATRIX
Proliferation	BENPORATH_PROLIFERATION
Mammary Stem Cell Up	LIM_MAMMARY_STEM_CELL_UP
Notch Signaling	HALLMARK_NOTCH_SIGNALING
Hedgehog Signaling	HALLMARK_HEDGEHOG_SIGNALING
Wnt Signaling Pathwy	KEGG_WNT_SIGNALING_PATHWAY
Wnt B-catenin Signaling	HALLMARK_WNT_BETA_CATENIN_SIGNALING
IL2_STAT5 Signaling	HALLMARK_IL2_STAT5_SIGNALING
Tissue Remodeling	GOBP_TISSUE_REMODELING
Mammary Luminal Mature Up	LIM_MAMMARY_LUMINAL_MATURE_UP
Myc Targets V1	HALLMARK_MYC_TARGETS_V1
Myc Targets V2	HALLMARK_MYC_TARGETS_V2

## Sheet: Macrophage GSEA
GSEA Figure 7	Full GSEA Name
Signaling by GPCR	REACTOME_SIGNALING_BY_GPCR
Response to cytokine	GOBP_RESPONSE_TO_CYTOKINE
Cytokine production	GOBP_CYTOKINE_PRODUCTION
Inflammatory response	GOBP_INFLAMMATORY_RESPONSE
Leukocyte chemotaxis	GOBP_LEUKOCYTE_CHEMOTAXIS
Interferon responsive genes	BROWNE_INTERFERON_RESPONSIVE_GENES
Cytokine cytokine receptor interaction	KEGG_CYTOKINE_CYTOKINE_RECEPTOR_INTERACTION
Innate immune response	GOBP_INNATE_IMMUNE_RESPONSE
Notch1 targets down	VILIMAS_NOTCH1_TARGETS_DN
Leukocyte mediated immunity	GOBP_LEUKOCYTE_MEDIATED_IMMUNITY
Chemokine receptors bind chemokines	REACTOME_CHEMOKINE_RECEPTORS_BIND_CHEMOKINES
Complement activation	GOBP_COMPLEMENT_ACTIVATION
IFNA response	MOSERLE_IFNA_RESPONSE
Antigen processing and presentation	KEGG_ANTIGEN_PROCESSING_AND_PRESENTATION
Adaptive immune response	GOBP_ADAPTIVE_IMMUNE_RESPONSE
