# Supplementary material for: C/EBPβ deletion in macrophages impairs mammary gland alveolar budding during the estrous cycle
Source: Life Sci Alliance. 2024 Jul 18;7(10):e202302516. doi: 10.26508/lsa.202302516 (PMC11258408; doi:10.26508/lsa.202302516)
Supplement: Supplementary file 4 [file LSA-2023-02516_TableS4.xlsx]

## Sheet: KEGG UP in CebpbΔM Macrophages
KEGG UP in CebpbΔM Macrophages	setSize	enrichmentScore	NES	pvalue	p.adjust	qvalues	rank	leading_edge	core_enrichment
KEGG_ANTIGEN_PROCESSING_AND_PRESENTATION	49	0.741871	2.0931	5.35282e-05	0.00191631	0.00147625	2230	tags=45%, list=13%, signal=39%	H2-Ea/H2-Eb1/Cd4/Ciita/H2-DMa/Cd74/H2-Aa/Ctss/H2-Ab1/H2-DMb1/H2-Ob/Ctsb/Ctsl/H2-T23/Ifi30/Gm8909/H2-Q7/B2m/H2-Q1/Hspa1a/Creb1/Lgmn
KEGG_CYTOKINE_CYTOKINE_RECEPTOR_INTERACTION	171	0.565797	1.87393	8.72774e-05	0.00260378	0.00200585	2639	tags=36%, list=15%, signal=31%	Ccl24/Cxcr6/Ppbp/Tnfrsf8/Cxcl14/Pf4/Il17b/Tnfrsf13c/Il1rap/Cxcl3/Il1b/Cxcl2/Ifnar2/Tnfrsf19/Cd40/Csf1r/Il10rb/Cxcr5/Tnfsf10/Il10ra/Bmp7/Tnfrsf17/Ccl7/Cxcr3/Ccl6/Ccl22/Ccr1/Relt/Ccr7/Il4/Tnfrsf13b/Tslp/Pdgfc/Plekho2/Cxcl9/Ccr5/Ccr2/Tnf/Ccl4/Tgfb1/Ccl12/Il10/Inhba/Tnfsf12/Csf3r/Csf2ra/Tnfsf13b/Ccl9/Ccl5/Tgfbr1/Pdgfa/Tnfrsf11b/Cx3cr1/Il3ra/Tgfb2/Crlf2/Egfr/Ccl2/Il15/Ccl25/Tnfsf15/Fas
KEGG_VIRAL_MYOCARDITIS	57	0.683265	1.97658	0.000255499	0.0057168	0.004404	2263	tags=39%, list=13%, signal=34%	Myh4/Cd86/Myh2/H2-Ea/H2-Eb1/H2-DMa/H2-Aa/H2-Ab1/H2-DMb1/H2-Ob/Cd40/Myh11/H2-T23/Rac2/Myh1/Cd55/Rac1/Gm8909/H2-Q7/H2-Q1/Sgca/Cd28
KEGG_ASTHMA	16	0.898155	2.09389	0.000314996	0.00626492	0.00482625	1562	tags=88%, list=9%, signal=80%	Rnase2a/Ear2/H2-Ea/H2-Eb1/H2-DMa/H2-Aa/Fcer1g/H2-Ab1/H2-DMb1/H2-Ob/Cd40/Il4/Tnf/Il10
KEGG_GRAFT_VERSUS_HOST_DISEASE	25	0.78095	1.93039	0.000437145	0.0078249	0.006028	1807	tags=56%, list=10%, signal=50%	Cd86/H2-Ea/H2-Eb1/H2-DMa/H2-Aa/H2-Ab1/Il1b/H2-DMb1/H2-Ob/H2-T23/Tnf/Gm8909/H2-Q7/H2-Q1
KEGG_AUTOIMMUNE_THYROID_DISEASE	26	0.806611	2.01985	0.00088944	0.0133262	0.010266	1807	tags=62%, list=10%, signal=55%	Cd86/H2-Ea/H2-Eb1/H2-DMa/H2-Aa/H2-Ab1/H2-DMb1/H2-Ob/Cd40/Tg/Il4/H2-T23/Il10/Gm8909/H2-Q7/H2-Q1
KEGG_INTESTINAL_IMMUNE_NETWORK_FOR_IGA_PRODUCTION	35	0.744184	1.97407	0.00109986	0.0133262	0.010266	2769	tags=66%, list=16%, signal=56%	Icos/Cd86/H2-Ea/H2-Eb1/H2-DMa/Tnfrsf13c/H2-Aa/H2-Ab1/H2-DMb1/H2-Ob/Cd40/Tnfrsf17/Il4/Tnfrsf13b/Tgfb1/Il10/Itgb7/Tnfsf13b/Cd28/Icosl/Il15/Ccl25/Cxcr4
KEGG_ALLOGRAFT_REJECTION	26	0.785582	1.96719	0.000995867	0.0133262	0.010266	1807	tags=62%, list=10%, signal=55%	Cd86/H2-Ea/H2-Eb1/H2-DMa/H2-Aa/H2-Ab1/H2-DMb1/H2-Ob/Cd40/Il4/H2-T23/Tnf/Il10/Gm8909/H2-Q7/H2-Q1
KEGG_TYPE_I_DIABETES_MELLITUS	29	0.726165	1.8693	0.00108709	0.0133262	0.010266	2639	tags=59%, list=15%, signal=50%	Cd86/H2-Ea/H2-Eb1/H2-DMa/H2-Aa/H2-Ab1/Il1b/H2-DMb1/H2-Ob/H2-T23/Tnf/Gm8909/H2-Q7/H2-Q1/Cd28/Cpe/Fas
KEGG_PRIMARY_IMMUNODEFICIENCY	23	0.755259	1.84395	0.00111672	0.0133262	0.010266	993	tags=39%, list=6%, signal=37%	Icos/Blnk/Btk/Cd4/Ciita/Tnfrsf13c/Cd40/Dclre1c/Tnfrsf13b
KEGG_LEISHMANIA_INFECTION	61	0.630119	1.83039	0.00161663	0.018086	0.0139328	2438	tags=46%, list=14%, signal=40%	Marcksl1/H2-Ea/H2-Eb1/H2-DMa/Fcgr2b/H2-Aa/Ncf2/H2-Ab1/Il1b/H2-DMb1/H2-Ob/Tlr4/Il4/Itgam/Tnf/Tlr2/Tgfb1/Il10/Fcgr4/Ncf4/Tab2/Mapk12/C3/Ncf1/Fcgr1/Tgfb2/Prkcb/Itgb1
KEGG_GLYCOSAMINOGLYCAN_DEGRADATION	18	0.769872	1.84527	0.00174818	0.0184073	0.0141803	3150	tags=56%, list=18%, signal=46%	Hpse/Ids/Arsb/Gns/Hs3st3b1/Hexa/Idua/Hexb/Hyal3/Gusb
KEGG_SYSTEMIC_LUPUS_ERYTHEMATOSUS	63	0.656396	1.91395	0.00223834	0.021506	0.0165674	2373	tags=41%, list=13%, signal=36%	C1qc/Cd86/H2-Ea/H2-Eb1/H2-DMa/Fcgr2b/C1qa/H2-Aa/H2-Ab1/C1qb/H2-DMb1/H2-Ob/Cd40/C4b/H4c14/Tnf/H4f16/Il10/Fcgr4/C3/H3f3a/Ssb/Trim21/Fcgr1/Cd28/H2aw
KEGG_CHEMOKINE_SIGNALING_PATHWAY	152	0.516061	1.68356	0.00240291	0.021506	0.0165674	2801	tags=31%, list=16%, signal=26%	Ccl24/Itk/Cxcr6/Ppbp/Cxcl14/Pf4/Was/Cxcl3/Cxcl2/Vav1/Tiam1/Cxcr5/Rap1a/Prkcd/Ccl7/Cxcr3/Ccl6/Ccl22/Ccr1/Ccr7/Adcy7/Rac2/Cxcl9/Ccr5/Ccr2/Gng2/Rac1/Ccl4/Grb2/Ccl12/Arrb2/Ccl9/Ccl5/Rap1b/Pik3r5/Cx3cr1/Gng5/Ncf1/Dock2/Pik3cd/Prkcb/Fgr/Ccl2/Pik3cg/Ccl25/Cxcr4/Pik3r1
KEGG_RIBOSOME	82	0.555242	1.6688	0.00278377	0.0237283	0.0182794	6592	tags=70%, list=37%, signal=44%	Rps10/Rps20/Rps2/Mrpl13/Rps17/Rps29/Rps27/Rpl37a/Fau/Rps27a/Rps28/Rpl35a/Rpl32/Rps23/Rpl23/Rpl31/Rpl36al/Rpl34/Rpl14/Rps25/Rps3a1/Rpl13/Rpl7a/Rpl23a/Rps19/Rplp1/Rps7/Rpl22l1/Rpl37/Rps12/Rpl9/Rpl11/Rps6/Rps15a/Rpl10/Rpl27a/Rps9/Rpl30/Rpl35/Rps3/Rps27l/Rps13/Rpl17/Rpl8/Rpl36/Rps11/Rps16/Rpl18/Rpl7/Rpl19/Rpl36a/Rpl6/Rps26/Rpl15/Rpl38/Uba52/Rpl27
KEGG_TOLL_LIKE_RECEPTOR_SIGNALING_PATHWAY	84	0.516118	1.55351	0.00561224	0.0401837	0.0309559	2850	tags=32%, list=16%, signal=27%	Tlr7/Cd86/Ticam2/Tlr6/Il1b/Ifnar2/Cd40/Irf7/Tlr4/Tlr1/Cxcl9/Tnf/Ripk1/Rac1/Ccl4/Cd14/Tlr2/Ccl5/Pik3r5/Tab2/Mapk12/Pik3cd/Map3k8/Pik3cg/Tlr8/Pik3r1/Irak4
KEGG_NATURAL_KILLER_CELL_MEDIATED_CYTOTOXICITY	87	0.537166	1.64645	0.00719812	0.0471741	0.0363411	3827	tags=41%, list=22%, signal=33%	Chp2/Cd48/Fcer1g/Tyrobp/Ifnar2/Vav1/Syk/Tnfsf10/H2-T23/Rac2/Tnf/Rac1/Hcst/Nfatc2/Grb2/Fcgr4/Gm8909/H2-Q7/Pik3r5/Prkca/Pik3cd/Prkcb/Pik3cg/Fas/Lck/Pik3r1/Lcp2/Mill2/H2-D1/Rac3/Ppp3r1/Ifngr1/Ptpn11/Itgb2/Sh3bp2/Nfatc1
KEGG_CELL_ADHESION_MOLECULES_CAMS	108	0.502125	1.58116	0.00725809	0.0471741	0.0363411	2449	tags=33%, list=14%, signal=29%	Icos/Cd86/H2-Ea/Cd6/Nlgn1/H2-Eb1/Cd4/H2-DMa/H2-Aa/Cd2/H2-Ab1/H2-DMb1/H2-Ob/Vcan/Cd40/Cldn5/Cldn1/Itgb8/Siglec1/Nrxn2/Selplg/H2-T23/Itgam/Ptprm/Ptprc/Itgb7/Gm8909/H2-Q7/H2-Q1/Vcam1/Cd28/Cd22/Icosl/Cadm1/Itgb1/Cd226
KEGG_COMPLEMENT_AND_COAGULATION_CASCADES	47	0.566839	1.5809	0.0099606	0.0594316	0.0457838	3009	tags=38%, list=17%, signal=32%	C1qc/C1qa/C1qb/C3ar1/Cfh/Serpinf2/F13a1/C4b/Cd55/Pros1/Serpina1b/Cd46/C3/C5ar1/Masp2/C1rb/F2/C8g
KEGG_B_CELL_RECEPTOR_SIGNALING_PATHWAY	72	0.575684	1.71364	0.0107392	0.0620104	0.0477705	2338	tags=31%, list=13%, signal=27%	Chp2/Blnk/Btk/Fcgr2b/Cd72/Vav1/Syk/Dapp1/Pik3ap1/Rac2/Rac1/Nfatc2/Bcl10/Grb2/Malt1/Pik3r5/Nfkbie/Pik3cd/Pirb/Cd79a/Cd22/Prkcb
KEGG_HEMATOPOIETIC_CELL_LINEAGE	59	0.559598	1.62112	0.0133787	0.0748369	0.0576515	2296	tags=34%, list=13%, signal=30%	H2-Ea/H2-Eb1/Cd4/Cd37/Cd2/Cd33/Il1b/Csf1r/Tfrc/Il4/Cd55/Itgam/Tnf/Cd14/Fcer2a/Csf3r/Csf2ra/Fcgr1/Il3ra/Cd22
KEGG_PRION_DISEASES	30	0.586713	1.51556	0.0359524	0.156963	0.120918	3681	tags=37%, list=21%, signal=29%	C1qc/C1qa/Il1b/C1qb/Ccl5/Hspa1a/C8g/Elk1/Il6/C6/Il1a
KEGG_NOD_LIKE_RECEPTOR_SIGNALING_PATHWAY	56	0.514737	1.48594	0.04375	0.163406	0.125882	3425	tags=41%, list=19%, signal=33%	Casp4/Tnfaip3/Cxcl3/Il1b/Cxcl2/Naip2/Ccl7/Birc3/Birc2/Casp1/Tnf/Ccl12/Ccl5/Tab2/Mapk12/Nlrp3/Nod2/Card6/Ccl2/Nod1/Sugt1/Il6/Ripk2
KEGG_FC_EPSILON_RI_SIGNALING_PATHWAY	62	0.503749	1.46482	0.0438185	0.163406	0.125882	2893	tags=32%, list=16%, signal=27%	Pla2g2d/Btk/Fcer1g/Pla2g2e/Vav1/Syk/Prkcd/Il4/Rac2/Tnf/Rac1/Grb2/Pik3r5/Prkca/Mapk12/Pik3cd/Prkcb/Pik3cg/Pik3r1/Lcp2
KEGG_T_CELL_RECEPTOR_SIGNALING_PATHWAY	95	0.453913	1.40241	0.0544629	0.198956	0.153268	2893	tags=28%, list=16%, signal=24%	Icos/Itk/Chp2/Cd4/Tec/Vav1/Grap2/Il4/Tnf/Nfatc2/Bcl10/Grb2/Ptprc/Il10/Malt1/Pik3r5/Prkcq/Nfkbie/Mapk12/Rasgrp1/Pik3cd/Cd28/Map3k8/Pik3cg/Lck/Pik3r1/Lcp2
KEGG_NEUROACTIVE_LIGAND_RECEPTOR_INTERACTION	125	0.41936	1.33669	0.0667634	0.228543	0.176061	1844	tags=25%, list=10%, signal=22%	Mc1r/Oxtr/Drd1/Htr1b/Agtr2/Ptafr/Hcrtr1/P2ry6/C3ar1/P2ry10/Grik3/Gabre/Kiss1r/P2rx7/Ptgir/Tacr3/P2ry14/Lpar6/Sctr/Ednrb/Crhr2/Grin2c/Gzma/Glp2r/P2rx4/Thrb/Adora2b/S1pr4/Htr2b/Ptger2/Ptger4

## Sheet: KEGG UP in WT Macrophages
KEGG UP in WT Macrophages	setSize	enrichmentScore	NES	pvalue	p.adjust	qvalues	rank	leading_edge	core_enrichment
KEGG_CELL_CYCLE	118	-0.57267	-2.04777	1.06867e-07	1.91292e-05	1.47364e-05	3022	tags=35%, list=17%, signal=29%	Gadd45a/Hdac1/Ccne1/Prkdc/Mad1l1/Gsk3b/Cdk6/Ccna2/Crebbp/Cdc14a/E2f2/Tgfb3/Tfdp1/Mad2l2/Cdc7/Cdc27/Cdc14b/Bub3/Ywhag/Orc1/Pkmyt1/Smad4/Anapc4/Mad2l1/Cdk7/Wee1/Bub1/Pttg1/Cdc25c/Mcm3/Mcm5/Mcm6/Mcm7/Anapc1/Mcm2/Ccnb1/Cdk1/Bub1b/Cdc20/Plk1/Ccnb2
KEGG_DNA_REPLICATION	35	-0.76461	-2.21795	9.34781e-07	8.36629e-05	6.44507e-05	1264	tags=37%, list=7%, signal=35%	Rnaseh2a/Rfc3/Rfc5/Pold1/Rpa2/Pold2/Fen1/Mcm3/Mcm5/Mcm6/Mcm7/Mcm2/Lig1
KEGG_OOCYTE_MEIOSIS	98	-0.558853	-1.93734	5.5276e-06	0.000329813	0.000254076	1282	tags=18%, list=7%, signal=17%	Fbxo5/Anapc4/Mad2l1/Ppp2ca/Ppp2cb/Camk2b/Pgr/Adcy1/Bub1/Pttg1/Cdc25c/Anapc1/Ccnb1/Cdk1/Aurka/Cdc20/Plk1/Ccnb2
KEGG_PROGESTERONE_MEDIATED_OOCYTE_MATURATION	76	-0.588857	-1.99139	1.49427e-05	0.000668684	0.000515129	2329	tags=28%, list=13%, signal=24%	Mad2l2/Adcy4/Cdc27/Rps6ka6/Pkmyt1/Braf/Akt1/Anapc4/Mad2l1/Mapk9/Pgr/Adcy1/Bub1/Mapk11/Mapk13/Cdc25c/Anapc1/Ccnb1/Cdk1/Plk1/Ccnb2
KEGG_GLUTATHIONE_METABOLISM	42	-0.649873	-1.97667	0.000147225	0.00376476	0.00290022	2564	tags=33%, list=14%, signal=29%	Gpx2/Gsr/Gss/Txndc12/Sms/Gstm2/Oplah/Ggt6/G6pdx/Ggt7/Gstm4/Rrm2/Gpx3/Ggt1
KEGG_P53_SIGNALING_PATHWAY	62	-0.53455	-1.75695	0.00228569	0.021506	0.0165674	825	tags=18%, list=5%, signal=17%	Ddb2/Serpinb5/Tnfrsf10b/Sesn3/Sesn2/Gtse1/Serpine1/Ccnb1/Cdk1/Rrm2/Ccnb2
KEGG_MISMATCH_REPAIR	22	-0.677035	-1.76707	0.00428473	0.0348621	0.0268564	1086	tags=41%, list=6%, signal=38%	Exo1/Rpa1/Rfc3/Msh3/Rfc5/Pold1/Rpa2/Pold2/Lig1
KEGG_BUTANOATE_METABOLISM	26	-0.64067	-1.74178	0.00487309	0.0379254	0.0292163	1019	tags=23%, list=6%, signal=22%	Bdh1/Akr1b8/Acads/Aldh3a2/Aacs/Hmgcs2
KEGG_ERBB_SIGNALING_PATHWAY	81	-0.45349	-1.54276	0.00532146	0.0396892	0.0305751	1755	tags=17%, list=10%, signal=16%	Nras/Braf/Akt1/Cblc/Shc2/Mapk9/Camk2b/Pak6/Pak4/Erbb3/Erbb2/Btc/Areg/Stat5a
KEGG_HOMOLOGOUS_RECOMBINATION	27	-0.614635	-1.68432	0.00737919	0.0471741	0.0363411	2580	tags=41%, list=15%, signal=35%	Rpa1/Brca2/Mus81/Rad51d/Blm/Rad51/Top3b/Mre11a/Pold1/Rpa2/Pold2
KEGG_HEDGEHOG_SIGNALING_PATHWAY	41	-0.53891	-1.62787	0.00935277	0.0577292	0.0444723	801	tags=41%, list=5%, signal=40%	Dhh/Fbxw11/Sufu/Gsk3b/Bmp6/Ptch1/Wnt7b/Csnk1g2/Wnt9b/Csnk1g1/Gli3/Stk36/Wnt2/Smo/Wnt10b/Wnt4/Wnt5a
KEGG_ARGININE_AND_PROLINE_METABOLISM	45	-0.531106	-1.62328	0.0147487	0.0800003	0.0616292	2625	tags=33%, list=15%, signal=28%	Acy1/Pycr1/P4ha3/Sms/Ckmt1/P4ha2/Pycr2/Got2/Aldh18a1/Glul/Aldh3a2/Amd1/Arg2/Gls2/Aoc1
KEGG_NUCLEOTIDE_EXCISION_REPAIR	43	-0.520723	-1.58351	0.0167239	0.0880467	0.0678278	3625	tags=35%, list=20%, signal=28%	Mnat1/Ercc3/Ccnh/Rad23b/Gtf2h3/Rpa1/Ddb2/Cdk7/Rfc3/Rfc5/Pold1/Rpa2/Pold2/Ddb1/Lig1
KEGG_VALINE_LEUCINE_AND_ISOLEUCINE_DEGRADATION	43	-0.506801	-1.54117	0.0207898	0.106325	0.0819086	2462	tags=23%, list=14%, signal=20%	Hibch/Hmgcs1/Mccc2/Pccb/Ivd/Acads/Bckdha/Aldh3a2/Bcat1/Hmgcs2
KEGG_TERPENOID_BACKBONE_BIOSYNTHESIS	14	-0.683877	-1.56535	0.0230833	0.114776	0.0884187	2864	tags=57%, list=16%, signal=48%	Fdps/Ggps1/Idi1/Acat3/Mvd/Hmgcs1/Mvk/Hmgcs2
KEGG_INSULIN_SIGNALING_PATHWAY	121	-0.35934	-1.28901	0.0252435	0.122124	0.0940798	3585	tags=31%, list=20%, signal=25%	Rps6kb2/Prkaa2/Pik3ca/Phka1/Lipe/Mtor/Kras/Shc1/Mapk3/Gsk3b/Socs2/Ikbkb/Sh2b2/Pdpk1/Prkab2/Fbp2/Mknk2/Flot1/Rapgef1/Exoc7/Nras/Braf/Akt1/Cblc/Shc2/Mapk9/Prkag1/Prkab1/Foxo1/Pck2/Rptor/Hk1/Ppargc1a/Prkcz/Gys1/Fasn/Ptprf
KEGG_BASE_EXCISION_REPAIR	32	-0.542681	-1.55266	0.0282992	0.133304	0.102693	902	tags=31%, list=5%, signal=30%	Neil1/Ogg1/Apex1/Xrcc1/Lig3/Pold1/Neil3/Pold2/Fen1/Lig1
KEGG_GLYCEROLIPID_METABOLISM	43	-0.488451	-1.48537	0.030893	0.141791	0.10923	3902	tags=35%, list=22%, signal=27%	Tkfc/Aldh1b1/Aldh7a1/Agpat3/Gpat4/Agpat4/Mboat2/Dgke/Plpp2/Dgkh/Agk/Aldh3a2/Cel/Awat2/Mboat1
KEGG_STEROID_BIOSYNTHESIS	17	-0.638132	-1.54185	0.035814	0.156963	0.120918	3109	tags=41%, list=18%, signal=34%	Fdft1/Ebp/Cyp27b1/Lss/Dhcr7/Dhcr24/Cel
KEGG_TRYPTOPHAN_METABOLISM	33	-0.52117	-1.50284	0.0417631	0.162513	0.125194	463	tags=18%, list=3%, signal=18%	Ogdh/Gcdh/Ddc/Aldh3a2/Ido1/Aoc1
KEGG_AMINOACYL_TRNA_BIOSYNTHESIS	41	-0.484194	-1.46259	0.0400672	0.162513	0.125194	1819	tags=29%, list=10%, signal=26%	Mars1/Sars/Tars2/Kars/Aars/Hars/Hars2/Vars2/Sars2/Vars/Yars/Aars2
KEGG_GLYCOLYSIS_GLUCONEOGENESIS	47	-0.469111	-1.4624	0.0409677	0.162513	0.125194	2750	tags=30%, list=16%, signal=25%	Pfkl/Tpi1/Pdha1/Fbp2/Adh1/Pgam1/Pgk1/Pck2/Eno2/Dlat/Hk1/Pkm/Aldh3a2/Aldh3a1
KEGG_N_GLYCAN_BIOSYNTHESIS	43	-0.478114	-1.45393	0.0386647	0.162513	0.125194	3356	tags=37%, list=19%, signal=30%	Rpn2/Rft1/Alg14/Man1a2/B4galt3/Ddost/Mgat4a/Stt3b/Rpn1/Alg8/Mgat5/Stt3a/Alg2/Alg9/Alg3/Ganab
KEGG_ALANINE_ASPARTATE_AND_GLUTAMATE_METABOLISM	27	-0.5304	-1.45348	0.0410723	0.162513	0.125194	1234	tags=37%, list=7%, signal=35%	Gpt2/Got2/Acy3/Gfpt1/Glul/Agxt2/Asns/Ppat/Cad/Gls2
KEGG_GLYCOSAMINOGLYCAN_BIOSYNTHESIS_KERATAN_SULFATE	12	-0.6675	-1.47272	0.0560538	0.200673	0.154591	2250	tags=42%, list=13%, signal=36%	B4galt3/St3gal2/Chst2/St3gal1/B3gnt7
KEGG_PHENYLALANINE_METABOLISM	15	-0.645514	-1.49966	0.0611765	0.214717	0.16541	1168	tags=33%, list=7%, signal=31%	Got2/Prdx6/Naa80/Ddc/Aldh3a1
KEGG_HISTIDINE_METABOLISM	27	-0.523731	-1.43521	0.0676692	0.228543	0.176061	1347	tags=22%, list=8%, signal=21%	Hdc/Acy3/Ddc/Aldh3a2/Aldh3a1/Aoc1
KEGG_VALINE_LEUCINE_AND_ISOLEUCINE_BIOSYNTHESIS	10	-0.692442	-1.46496	0.0731707	0.242547	0.186849	991	tags=40%, list=6%, signal=38%	Pdha1/Vars2/Vars/Bcat1

## Sheet: GO UP in WT Macrophages
GO UP in WT Macrophages	setSize	enrichmentScore	NES	pvalue	p.adjust	qvalues	rank	leading_edge	core_enrichment
GOBP_MITOTIC_SISTER_CHROMATID_SEGREGATION	160	-0.608979	-2.27123	1e-10	4.44636e-08	3.78947e-08	2449	tags=34%, list=14%, signal=29%	Nup62/Cdca5/Mad2l2/Pcid2/Cdc27/Kif14/Ncaph2/Ncapd3/Cenpf/Bub3/Ncapg2/Ran/Apc/Cul3/Ncaph/Cep55/Gen1/Sgo2a/Tubg2/Chmp4c/Mis12/Fbxo5/Anapc4/Mad2l1/Kmt5a/Zw10/Kntc1/Nusap1/Trip13/Psrc1/Bub1/Nek2/Dlgap5/Spag5/Zwilch/Kif22/Pttg1/Ncapd2/Kif2c/Ube2c/Nuf2/Anapc1/Dsn1/Tubg1/Cenpe/Ccnb1/Aurkb/Cdca8/Racgap1/Knstrn/Tacc3/Bub1b/Cdc20/Plk1
GOBP_NUCLEAR_CHROMOSOME_SEGREGATION	236	-0.580642	-2.25684	1e-10	4.44636e-08	3.78947e-08	2386	tags=31%, list=13%, signal=27%	Nup62/Mus81/Cdca5/Mad2l2/Pcid2/Cdc27/Kif14/Ncaph2/Ncapd3/Fancd2/Cenpf/Bub3/Ncapg2/Ran/Slx4/Apc/Cul3/Mcmbp/Prdm9/Ncaph/Cep55/Gen1/Sgo2a/Tubg2/Chmp4c/Mis12/Top2b/Tex15/Fbxo5/Anapc4/Mad2l1/Phb2/Mre11a/Kmt5a/Ndc1/Spice1/Top2a/Rcc2/Cenps/Ehmt2/Zw10/Kntc1/Nusap1/Trip13/Psrc1/Bub1/Ect2/Nek2/Dlgap5/Spag5/Dync1h1/Zwilch/Kif22/Fen1/Pttg1/Ncapd2/Kif2c/Ube2c/Nuf2/Anapc1/Dsn1/Tubg1/Spc25/Cenpe/Ccnb1/Aurkb/Cdc…
GOBP_SISTER_CHROMATID_SEGREGATION	182	-0.600122	-2.25262	1e-10	4.44636e-08	3.78947e-08	2371	tags=32%, list=13%, signal=28%	Cdca5/Mad2l2/Pcid2/Cdc27/Kif14/Ncaph2/Ncapd3/Cenpf/Bub3/Ncapg2/Ran/Apc/Cul3/Mcmbp/Ncaph/Cep55/Gen1/Sgo2a/Tubg2/Chmp4c/Mis12/Top2b/Fbxo5/Anapc4/Mad2l1/Phb2/Mre11a/Kmt5a/Top2a/Zw10/Kntc1/Nusap1/Trip13/Psrc1/Bub1/Nek2/Dlgap5/Spag5/Zwilch/Kif22/Fen1/Pttg1/Ncapd2/Kif2c/Ube2c/Nuf2/Anapc1/Dsn1/Tubg1/Cenpe/Ccnb1/Aurkb/Cdca8/Racgap1/Knstrn/Tacc3/Bub1b/Cdc20/Plk1
GOBP_CHROMOSOME_SEGREGATION	292	-0.558794	-2.21978	1e-10	4.44636e-08	3.78947e-08	2386	tags=29%, list=13%, signal=26%	Mus81/Cdca5/Mad2l2/Pcid2/Cdc27/Kif14/Ncaph2/Oip5/Cep85/Ncapd3/Fancd2/Cenpf/Bub3/Ncapg2/Ran/Slx4/Apc/Cul3/Mcmbp/Prdm9/Ncaph/Cep55/Gen1/Ska1/Sgo2a/Tubg2/Chmp4c/Mki67/Mis12/Top2b/Top3b/Tex15/Fbxo5/Rcc1/Anapc4/Mad2l1/Phb2/Mre11a/Kmt5a/Ndc1/Spice1/Cenpt/Top2a/Rcc2/Cenps/Ehmt2/Zw10/Pum1/Kntc1/Nusap1/Trip13/Recql5/Psrc1/Bub1/Ect2/Nek2/Dlgap5/Spag5/Dync1h1/Brca1/Zwilch/Rad18/Kif22/Cenpn/Cdca2/Fen1/Pttg1/…
GOBP_ORGANELLE_FISSION	417	-0.50161	-2.07644	1e-10	4.44636e-08	3.78947e-08	2460	tags=27%, list=14%, signal=24%	Spast/Bnip3/Nup62/Mus81/Cdca5/Mad2l2/Acot8/Pcid2/Cdc27/Kif14/Ncaph2/Mtfr1/Psmd13/Cdc14b/Ppp1r9b/Cep85/Ncapd3/Fancd2/Rad51d/Lrp5/Cenpf/Bub3/Ncapg2/Ran/Slx4/Apc/Ccdc61/Tom1l2/Mtfr2/Cul3/Pkmyt1/Prdm9/Ncaph/L3mbtl1/Tom1l1/Tmem135/Cep55/Gen1/Pgam5/Sgo2a/Tubg2/Chmp4c/Epgn/Rad51/Mki67/Mis12/Top2b/Tex15/Fbxo5/Rcc1/Anapc4/Mad2l1/Phb2/Mre11a/Kmt5a/Ndc1/Pdgfrb/Spice1/Shcbp1l/Clasp1/Kif11/Ubr2/Pex11g/Top2a/C…
GOBP_MITOTIC_NUCLEAR_DIVISION	272	-0.509144	-1.99871	1e-10	4.44636e-08	3.78947e-08	2460	tags=29%, list=14%, signal=26%	Spast/Nup62/Cdca5/Mad2l2/Pcid2/Cdc27/Kif14/Ncaph2/Cdc14b/Ppp1r9b/Cep85/Ncapd3/Lrp5/Cenpf/Bub3/Ncapg2/Ran/Apc/Ccdc61/Tom1l2/Cul3/Pkmyt1/Ncaph/L3mbtl1/Tom1l1/Cep55/Gen1/Sgo2a/Tubg2/Chmp4c/Epgn/Mki67/Mis12/Fbxo5/Rcc1/Anapc4/Mad2l1/Phb2/Kmt5a/Pdgfrb/Spice1/Clasp1/Kif11/Zw10/Kntc1/Nusap1/Trip13/Psrc1/Bub1/Nek2/Dlgap5/Anln/Spag5/Zwilch/Kif20b/Kif22/Cdca2/Pttg1/Reep4/Ncapd2/Kif2c/Cdc25c/Tpx2/Ube2c/Nuf2/…
GOBP_CELL_DIVISION	552	-0.431393	-1.84127	1e-10	4.44636e-08	3.78947e-08	2933	tags=28%, list=17%, signal=24%	Dclre1a/Ccne1/Sox17/Dock7/Mad1l1/Epb41/Cdk6/Evi5/Tle6/Ccna2/Cdt1/Bcar1/Txnl4a/Nup43/Map10/Spire1/Cdc14a/Efhc1/Brca2/Tgfb3/Cinp/Rack1/Ptch1/Spast/Ercc6l/Nup62/Mis18bp1/Cdca5/Zfyve19/Mad2l2/Cdc7/Tal1/Cdc27/Kif14/Oip5/Cdc14b/Plk3/Tsg101/Ncapd3/Snx33/Spout1/Pard6a/Ckap2/Pard3b/Plk2/Cenpf/Bub3/Ncapg2/Ran/Haus6/Apc/Rhoc/Mical3/Cul3/Mcmbp/Ptn/Mapre2/E2f8/Cables1/Blm/Ncaph/Zbtb16/Cntrob/Fgfr2/Zfyve26/Cks…
GOBP_MITOTIC_CELL_CYCLE_PROCESS	661	-0.421054	-1.81607	1e-10	4.44636e-08	3.78947e-08	2460	tags=24%, list=14%, signal=21%	Spast/Nup62/Ankrd17/Gins1/Tfdp1/Mus81/Cdca5/Zfyve19/Ints3/Mad2l2/Cdc7/Wdr62/Pcid2/Apex1/Ctdsp2/Htt/Cdc27/Kif14/Psme3/Ncaph2/Cdc14b/Ppp1r9b/Cep85/Plk3/Plrg1/Ncapd3/Snx33/Ckap2/Plk2/Fancd2/Lrp5/Cenpf/Bub3/Ncapg2/Ran/Apc/Ccdc61/Rhoc/Tom1l2/Cul3/Orc1/Pkmyt1/Blm/Ncaph/L3mbtl1/Cntrob/Tom1l1/Zfyve26/Cks1b/Cep55/Gen1/Tipin/Sgo2a/Abcb1a/Tubg2/Chmp4c/Epgn/Rad51/Akt1/Mki67/Mis12/Ecd/Gspt1/Fbxo5/Rcc1/Anapc4/…
GOBP_REGULATION_OF_CELL_CYCLE_PROCESS	582	-0.419094	-1.79841	1e-10	4.44636e-08	3.78947e-08	2476	tags=23%, list=14%, signal=21%	Dab2ip/Spast/Nup62/Ankrd17/Tfdp1/Mus81/Cdca5/Rhno1/Zfyve19/Ints3/Mad2l2/Cdc7/Wdr62/Pcid2/Apex1/Ctdsp2/Cdc27/Kif14/Psme3/Cdc14b/Ppp1r9b/Cep85/Plk3/Plrg1/Clock/Plk2/Fancd2/Lrp5/Cenpf/Bub3/Apc/Tom1l2/Cul3/Orc1/Pkmyt1/Prdm9/E2f8/Blm/L3mbtl1/Ddx39b/Tom1l1/Zfyve26/Gen1/Sox9/Tipin/Chmp4c/Epgn/Akt1/Mki67/Fbxo6/Ecd/Fbxo5/Rcc1/Anapc4/Mad2l1/Phb2/Mre11a/Cdk7/Wee1/Pdgfrb/Spice1/Lsm11/Stil/Ccar2/Gipc1/Svil/At…
GOBP_MITOTIC_CELL_CYCLE	792	-0.40848	-1.79735	1e-10	4.44636e-08	3.78947e-08	2753	tags=25%, list=16%, signal=22%	Ccna2/Cdt1/Ptpn3/Kank2/Fbxl8/Map10/Tubgcp2/Ranbp1/Cep126/Rfwd3/Cdc14a/Stat5b/Efhc1/Tuba4a/Brca2/Phf8/Ptch1/Spast/Nup62/Ankrd17/Gins1/Tfdp1/Mus81/Cdca5/Tubb4b/Meis2/Zfyve19/Ints3/Mad2l2/Cdc7/Usp22/Wdr62/Tal1/Pcid2/Clip1/Apex1/Ctdsp2/Htt/Cdc27/Kif14/Psme3/Ncaph2/Cdc14b/Ppp1r9b/Nle1/Cep85/Plk3/Plrg1/Ncapd3/Snx33/Ckap2/Tbcd/Plk2/Fancd2/Lrp5/Cenpf/Bub3/Ncapg2/Ran/Apc/Ccdc61/Rhoc/Nek7/Tom1l2/Cul3/Gmnn/…
GOBP_CHROMOSOME_ORGANIZATION	870	-0.408612	-1.79522	1e-10	4.44636e-08	3.78947e-08	3412	tags=28%, list=19%, signal=24%	Nhp2/Rad54b/Dnajc9/Ercc3/Kansl3/Noc2l/Tti1/Smc2/Chmp1a/Baz1b/Ruvbl1/Ruvbl2/Cecr2/Kif4/Brpf3/Smyd2/Smg1/Numa1/Ssrp1/H1f3/Ezh1/Pibf1/Vps4b/Cct7/Xrcc6/Hdac7/Mcm8/Prc1/Cdk5rap2/Foxa1/Bud23/Hdac1/Mbd2/Phf2/Dclre1a/Ccne1/Prkdc/Mapk3/Supt6/Mad1l1/Chd4/Anp32e/Smg5/Cabin1/Slx1b/Cdt1/Map10/Rfwd3/Exo1/Rpa1/Brca2/Asf1b/Nup133/Shprh/Phf8/Spin1/Ino80e/Usp7/Kmt2d/Nfe2/Ercc6l/Nup62/Zfp518b/Gins1/Zranb3/Arid2/Cdc…
GOBP_REGULATION_OF_CELL_CYCLE	906	-0.368906	-1.62792	1.7465e-10	7.11844e-08	6.06679e-08	2482	tags=26%, list=14%, signal=24%	Baz1b/Kif15/Ruvbl1/Ccnh/Zbtb49/Ctdspl/Ruvbl2/Angel2/Ccnd3/Pim2/Susd2/Fem1b/Numa1/Fbxw5/Cul7/Cep97/Vps4b/Rbm14/Plcg2/Ppp1r13b/Gadd45a/Prc1/Cdk5rap2/Foxa1/Med1/Psmd10/Wdr12/Ccne1/Usp47/Prkdc/Wiz/Bcr/Ccni/Mad1l1/Cdk6/Ccna2/Cdt1/Ptpn3/Kank2/Fbxl8/Map10/Ranbp1/Prr11/Rfwd3/Cdc14a/E2f2/Stat5b/Brca2/Rack1/Ino80e/Ptch1/Dab2ip/Inca1/Spast/Nup62/Ankrd17/Tfdp1/Nr4a1/Mus81/Cdca5/Rhno1/Meis2/Zfyve19/Ints3/Mad2…
GOBP_MEIOTIC_CELL_CYCLE_PROCESS	147	-0.597729	-2.22016	4.1515e-10	1.56192e-07	1.33117e-07	2193	tags=27%, list=12%, signal=23%	Ncaph2/Psmd13/Ncapd3/Fancd2/Rad51d/Slx4/Prdm9/Ncaph/Sgo2a/Tubg2/Rad51/Top2b/Tex15/Fbxo5/Mre11a/Ndc1/Shcbp1l/Ubr2/Top2a/Cenps/Ehmt2/Trip13/Mastl/Bub1/Brme1/Pttg1/Msx2/Ncapd2/Cdc25c/Nuf2/Tubg1/Wnt4/Ovol1/Aurka/Bub1b/Cdc20/Plk1/Wnt5a/Ccnb2
GOBP_MEIOTIC_CELL_CYCLE	190	-0.529492	-2.0076	1.04496e-08	3.00642e-06	2.56226e-06	2193	tags=28%, list=12%, signal=25%	Tubgcp2/Spire1/Exo1/Rpa1/Brca2/Spin1/Mus81/Ncaph2/Psmd13/Ncapd3/Fancd2/Rad51d/Bub3/Slx4/Pkmyt1/Prdm9/Ncaph/Sgo2a/Tubg2/Rad51/Pdik1l/Top2b/Tex15/Fbxo5/Mre11a/Ndc1/Shcbp1l/Ubr2/Ppp2ca/Top2a/Cenps/Ehmt2/Zw10/Trip13/Mastl/Bub1/Nek2/Brme1/Pttg1/H2ax/Msx2/Ncapd2/Cdc25c/Nuf2/Tubg1/Wnt4/Ovol1/Aurka/Bub1b/Cdc20/Plk1/Wnt5a/Ccnb2
GOBP_REGULATION_OF_CHROMOSOME_SEGREGATION	79	-0.675227	-2.2827	1.57478e-08	4.27904e-06	3.64687e-06	2329	tags=41%, list=13%, signal=35%	Mad2l2/Pcid2/Cdc27/Cenpf/Bub3/Apc/Cul3/Gen1/Mki67/Fbxo5/Anapc4/Mad2l1/Rcc2/Zw10/Pum1/Kntc1/Trip13/Bub1/Dlgap5/Zwilch/Rad18/Cdca2/Pttg1/Kif2c/Ube2c/Anapc1/Cenpe/Ccnb1/Aurkb/Tacc3/Bub1b/Plk1
GOBP_REGULATION_OF_CHROMOSOME_ORGANIZATION	203	-0.518519	-1.97513	1.66911e-08	4.29664e-06	3.66187e-06	3310	tags=32%, list=19%, signal=26%	Smc2/Baz1b/Ruvbl1/Ruvbl2/Smg1/Numa1/Cct7/Cdk5rap2/Mapk3/Mad1l1/Smg5/Slx1b/Cdt1/Ino80e/Usp7/Cdca5/Mad2l2/Tal1/Pcid2/Cdc27/Pif1/Trim28/Xrcc1/Cenpf/Bub3/Slx4/Dcp2/Apc/Dnmt1/Nek7/Cul3/Stn1/Gnl3l/Ncaph/Gen1/Tnks2/Xrcc5/Hnrnpa1/Fbxo5/Anapc4/Mad2l1/Mre11a/Shcbp1l/Top2a/Smg6/Zw10/Kntc1/Trip13/Bub1/Mcph1/Nek2/Dlgap5/Zwilch/Fen1/Pttg1/Ncapd2/Ube2c/Anapc1/Cenpe/Mcm2/Ccnb1/Aurkb/Tacc3/Bub1b/Plk1
GOBP_REGULATION_OF_NUCLEAR_DIVISION	120	-0.596665	-2.14235	4.71314e-08	1.10143e-05	9.38707e-06	2017	tags=35%, list=11%, signal=31%	Mad2l2/Pcid2/Cdc27/Lrp5/Cenpf/Bub3/Apc/Tom1l2/Cul3/Pkmyt1/Prdm9/L3mbtl1/Tom1l1/Gen1/Epgn/Mki67/Fbxo5/Rcc1/Anapc4/Mad2l1/Pdgfrb/Zw10/Kntc1/Nusap1/Trip13/Bub1/Nek2/Dlgap5/Zwilch/Kif20b/Cdca2/Msx2/Cdc25c/Ccnb1/Wnt4/Btc/Aurkb/Aurka/Bub1b/Cdc20/Plk1/Wnt5a
GOBP_MICROTUBULE_BASED_PROCESS	729	-0.356994	-1.5611	6.34596e-08	1.41082e-05	1.20239e-05	2699	tags=22%, list=15%, signal=20%	Map10/Tubgcp2/Spire1/Ranbp1/Dst/Cep126/Cdc14a/Efhc1/Tuba4a/Brca2/Dnah17/Lca5/Spg7/Spata7/Spast/Nup62/Dnaaf3/Bicdl2/Snca/Macf1/Odf2/Tubb4b/Wdr62/Clip1/Borcs5/Htt/Ift140/Kif14/Cdc14b/Cep85/Plk3/Agtpbp1/Chd3/Gba2/Map1s/Pard6a/Ckap2/Pard3b/Katnip/Ttll1/Tbcd/Mark2/Plk2/Map6d1/Ran/Ttll4/Crocc/Haus6/Pgam1/Rab27b/Apc/Dnai4/Ccdc61/Ift122/Nek7/Dynlt4/Pex1/Mapre2/Arhgap21/Cntrob/Gen1/Ska1/Ap3s2/Copg1/Camsap…
GOBP_CHROMOSOME_SEPARATION	86	-0.643177	-2.21248	8.50055e-08	1.80766e-05	1.5406e-05	2386	tags=40%, list=13%, signal=34%	Mus81/Mad2l2/Pcid2/Cdc27/Ncaph2/Cenpf/Bub3/Slx4/Apc/Cul3/Ncaph/Gen1/Top2b/Fbxo5/Anapc4/Mad2l1/Top2a/Cenps/Zw10/Kntc1/Trip13/Recql5/Bub1/Dlgap5/Zwilch/Pttg1/Ube2c/Anapc1/Cenpe/Ccnb1/Aurkb/Tacc3/Bub1b/Plk1
GOBP_REGULATION_OF_CHROMOSOME_SEPARATION	65	-0.669342	-2.17013	1.69456e-07	3.31524e-05	2.82546e-05	2329	tags=40%, list=13%, signal=35%	Mad2l2/Pcid2/Cdc27/Cenpf/Bub3/Apc/Cul3/Gen1/Fbxo5/Anapc4/Mad2l1/Zw10/Kntc1/Trip13/Bub1/Dlgap5/Zwilch/Pttg1/Ube2c/Anapc1/Cenpe/Ccnb1/Aurkb/Tacc3/Bub1b/Plk1
GOBP_DNA_REPLICATION	261	-0.459276	-1.80465	2.24943e-07	4.23152e-05	3.60637e-05	2949	tags=29%, list=17%, signal=25%	Pola2/Ccne1/Wiz/Nt5m/Ccna2/Cdt1/Repin1/Obi1/Rfwd3/Rpa1/Brca2/Dut/Cinp/Ino80e/Ankrd17/Gins1/Mus81/Polh/Zranb3/Cdc7/Prim2/Wdr18/Grwd1/Pif1/Endog/Dtd1/Id3/Slx4/Gmnn/Mcmbp/Orc1/Stn1/E2f8/Blm/Chaf1b/Gen1/Tipin/Rad51/Set/Tonsl/Fbxo5/Rnaseh2a/Mre11a/Gins2/Tnfaip1/Rfc3/Nucks1/Atad5/Ppp2ca/Rfc5/Lig3/Ticrr/Cenps/Pold1/Rev3l/Ehmt2/Rpa2/Pold2/Recql5/Pclaf/Dnaja3/Cdk9/Mms22l/Fen1/Mcm10/Gins3/Mcm3/Mcm5/Mcm6/Mc…
GOBP_CELLULAR_AMINO_ACID_METABOLIC_PROCESS	232	-0.470255	-1.82757	3.04297e-07	5.51229e-05	4.69792e-05	2916	tags=29%, list=16%, signal=25%	Pipox/Mars1/Gatb/Mthfd1/Shmt2/Sars/Dhfr/Acy1/Pycr1/Hibch/Gss/Thnsl2/Fpgs/Gfpt2/Cbs/Plod3/Sms/Sardh/Slc25a44/Tars2/Sephs1/Mccc2/Bckdk/Mthfr/Mri1/Kars/Aars/Hars/Icmt/Qdpr/Hdc/Hars2/Ivd/Ctns/Gpt2/Pycr2/Got2/Aldh18a1/Vars2/Gfpt1/Sars2/Glul/Lrrc47/Vars/Agxt2/Asns/Pfas/Carns1/Ddah1/Yars/Ppat/Gcdh/Kyat1/Ddc/Bckdha/Tst/Amt/Noxred1/Aars2/Arg2/Bcat1/Cad/Gls2/Cdo1/Ido1/Phgdh/Ggt1/Crym
GOBP_SPINDLE_ORGANIZATION	176	-0.518097	-1.94634	3.44139e-07	6.01138e-05	5.12328e-05	1455	tags=23%, list=8%, signal=22%	Chd3/Plk2/Ran/Haus6/Ccdc61/Nek7/Mapre2/Limk2/Tubg2/Chmp4c/Fbxo5/Rcc1/Spice1/Vcp/Stil/Clasp1/Kif11/Dctn1/Psrc1/Nek2/Ncor1/Stmn1/Dlgap5/Spag5/Dync1h1/Tubb5/Tpx2/Ezr/Nuf2/Tubg1/Spc25/Cenpe/Ccnb1/Aurkb/Racgap1/Aurka/Knstrn/Tacc3/Cdc20/Plk1/Ccnb2
GOBP_MICROTUBULE_CYTOSKELETON_ORGANIZATION	534	-0.379743	-1.61786	3.75425e-07	6.33174e-05	5.39631e-05	2699	tags=27%, list=15%, signal=24%	Prune1/Chmp1a/Kif15/Fbxw11/Kif4/Aaas/Numa1/Pibf1/Akap9/Fbxw5/Cul7/Cep97/Vps4b/Rbm14/Tuba1a/Gadd45a/Prc1/Cdk5rap2/Dock7/Odad1/Gsk3b/Deup1/Dnai2/Tle6/Map10/Tubgcp2/Spire1/Ranbp1/Dst/Cep126/Cdc14a/Efhc1/Tuba4a/Brca2/Dnah17/Spata7/Spast/Nup62/Dnaaf3/Snca/Odf2/Tubb4b/Wdr62/Clip1/Htt/Kif14/Cdc14b/Cep85/Plk3/Chd3/Gba2/Map1s/Pard6a/Ckap2/Pard3b/Ttll1/Tbcd/Mark2/Plk2/Map6d1/Ran/Ttll4/Crocc/Haus6/Apc/Dnai4…
GOBP_METAPHASE_ANAPHASE_TRANSITION_OF_CELL_CYCLE	60	-0.676121	-2.18438	7.43841e-07	0.000121271	0.000103355	2329	tags=42%, list=13%, signal=36%	Mad2l2/Pcid2/Cdc27/Cenpf/Bub3/Apc/Cul3/Gen1/Fbxo5/Anapc4/Mad2l1/Zw10/Kntc1/Trip13/Bub1/Dlgap5/Zwilch/Ube2c/Anapc1/Cenpe/Ccnb1/Aurkb/Tacc3/Bub1b/Plk1
GOBP_DNA_DEPENDENT_DNA_REPLICATION	150	-0.523035	-1.94657	8.26536e-07	0.000130406	0.00011114	2949	tags=35%, list=17%, signal=29%	Pola2/Ccne1/Wiz/Cdt1/Rfwd3/Rpa1/Brca2/Gins1/Mus81/Zranb3/Cdc7/Prim2/Wdr18/Endog/Gmnn/Mcmbp/Orc1/E2f8/Blm/Gen1/Tipin/Rad51/Tonsl/Fbxo5/Mre11a/Gins2/Rfc3/Nucks1/Atad5/Rfc5/Lig3/Ticrr/Cenps/Pold1/Rev3l/Rpa2/Pold2/Recql5/Dnaja3/Cdk9/Mms22l/Fen1/Mcm10/Gins3/Mcm3/Mcm5/Mcm6/Mcm7/Traip/Mcm2/Lig1/Chtf18
GOBP_MICROTUBULE_CYTOSKELETON_ORGANIZATION_INVOLVED_IN_MITOSIS	144	-0.530936	-1.9742	1.00798e-06	0.000154063	0.000131303	1420	tags=36%, list=8%, signal=33%	Chmp1a/Kif15/Fbxw11/Kif4/Aaas/Numa1/Pibf1/Cep97/Vps4b/Prc1/Cdk5rap2/Map10/Cep126/Efhc1/Spast/Nup62/Wdr62/Htt/Plk2/Ran/Ccdc61/Tubg2/Chmp4c/Rcc1/Mad2l1/Spice1/Vcp/Stil/Clasp1/Kif11/Zw10/Nusap1/Dctn1/Psrc1/Mcph1/Nek2/Stmn1/Dlgap5/Dync1h1/Tpx2/Nuf2/Tubg1/Spc25/Sapcd2/Cenpe/Ccnb1/Aurkb/Racgap1/Aurka/Tacc3/Cdc20/Plk1
GOBP_MITOTIC_CELL_CYCLE_PHASE_TRANSITION	382	-0.403965	-1.66761	1.11313e-06	0.00016498	0.000140606	2924	tags=26%, list=17%, signal=23%	Ccne1/Usp47/Prkdc/Ccni/Mad1l1/Cdk6/Ppme1/Ccna2/Cdt1/Kank2/Fbxl8/Rfwd3/Cdc14a/Phf8/Spast/Ankrd17/Tfdp1/Cdca5/Zfyve19/Ints3/Mad2l2/Cdc7/Pcid2/Apex1/Ctdsp2/Cdc27/Kif14/Psme3/Cdc14b/Ppp1r9b/Plk3/Plrg1/Plk2/Cenpf/Bub3/Apc/Cul3/Orc1/Pkmyt1/Blm/Cks1b/Gen1/Abcb1a/Chmp4c/Akt1/Ecd/Gspt1/Fbxo5/Rcc1/Anapc4/Mad2l1/Phb2/Mre11a/Cdk7/Rhou/Wee1/Lsm11/Stil/Atad5/Ambra1/Brsk2/Clasp1/Ppp2ca/Ticrr/Rcc2/Rptor/Kcna5/Rp…
GOBP_EPITHELIUM_DEVELOPMENT	870	-0.333646	-1.46586	1.44562e-06	0.000203195	0.000173176	2262	tags=20%, list=13%, signal=18%	Adam9/Tgm1/Cyp27b1/Irf6/Ift140/Eng/Rasip1/Sult2b1/Rgma/Nle1/Plod3/Rapgef1/Trim28/Tsg101/Clock/Spint2/Myadm/Lrp5/Gata1/Serpine2/Klf2/Cited1/Lin7c/Mical2/Plxna2/Id3/Col18a1/Heg1/Tbx18/Ift122/Rhoc/Pgk1/Mthfr/Dvl3/E2f8/Rilpl1/Celsr1/Adm/Sidt2/Cnn3/Smad4/Lrp6/Aimp2/Nf2/Itga2/Mysm1/Foxc1/Evpl/Fgfr2/Bmpr1a/Pals1/Sox9/Ntn1/Snai1/Bmper/Phactr4/Plxnb2/Tmem231/Ski/Fkbp8/Grhl1/Tjp1/Sipa1l3/Scrib/Set/Akt1/Wnt…
GOBP_EPITHELIAL_CELL_DIFFERENTIATION	476	-0.37606	-1.57817	2.17357e-06	0.000295304	0.000251677	2262	tags=20%, list=13%, signal=18%	Adam9/Tgm1/Cyp27b1/Irf6/Sult2b1/Plod3/Rapgef1/Tsg101/Clock/Spint2/Myadm/Gata1/Klf2/Cited1/Id3/Col18a1/Heg1/Pgk1/E2f8/Rilpl1/Sidt2/Cnn3/Smad4/Aimp2/Nf2/Itga2/Foxc1/Evpl/Fgfr2/Sox9/Tmem231/Grhl1/Tjp1/Sipa1l3/Scrib/Set/Akt1/Wnt9b/Ovol2/Dlg5/Nr2f2/Dnph1/Fat1/Shroom3/Cdh23/Cep152/Pls1/Fzd1/Sox4/Pck2/Rfx3/Krt4/Prox1/Pgr/Sdc1/St14/Esr1/Tbx3/Tigar/Tprn/Jag1/Smo/Gata3/Plec/Macroh2a2/Tst/Podxl/Cldn3/Tubb5/…
GOBP_NEGATIVE_REGULATION_OF_CHROMOSOME_ORGANIZATION	85	-0.600513	-2.05588	3.10763e-06	0.000410795	0.000350106	2329	tags=34%, list=13%, signal=30%	Mad2l2/Pcid2/Pif1/Xrcc1/Cenpf/Bub3/Slx4/Dcp2/Apc/Stn1/Gnl3l/Gen1/Tnks2/Hnrnpa1/Fbxo5/Mad2l1/Top2a/Smg6/Zw10/Kntc1/Trip13/Bub1/Zwilch/Pttg1/Mcm2/Ccnb1/Aurkb/Bub1b/Plk1
GOBP_MITOTIC_SPINDLE_ORGANIZATION	120	-0.548907	-1.97087	3.44277e-06	0.00044312	0.000377655	1420	tags=37%, list=8%, signal=34%	Chmp1a/Kif15/Kif4/Aaas/Numa1/Pibf1/Cep97/Vps4b/Prc1/Map10/Cep126/Efhc1/Spast/Nup62/Wdr62/Plk2/Ran/Ccdc61/Tubg2/Chmp4c/Rcc1/Spice1/Vcp/Stil/Clasp1/Kif11/Dctn1/Psrc1/Nek2/Stmn1/Dlgap5/Dync1h1/Tpx2/Nuf2/Tubg1/Spc25/Cenpe/Ccnb1/Aurkb/Racgap1/Aurka/Tacc3/Cdc20/Plk1
GOBP_ALPHA_AMINO_ACID_METABOLIC_PROCESS	157	-0.498618	-1.84928	3.56373e-06	0.000446929	0.000380901	2516	tags=26%, list=14%, signal=23%	Pycr1/Hibch/Thnsl2/Fpgs/Gfpt2/Cbs/Plod3/Sms/Sardh/Sephs1/Mccc2/Mthfr/Mri1/Icmt/Qdpr/Ivd/Gpt2/Pycr2/Got2/Aldh18a1/Gfpt1/Glul/Agxt2/Asns/Pfas/Ddah1/Ppat/Gcdh/Kyat1/Tst/Amt/Noxred1/Arg2/Bcat1/Cad/Gls2/Cdo1/Ido1/Phgdh/Ggt1/Crym
GOBP_CELL_CYCLE_PHASE_TRANSITION	462	-0.374295	-1.57081	4.51355e-06	0.000538434	0.000458887	2493	tags=21%, list=14%, signal=19%	Phf8/Spast/Ankrd17/Tfdp1/Mus81/Cdca5/Rhno1/Zfyve19/Ints3/Mad2l2/Cdc7/Pcid2/Apex1/Ctdsp2/Cdc27/Kif14/Psme3/Cdc14b/Ppp1r9b/Plk3/Plrg1/Clock/Plk2/Fancd2/Cenpf/Bub3/Apc/Cul3/Orc1/Pkmyt1/Blm/Ddx39b/Cks1b/Gen1/Tipin/Abcb1a/Chmp4c/Akt1/Fbxo6/Ecd/Gspt1/Fbxo5/Rcc1/Anapc4/Mad2l1/Phb2/Mre11a/Cdk7/Rhou/Wee1/Lsm11/Stil/Ccar2/Atad5/Ambra1/Brsk2/Clasp1/Ppp2ca/Ticrr/Rcc2/Rptor/Prox1/Kcna5/Rpa2/Zw10/Kntc1/Trip13/…
GOBP_REGULATION_OF_MITOTIC_CELL_CYCLE	410	-0.383704	-1.58141	4.83506e-06	0.000563054	0.000479871	2615	tags=26%, list=15%, signal=22%	Rfwd3/Cdc14a/Stat5b/Brca2/Ptch1/Nup62/Ankrd17/Tfdp1/Mus81/Cdca5/Meis2/Zfyve19/Ints3/Mad2l2/Cdc7/Usp22/Tal1/Pcid2/Apex1/Ctdsp2/Cdc27/Kif14/Psme3/Cdc14b/Ppp1r9b/Nle1/Plk3/Plrg1/Plk2/Fancd2/Lrp5/Cenpf/Bub3/Apc/Nek7/Tom1l2/Cul3/Gmnn/Orc1/Pkmyt1/Blm/L3mbtl1/Foxc1/Tom1l1/Cks1b/Gen1/Tipin/Chmp4c/Epgn/Scrib/Akt1/Mki67/Ecd/Fbxo5/Rcc1/Anapc4/Mad2l1/Phb2/Mre11a/Cdk7/Wee1/Pdgfrb/Lsm11/Stil/Trim35/Atad5/Ambra…
GOBP_ATTACHMENT_OF_SPINDLE_MICROTUBULES_TO_KINETOCHORE	36	-0.736542	-2.12523	4.96314e-06	0.000564528	0.000481127	894	tags=44%, list=5%, signal=42%	Bub3/Apc/Mis12/Rcc2/Ect2/Nek2/Spag5/Kif2c/Nuf2/Spc25/Cenpe/Ccnb1/Aurkb/Racgap1/Knstrn/Spc24
GOBP_ORGANELLE_ASSEMBLY	784	-0.327617	-1.4372	5.19801e-06	0.000577806	0.000492443	3388	tags=26%, list=19%, signal=22%	Dync2i2/Gas8/Cfap73/Vps36/Mdn1/Dnm2/Mterf4/Ro60/Rnf5/Chmp1a/Kif15/Kif4/Aaas/Flnc/Numa1/Sec22b/Pibf1/Cep97/Vps4b/Hgs/Ift46/Rbm14/Nlgn2/Tmem107/Cds2/Prc1/Cdk5rap2/Farp2/Tbc1d10c/Sdc4/Prkdc/Adamts16/Odad1/Gsk3b/Cfap298/Deup1/Nudcd3/Evi5/Dnai2/Dync2i1/Rrp7a/Map10/Tubgcp2/Tbpl1/Atg9a/Mrps2/Tbc1d8/Eif6/Gorasp2/Psen1/Cep126/Cdc14a/Dnah17/Rab1b/Tbc1d2b/Tmem39a/Mfn2/Hps1/Lrrtm2/Nup62/Dnaaf3/Tia1/Cibar1/Ab…
GOBP_POSITIVE_REGULATION_OF_CELL_CYCLE	274	-0.42396	-1.66969	6.93347e-06	0.000721524	0.000614928	2745	tags=28%, list=16%, signal=24%	Cdt1/Map10/Ranbp1/Cdc14a/Stat5b/Brca2/Spast/Nup62/Ankrd17/Tfdp1/Cdca5/Rhno1/Meis2/Cdc7/Usp22/Tal1/Pcid2/Tgm1/Apex1/Cdc27/Kif14/Cdc14b/Plrg1/Lrp5/Cul3/Prdm9/E2f8/Lrp6/Ddx39b/Fgfr2/Cks1b/Gen1/Epgn/Akt1/Fbxo5/Anapc4/Mad2l1/Phb2/Pdgfrb/Lsm11/Stil/Gipc1/Svil/Atad5/Rcc2/Rptor/Prox1/Kcna5/Cep295/Asns/Nusap1/Tbx3/Psrc1/Ect2/Dlgap5/Spag5/Dync1h1/Hcfc1/Kif20b/Cit/Fen1/Plk4/Msx2/Cdc25c/Ube2c/Wnt10b/Ccnb1/Wn…
GOBP_POSITIVE_REGULATION_OF_CELL_CYCLE_PROCESS	203	-0.459784	-1.7514	7.36832e-06	0.000750801	0.000639881	2460	tags=28%, list=14%, signal=24%	Spast/Nup62/Ankrd17/Tfdp1/Cdca5/Rhno1/Cdc7/Pcid2/Apex1/Cdc27/Kif14/Cdc14b/Plrg1/Lrp5/Cul3/Prdm9/E2f8/Ddx39b/Gen1/Epgn/Akt1/Fbxo5/Anapc4/Mad2l1/Phb2/Pdgfrb/Lsm11/Stil/Gipc1/Svil/Atad5/Rcc2/Rptor/Kcna5/Cep295/Nusap1/Ect2/Dlgap5/Spag5/Dync1h1/Kif20b/Cit/Fen1/Plk4/Msx2/Cdc25c/Ube2c/Wnt10b/Ccnb1/Wnt4/Btc/Aurkb/Cdk1/Racgap1/Aurka/Rrm2/Wnt5a
GOBP_REGULATION_OF_MITOTIC_NUCLEAR_DIVISION	100	-0.561515	-1.96587	9.38493e-06	0.000936769	0.000798374	2449	tags=38%, list=14%, signal=33%	Nup62/Mad2l2/Pcid2/Cdc27/Lrp5/Cenpf/Bub3/Apc/Tom1l2/Cul3/Pkmyt1/L3mbtl1/Tom1l1/Gen1/Epgn/Mki67/Fbxo5/Rcc1/Anapc4/Mad2l1/Pdgfrb/Zw10/Kntc1/Nusap1/Trip13/Bub1/Nek2/Dlgap5/Zwilch/Kif20b/Cdca2/Cdc25c/Ccnb1/Btc/Aurkb/Aurka/Bub1b/Plk1
GOBP_REGULATION_OF_MITOTIC_CELL_CYCLE_PHASE_TRANSITION	273	-0.418054	-1.64477	1.27985e-05	0.00125195	0.00106699	2448	tags=25%, list=14%, signal=22%	Ankrd17/Tfdp1/Cdca5/Zfyve19/Ints3/Mad2l2/Cdc7/Pcid2/Apex1/Ctdsp2/Cdc27/Kif14/Psme3/Cdc14b/Ppp1r9b/Plk3/Plrg1/Plk2/Cenpf/Bub3/Apc/Cul3/Orc1/Blm/Gen1/Chmp4c/Akt1/Ecd/Fbxo5/Anapc4/Mad2l1/Phb2/Mre11a/Cdk7/Wee1/Lsm11/Stil/Atad5/Ambra1/Ppp2ca/Ticrr/Rcc2/Rptor/Kcna5/Rpa2/Zw10/Kntc1/Trip13/Bub1/Ddb1/Dlgap5/Anln/Brca1/Zwilch/Fam107a/Cdc25c/Gtse1/Ube2c/Cenpe/Wnt10b/Gpnmb/Ccnb1/Aurkb/Cdk1/Aurka/Rrm2/Bub1b/P…
GOBP_REGULATION_OF_CELL_CYCLE_PHASE_TRANSITION	349	-0.385074	-1.56951	2.10969e-05	0.00198433	0.00169117	2448	tags=23%, list=14%, signal=20%	Ankrd17/Tfdp1/Mus81/Cdca5/Rhno1/Zfyve19/Ints3/Mad2l2/Cdc7/Pcid2/Apex1/Ctdsp2/Cdc27/Kif14/Psme3/Cdc14b/Ppp1r9b/Plk3/Plrg1/Clock/Plk2/Fancd2/Cenpf/Bub3/Apc/Cul3/Orc1/Blm/Ddx39b/Gen1/Tipin/Chmp4c/Akt1/Fbxo6/Ecd/Fbxo5/Anapc4/Mad2l1/Phb2/Mre11a/Cdk7/Wee1/Lsm11/Stil/Ccar2/Atad5/Ambra1/Ppp2ca/Ticrr/Rcc2/Rptor/Prox1/Kcna5/Rpa2/Zw10/Kntc1/Trip13/Bub1/Ddb1/Dlgap5/Anln/Brca1/Zwilch/H2ax/Fam107a/Cdc25c/Gtse1…
GOBP_BRANCHING_INVOLVED_IN_MAMMARY_GLAND_DUCT_MORPHOGENESIS	21	-0.823536	-2.1062	2.37578e-05	0.00215185	0.00183394	1214	tags=43%, list=7%, signal=40%	Phb2/Pgr/Esr1/Tbx3/Msx2/Ddr1/Wnt4/Areg/Wnt5a
GOBP_METAPHASE_PLATE_CONGRESSION	63	-0.626347	-2.03172	2.51277e-05	0.00219464	0.00187041	3300	tags=41%, list=19%, signal=34%	Chmp1a/Numa1/Pibf1/Vps4b/Mad1l1/Cdt1/Nup62/Cdca5/Kif14/Cenpf/Cul3/Cep55/Chmp4c/Mis12/Spice1/Zw10/Psrc1/Spag5/Dync1h1/Kif22/Kif2c/Nuf2/Cenpe/Ccnb1/Aurkb/Cdca8
GOBP_TUBE_FORMATION	131	-0.500414	-1.83139	2.72211e-05	0.00233576	0.00199068	2477	tags=28%, list=14%, signal=24%	Ptch1/Dab2ip/Hoxa1/Fzd6/Rgma/Spint2/Ift122/Mthfr/Dvl3/Celsr1/Adm/Fgfr2/Sox9/Phactr4/Plxnb2/Ski/Scrib/Wnt9b/Ovol2/Grhl3/Cobl/Shroom3/Stil/Fzd1/Arhgap35/Sox4/Prox1/Spint1/St14/Six4/Gata3/Kif20b/Podxl/Tead2/Wnt4/Tgm2/Wnt5a
GOBP_MITOTIC_CELL_CYCLE_CHECKPOINT_SIGNALING	121	-0.50966	-1.84012	3.16292e-05	0.00266721	0.00227317	2386	tags=31%, list=13%, signal=27%	Cdk5rap2/Prkdc/Mad1l1/Cdt1/Rfwd3/Mus81/Zfyve19/Ints3/Mad2l2/Pcid2/Cdc14b/Plk3/Plk2/Fancd2/Cenpf/Bub3/Apc/Orc1/Blm/Gen1/Tipin/Chmp4c/Mad2l1/Mre11a/Ticrr/Rpa2/Zw10/Kntc1/Trip13/Bub1/Brca1/Zwilch/Gtse1/Ccnb1/Aurkb/Cdk1/Bub1b/Plk1
GOBP_NON_MEMBRANE_BOUNDED_ORGANELLE_ASSEMBLY	341	-0.392402	-1.5901	3.28774e-05	0.00272548	0.00232283	1820	tags=17%, list=10%, signal=16%	Ccdc61/Nek7/Mapre2/Smad4/Neb/Cntrob/Cnot6/Ddx28/Chmp4c/Xrcc5/Mis12/Fbxo5/Rcc1/Fastkd2/Mapk9/Traf7/Eif4enif1/Pdgfrb/Spice1/Stil/Pwp2/Cep152/Pls1/Clasp1/Kif11/Cenpt/Grb7/Cenps/Prox1/Cep295/Kntc1/Nek2/Ncor1/Rttn/Dlgap5/Anln/Nrap/Spag5/Dync1h1/Six4/Brca1/Plec/Cenpn/Tubb5/Plk4/Tnnt2/Fitm2/Tpx2/Ezr/Ccdc78/Cenpe/Krt19/Obscn/Aurkb/Racgap1/Aurka/Cdc20/Plk1/Ccnb2
GOBP_SULFUR_COMPOUND_METABOLIC_PROCESS	273	-0.406258	-1.59837	3.59792e-05	0.0029329	0.00249961	2589	tags=27%, list=15%, signal=23%	Stat5b/Pdha1/Slc35b2/Gsr/Mvd/Hmgcs1/Snca/Gss/Clic5/Rpp14/Glrx3/Hsd17b12/Dip2a/Acot8/Cbs/Sult2b1/Oxsm/Acot11/Sms/Mical2/Ndst1/Mvk/Nfu1/Gstm2/Thtpa/Xylt1/St3gal2/Mthfr/Mri1/Oplah/Icmt/Acot7/Chac1/Ogdh/Ctns/Acot2/Eef1g/Bpnt2/Ggt6/Pdk1/Tecr/Chst2/Ahcy/G6pdx/Acot6/Ggt7/Slc25a1/Dlat/Chsy3/St3gal1/Gstm4/Slc25a10/Acot1/Acpp/Chst8/Gcdh/Ciapin1/Tst/Gdap1l1/Acsf3/Elovl7/Fitm2/Amd1/Egflam/B3gnt3/Acsbg1/B3gnt…
GOBP_FEMALE_MEIOTIC_NUCLEAR_DIVISION	26	-0.756576	-2.02851	3.97823e-05	0.00318976	0.00271852	1640	tags=35%, list=9%, signal=31%	Ncaph/Fbxo5/Top2a/Trip13/Mastl/Brme1/Aurka/Plk1/Ccnb2
GOBP_MEIOSIS_I_CELL_CYCLE_PROCESS	88	-0.568104	-1.96719	4.11558e-05	0.00324666	0.00276701	2175	tags=26%, list=12%, signal=23%	Psmd13/Fancd2/Rad51d/Slx4/Prdm9/Sgo2a/Rad51/Top2b/Tex15/Fbxo5/Mre11a/Ndc1/Ubr2/Top2a/Cenps/Ehmt2/Trip13/Brme1/Pttg1/Cdc25c/Aurka/Plk1/Ccnb2
GOBP_MAMMARY_GLAND_EPITHELIUM_DEVELOPMENT	61	-0.61417	-1.99073	4.74895e-05	0.00368684	0.00314216	1564	tags=39%, list=9%, signal=36%	Brca2/Ptch1/Wnt7b/Irf6/Lrp5/Fgfr2/Ntn1/Scrib/Akt1/Phb2/Pgr/Tnfsf11/Esr1/Tbx3/Wnt2/Smo/Jak2/Gata3/Msx2/Ddr1/Prlr/Wnt4/Areg/Wnt5a
GOBP_NEGATIVE_REGULATION_OF_METAPHASE_ANAPHASE_TRANSITION_OF_CELL_CYCLE	39	-0.688109	-2.0343	5.13791e-05	0.00392649	0.0033464	3013	tags=51%, list=17%, signal=43%	Cdk5rap2/Mad1l1/Cdt1/Mad2l2/Pcid2/Cenpf/Bub3/Apc/Gen1/Fbxo5/Mad2l1/Zw10/Kntc1/Trip13/Bub1/Zwilch/Ccnb1/Aurkb/Bub1b/Plk1
GOBP_CHROMOSOME_LOCALIZATION	76	-0.573099	-1.92177	5.54952e-05	0.0041758	0.00355888	3300	tags=36%, list=19%, signal=29%	Chmp1a/Numa1/Pibf1/Vps4b/Mad1l1/Cdt1/Nup62/Cdca5/Kif14/Cenpf/Cul3/Cep55/Chmp4c/Mis12/Spice1/Zw10/Psrc1/Dlgap5/Spag5/Dync1h1/Kif22/Kif2c/Nuf2/Cenpe/Ccnb1/Aurkb/Cdca8
GOBP_REGULATION_OF_MITOTIC_SISTER_CHROMATID_SEGREGATION	42	-0.682925	-2.0344	5.64224e-05	0.00418124	0.00356352	3167	tags=52%, list=18%, signal=43%	Numa1/Cdk5rap2/Mad1l1/Cdt1/Mad2l2/Pcid2/Cenpf/Bub3/Apc/Gen1/Fbxo5/Mad2l1/Zw10/Kntc1/Trip13/Bub1/Zwilch/Pttg1/Ccnb1/Aurkb/Bub1b/Plk1
GOBP_DNA_CONFORMATION_CHANGE	267	-0.40927	-1.60487	5.99886e-05	0.00437917	0.00373221	3705	tags=34%, list=21%, signal=27%	Dna2/Cenpw/Rnf8/Mnat1/Dhx36/Pik3ca/Supv3l1/Rad54b/Dnajc9/Ercc3/Noc2l/Smc2/Chmp1a/Baz1b/Ruvbl1/Ruvbl2/H1f3/Ezh1/Xrcc6/Mcm8/Hdac1/Mbd2/Phf2/Chd4/Cabin1/Rpa1/Asf1b/Shprh/Phf8/Kmt2d/Ercc6l/Gins1/Zranb3/Cdca5/Hmgb3/Ncaph2/Oip5/Grwd1/Pif1/Trim28/Ncapd3/Chd3/Ncapg2/Kat6b/Bahd1/Dnmt1/Prdm9/Ubn2/Blm/Chaf1b/Ncaph/L3mbtl1/Sox9/Rad51/Set/Xrcc5/Top2b/Top3b/Rad54l2/H1f4/Chd1l/Mre11a/Kmt5a/Baz2a/Gins2/Ctr9/Rfc3…
GOBP_MITOTIC_METAPHASE_PLATE_CONGRESSION	51	-0.630753	-1.95596	6.15587e-05	0.0044277	0.00377357	3300	tags=41%, list=19%, signal=34%	Chmp1a/Pibf1/Vps4b/Mad1l1/Cdt1/Nup62/Cdca5/Kif14/Cul3/Cep55/Chmp4c/Mis12/Zw10/Psrc1/Kif22/Kif2c/Nuf2/Cenpe/Ccnb1/Aurkb/Cdca8
GOBP_POSITIVE_REGULATION_OF_MEIOTIC_CELL_CYCLE	18	-0.804093	-1.98867	6.76721e-05	0.00477489	0.00406946	318	tags=33%, list=2%, signal=33%	Prdm9/Msx2/Cdc25c/Wnt4/Ovol1/Wnt5a
GOBP_MEIOTIC_CHROMOSOME_SEGREGATION	61	-0.608589	-1.97264	6.83382e-05	0.00477489	0.00406946	2386	tags=33%, list=13%, signal=28%	Mus81/Ncaph2/Fancd2/Slx4/Prdm9/Ncaph/Sgo2a/Top2b/Tex15/Mre11a/Ndc1/Top2a/Cenps/Ehmt2/Trip13/Bub1/Pttg1/Nuf2/Bub1b/Plk1
GOBP_EPITHELIAL_TUBE_FORMATION	117	-0.502071	-1.78625	7.07844e-05	0.00487614	0.00415576	1804	tags=28%, list=10%, signal=25%	Fzd6/Rgma/Spint2/Ift122/Mthfr/Dvl3/Celsr1/Adm/Fgfr2/Sox9/Phactr4/Plxnb2/Ski/Scrib/Wnt9b/Ovol2/Grhl3/Cobl/Shroom3/Stil/Fzd1/Arhgap35/Sox4/Prox1/Spint1/St14/Six4/Gata3/Kif20b/Podxl/Tead2/Wnt4/Wnt5a
GOBP_REGULATION_OF_ATTACHMENT_OF_SPINDLE_MICROTUBULES_TO_KINETOCHORE	13	-0.874215	-2.03664	7.18464e-05	0.00488056	0.00415953	894	tags=69%, list=5%, signal=66%	Apc/Rcc2/Ect2/Nek2/Spag5/Ccnb1/Aurkb/Racgap1/Knstrn
GOBP_REGULATION_OF_MEIOTIC_CELL_CYCLE	37	-0.696458	-2.03114	8.11845e-05	0.00535302	0.00456219	749	tags=24%, list=4%, signal=23%	Prdm9/Fbxo5/Trip13/Msx2/Cdc25c/Wnt4/Ovol1/Cdc20/Wnt5a
GOBP_REGULATION_OF_FIBROBLAST_GROWTH_FACTOR_RECEPTOR_SIGNALING_PATHWAY	24	-0.76483	-2.00108	8.2744e-05	0.00535302	0.00456219	1200	tags=33%, list=7%, signal=31%	Prkd2/Creb3l1/Fgfbp1/Gata3/Wnt4/Fam20c/Gpc1/Wnt5a
GOBP_MAMMARY_GLAND_MORPHOGENESIS	40	-0.671172	-1.9891	8.53682e-05	0.00535302	0.00456219	1564	tags=35%, list=9%, signal=32%	Fgfr2/Ntn1/Scrib/Phb2/Bsx/Gli3/Pgr/Esr1/Tbx3/Msx2/Ddr1/Wnt4/Areg/Wnt5a
GOBP_CELL_CYCLE_CHECKPOINT_SIGNALING	159	-0.461502	-1.71888	8.51386e-05	0.00535302	0.00456219	2386	tags=25%, list=13%, signal=22%	Mus81/Rhno1/Zfyve19/Ints3/Mad2l2/Pcid2/Cdc14b/Plk3/Clock/Plk2/Fancd2/Cenpf/Bub3/Apc/Orc1/Blm/Ddx39b/Gen1/Tipin/Chmp4c/Fbxo6/Mad2l1/Mre11a/Ccar2/Ticrr/Prox1/Rpa2/Zw10/Kntc1/Trip13/Bub1/Brca1/Zwilch/H2ax/Gtse1/Ccnb1/Aurkb/Cdk1/Bub1b/Plk1
GOBP_REGULATION_OF_MICROTUBULE_BASED_PROCESS	217	-0.420705	-1.62631	9.12429e-05	0.00564897	0.00481442	2460	tags=26%, list=14%, signal=22%	Spast/Nup62/Snca/Macf1/Wdr62/Clip1/Borcs5/Gba2/Map1s/Ckap2/Tbcd/Mark2/Plk2/Map6d1/Pgam1/Apc/Mapre2/Gen1/Ska1/Camsap1/Chmp4c/Stk11/Spice1/Stil/Clasp1/Traf3ip1/Slain1/Hap1/Cep295/Tubb4a/Rassf7/Eml2/Dctn1/Git1/Fgf13/Psrc1/Mcph1/Memo1/Rgn/Stmn1/Ocln/Spag5/Dync1h1/Brca1/Ccnf/Hdac6/Plk4/Fam107a/Tpx2/Tacr1/Erbb2/Map1b/Aurka/Defb1/Tacc3/Plk1
GOBP_RESPONSE_TO_CAMP	70	-0.571435	-1.87715	9.25456e-05	0.00565801	0.00482211	2260	tags=30%, list=13%, signal=26%	Apex1/Aqp1/Inhbb/Rapgef1/Gata1/Cited1/Fosb/Fdx1/Hcn3/Akap6/Sdc1/Col1a1/Gpd1/Carm1/Dmtn/Ezr/Wnt10b/Cdo1/Areg/Slc5a5/Hmgcs2
GOBP_ESTABLISHMENT_OF_CELL_POLARITY	131	-0.479161	-1.75361	0.000104418	0.00622816	0.00530804	1378	tags=25%, list=8%, signal=23%	Amotl1/Pard3b/Mark2/Myo18a/Arhgef11/Sipa1l3/Scrib/Llgl1/Wwc1/Mad2l1/Fbf1/Stk11/Wee1/Fat1/Brsk2/Fermt1/Clasp1/Plekhg3/Traf3ip2/Zw10/Dctn1/Fgf13/Amotl2/Mcph1/Prkcz/Gata3/Kif20b/Llgl2/Ezr/Sapcd2/Map1b/Plk1/Wnt5a
GOBP_COLUMNAR_CUBOIDAL_EPITHELIAL_CELL_DIFFERENTIATION	64	-0.586968	-1.89588	0.000109957	0.00640237	0.0054565	3164	tags=42%, list=18%, signal=35%	Cdh2/Tyms/Foxa1/Gsk3b/Cdk6/Yipf6/Bmp6/Sav1/Pdpk1/Clock/Sidt2/Fgfr2/Tmem231/Akt1/Sox4/Rfx3/Prox1/Tigar/Smo/Tubb5/Serpine1/Spdef/Fasn/Wnt4/Map1b/Fam20c/Wnt5a
GOBP_REGULATION_OF_MEIOTIC_NUCLEAR_DIVISION	22	-0.760829	-1.95039	0.00011764	0.00676916	0.00576911	1743	tags=32%, list=10%, signal=29%	Prdm9/Fbxo5/Trip13/Msx2/Wnt4/Cdc20/Wnt5a
GOBP_ALPHA_AMINO_ACID_CATABOLIC_PROCESS	72	-0.568764	-1.88042	0.000133412	0.00758742	0.00646648	1348	tags=26%, list=8%, signal=24%	Hibch/Thnsl2/Cbs/Sardh/Mccc2/Qdpr/Ivd/Gpt2/Got2/Glul/Agxt2/Ddah1/Kyat1/Amt/Arg2/Gls2/Cdo1/Ido1/Crym
GOBP_MIDBRAIN_DOPAMINERGIC_NEURON_DIFFERENTIATION	12	-0.84962	-1.92161	0.000150998	0.00839238	0.00715252	1667	tags=42%, list=9%, signal=38%	Lrp6/Wnt9b/Fzd1/Wnt2/Wnt5a
GOBP_FIBROBLAST_GROWTH_FACTOR_RECEPTOR_SIGNALING_PATHWAY	56	-0.592146	-1.88643	0.000158458	0.00870805	0.00742155	2047	tags=25%, list=12%, signal=22%	Apln/Ndst1/Fgf21/Fgfr2/Prkd2/Creb3l1/Setx/Fgfbp1/Shcbp1/Gata3/Wnt4/Fam20c/Gpc1/Wnt5a
GOBP_ORGANIC_ACID_CATABOLIC_PROCESS	195	-0.426864	-1.61866	0.000172787	0.00938999	0.00800275	2916	tags=26%, list=16%, signal=22%	Pipox/Cpt2/Acot4/Acat3/Ldhd/Acad10/Shmt2/Ppard/Crabp1/Hibch/Lpin2/Thnsl2/Acot8/Acox3/Cbs/Sardh/Slc25a44/Mccc2/Bckdk/Pccb/Akt1/Qdpr/Hdc/Ivd/Gpt2/Got2/Pck2/Glul/Agxt2/Carns1/Ddah1/Aldh1l1/Sesn2/Acads/Gcdh/Kyat1/Bckdha/Tst/Amt/Faah/Acsf3/Cel/Slc25a17/Arg2/Gls2/Abhd2/Cdo1/Ido1/Mfsd2a/Crym
GOBP_MAMMARY_GLAND_DUCT_MORPHOGENESIS	28	-0.723709	-1.95824	0.00019444	0.0104506	0.0089067	1564	tags=43%, list=9%, signal=39%	Fgfr2/Ntn1/Scrib/Phb2/Pgr/Esr1/Tbx3/Msx2/Ddr1/Wnt4/Areg/Wnt5a
GOBP_GLUTAMINE_FAMILY_AMINO_ACID_METABOLIC_PROCESS	57	-0.594042	-1.8979	0.0002188	0.0114399	0.00974981	1173	tags=26%, list=7%, signal=25%	Pycr2/Got2/Aldh18a1/Gfpt1/Glul/Asns/Pfas/Ddah1/Ppat/Noxred1/Arg2/Cad/Gls2/Phgdh/Ggt1
GOBP_EMBRYO_DEVELOPMENT_ENDING_IN_BIRTH_OR_EGG_HATCHING	545	-0.327736	-1.39612	0.00022198	0.0114399	0.00974981	3038	tags=25%, list=17%, signal=21%	Etnk2/Slc35e2/Foxa1/Acsl4/Apba3/Med1/Sdc4/Sox17/Cpt2/Prkdc/Rictor/Supt6/Mthfd1/Pnldc1/Tle6/Dync2i1/Rrp7a/Ripply3/Psen1/Zmiz1/Epb41l5/Hoxb7/Brca2/Tgfb3/Asf1b/Mfn2/Nup133/Ptch1/Hoxa1/Gins1/Wnt7b/Rtcb/Cnot1/Als2/Usp22/Fzd6/Nmt1/Ift140/Col3a1/Rgma/Nle1/Plod3/Trim28/Celf4/Ace/Spint2/Furin/Ttll1/Endog/Gata1/Klf2/Ncapg2/Phlda2/Cited1/Ttll4/Ndst1/Plxna2/Heg1/Tbx18/Ift122/Cnot3/Smg9/Cul3/Xylt1/Mthfr/Dvl3/…
GOBP_ORGANIC_ACID_METABOLIC_PROCESS	743	-0.309539	-1.35141	0.000221648	0.0114399	0.00974981	2999	tags=25%, list=17%, signal=21%	Dagla/Apoa1/Acly/Acsl4/Atic/Pipox/Cpt2/Mars1/Gatb/Mthfd1/Acot4/Acat3/Ldhd/Acad10/Slc19a1/Pfkl/Mif/Shmt2/Sars/Dhfr/Tpi1/Eif6/Psen1/Acy1/Ppard/Osbpl7/Stat5b/Pdha1/Crabp1/Cyp2f2/Slc35b2/Pycr1/Uros/Hibch/Prkab2/Lpin2/Ptgs1/Snca/Gss/Rpp14/Slc2a1/Hsd17b12/Thnsl2/Fpgs/Acot8/Gfpt2/Htr2a/Acox3/Cbs/Sult2b1/Alox12/Plod3/Osbpl3/Gba2/Hacd3/Oxsm/Acot11/Adh1/Gnpat/Sms/Sardh/Slc25a44/Pgam1/Angptl3/Gstm2/Tars2/Se…
GOBP_ESTABLISHMENT_OF_ORGANELLE_LOCALIZATION	364	-0.361721	-1.48453	0.000240977	0.0122773	0.0104635	3318	tags=28%, list=19%, signal=23%	Dnm2/Chmp1a/Kif3c/Fbxw11/Wasl/Tanc2/Numa1/Pibf1/Vps4b/Hgs/Cdk5rap2/Fhod1/Ikbkg/Sdc4/Dock7/Mad1l1/Tle6/Cdt1/Spire1/Eif6/Psen1/Stard3/Sec16b/Pdpk1/Spast/Nup62/Bicdl2/Snca/Actn4/Cdca5/Rab17/Tor1a/Borcs5/Htt/Kif14/Myo5c/Agtpbp1/Tsg101/Map1s/Pard3b/Gata1/Cenpf/Ran/Cops5/Crocc/Rab27b/Cul3/Fam91a1/Arhgap21/Cep55/Ap3s2/Ntn1/Copg1/Limk2/Chmp4c/Scrib/Llgl1/Mis12/Sybu/Mad2l1/Preb/Mlph/Stk11/Spice1/Myo5b/Stk…
GOBP_NEGATIVE_REGULATION_OF_NUCLEAR_DIVISION	50	-0.612836	-1.87673	0.000252875	0.0126315	0.0107654	2329	tags=38%, list=13%, signal=33%	Mad2l2/Pcid2/Cenpf/Bub3/Apc/Tom1l2/Tom1l1/Gen1/Fbxo5/Mad2l1/Zw10/Kntc1/Trip13/Bub1/Zwilch/Ccnb1/Aurkb/Bub1b/Plk1
GOBP_SPINDLE_ASSEMBLY	112	-0.494152	-1.75622	0.000253095	0.0126315	0.0107654	1917	tags=20%, list=11%, signal=18%	Haus6/Ccdc61/Nek7/Mapre2/Chmp4c/Fbxo5/Rcc1/Spice1/Clasp1/Kif11/Nek2/Ncor1/Spag5/Dync1h1/Tubb5/Tpx2/Aurkb/Racgap1/Aurka/Cdc20/Plk1/Ccnb2
GOBP_RESPONSE_TO_GROWTH_HORMONE	26	-0.718048	-1.92521	0.000285853	0.0139334	0.011875	2589	tags=38%, list=15%, signal=33%	Stat5b/Socs2/Mbd5/Gdf15/Jak3/Akt1/Jak2/Trim16/Stat5a/Hmgcs2
GOBP_POSITIVE_REGULATION_OF_UBIQUITIN_PROTEIN_LIGASE_ACTIVITY	10	-0.874452	-1.89529	0.000287728	0.0139334	0.011875	676	tags=40%, list=4%, signal=38%	Mastl/Ube2c/Cdc20/Plk1
GOBP_DNA_GEOMETRIC_CHANGE	89	-0.527341	-1.82891	0.000299683	0.0142306	0.0121282	4160	tags=46%, list=24%, signal=35%	Rad54l/Rfc4/Ighmbp2/Wrnip1/Dna2/Mnat1/Dhx36/Supv3l1/Rad54b/Ercc3/Ruvbl1/Ruvbl2/Xrcc6/Mcm8/Chd4/Rpa1/Ercc6l/Gins1/Zranb3/Hmgb3/Pif1/Chd3/Blm/Rad51/Xrcc5/Rad54l2/Chd1l/Mre11a/Gins2/Rfc3/Rfc5/Top2a/Setx/Recql5/Gins3/Mcm3/Mcm5/Mcm6/Mcm7/Mcm2/Chtf18
GOBP_CELL_CYCLE_G2_M_PHASE_TRANSITION	142	-0.454717	-1.69163	0.000305437	0.0143644	0.0122422	2346	tags=22%, list=13%, signal=19%	Zfyve19/Ints3/Cdc7/Kif14/Cdc14b/Plk3/Cenpf/Orc1/Pkmyt1/Blm/Abcb1a/Chmp4c/Fbxo5/Mre11a/Wee1/Atad5/Brsk2/Ticrr/Rcc2/Mastl/Brca1/Cit/Cdc25c/Wnt10b/Ccnb1/Melk/Aurkb/Cdk1/Aurka/Plk1/Ccnb2
GOBP_DNA_UNWINDING_INVOLVED_IN_DNA_REPLICATION	22	-0.734861	-1.88383	0.000331216	0.0154284	0.013149	2580	tags=55%, list=15%, signal=47%	Rpa1/Gins1/Blm/Rad51/Gins2/Recql5/Gins3/Mcm3/Mcm5/Mcm6/Mcm7/Mcm2
GOBP_REGULATION_OF_CYTOKINESIS	76	-0.530356	-1.77844	0.000343771	0.0157139	0.0133924	2699	tags=38%, list=15%, signal=32%	Map10/Cdc14a/Brca2/Spast/Nup62/Zfyve19/Kif14/Cdc14b/Plk3/Plk2/Cul3/E2f8/Zfyve26/Chmp4c/Gipc1/Svil/Birc6/Bcl2l1/Git1/Kif20a/Ect2/Kif20b/Cit/Plk4/Rab11fip4/Aurkb/Racgap1/Aurka/Plk1
GOBP_CELLULAR_AMINO_ACID_CATABOLIC_PROCESS	87	-0.512161	-1.76773	0.000341761	0.0157139	0.0133924	1945	tags=24%, list=11%, signal=22%	Sardh/Slc25a44/Mccc2/Bckdk/Qdpr/Hdc/Ivd/Gpt2/Got2/Glul/Agxt2/Carns1/Ddah1/Kyat1/Bckdha/Amt/Arg2/Gls2/Cdo1/Ido1/Crym
GOBP_POSITIVE_REGULATION_OF_GROWTH	192	-0.416227	-1.57729	0.0003715	0.0168241	0.0143386	1596	tags=19%, list=9%, signal=18%	Cpne9/Fgfr2/Bmpr1a/Ntn1/L1cam/Akt1/Exosc4/Sema7a/Akap6/Ppm1f/Dnph1/Pls1/Rims2/Rasal1/H1f5/Avpr1a/Brat1/Rptor/Mmp14/Prox1/Dbn1/Wnt2/Smo/Limk1/Adam10/Wfs1/Sema4d/Megf8/Bdnf/Ezr/Erbb2/Map1b/Dscam/Cdk1/Mfsd2a/Slc44a4/Tfcp2l1
GOBP_CYTOKINESIS	149	-0.453245	-1.69219	0.000399412	0.0177593	0.0151356	2699	tags=30%, list=15%, signal=26%	Map10/Spire1/Cdc14a/Efhc1/Brca2/Spast/Nup62/Zfyve19/Kif14/Cdc14b/Plk3/Snx33/Ckap2/Plk2/Apc/Rhoc/Cul3/E2f8/Cntrob/Zfyve26/Cep55/Chmp4c/Shcbp1l/Gipc1/Svil/Tmem250-ps/Rhob/Birc6/Bcl2l1/Nusap1/Git1/Kif20a/Ect2/Stmn1/Anln/Kif20b/Plec/Cit/Plk4/Rab11fip4/Ank3/Aurkb/Racgap1/Aurka/Plk1
GOBP_REGULATION_OF_ORGANELLE_ASSEMBLY	205	-0.405948	-1.54955	0.000398412	0.0177593	0.0151356	3318	tags=32%, list=19%, signal=26%	Dnm2/Rnf5/Chmp1a/Kif15/Numa1/Sec22b/Cep97/Vps4b/Rbm14/Cdk5rap2/Tbc1d10c/Sdc4/Adamts16/Gsk3b/Evi5/Tbc1d8/Rab1b/Tbc1d2b/Tmem39a/Lrrtm2/Nup62/Odf2/Cnot1/Htt/Ift140/Tsg101/Tbc1d2/Plk2/Cdkl5/Crocc/Smad4/Mphosph9/Pip4k2b/Cntrob/Cnot6/Lrsam1/Limk2/Kctd17/Pip4k2c/Vps11/Chmp4c/Ptprd/Mapk9/Abi3/Spice1/Stil/Ulk1/Arhgap35/Hap1/Tbc1d1/Ehmt2/Cep295/Sdc1/Tbc1d10b/Wipi1/Spag5/Dync1h1/Brca1/Plk4/Lrfn4/Mtmr3/Tapt1…
GOBP_ESTABLISHMENT_OR_MAINTENANCE_OF_CELL_POLARITY	199	-0.405645	-1.53824	0.000475321	0.0207571	0.0176905	2229	tags=24%, list=13%, signal=21%	Htt/Aqp1/Ank1/Spint2/Amotl1/Pard6a/Pard3b/Mark2/Myo18a/Lin7c/Arhgef11/Rhoc/Pals1/Cdc42bpb/Sipa1l3/Scrib/Llgl1/Wwc1/Mad2l1/Fbf1/Dlg5/Stk11/Wee1/Fat1/Stk25/Arhgap35/Brsk2/Fermt1/Clasp1/Plekhg3/Traf3ip2/Rhob/Zw10/Dctn1/Fgf13/Amotl2/Mcph1/Prkcz/Gata3/Kif20b/Llgl2/Kif2c/Ezr/Sapcd2/Map1b/Plk1/Wnt5a
GOBP_DNA_REPLICATION_INITIATION	36	-0.644807	-1.86053	0.000486329	0.0208652	0.0177827	2949	tags=53%, list=17%, signal=44%	Cdk2/Wrnip1/Prim1/Kat7/Pola2/Ccne1/Cdt1/Prim2/Gmnn/Orc1/Ticrr/Rpa2/Mcm10/Gins3/Mcm3/Mcm5/Mcm6/Mcm7/Mcm2
GOBP_GAMETE_GENERATION	462	-0.335938	-1.40984	0.000484417	0.0208652	0.0177827	2227	tags=19%, list=13%, signal=17%	Spire1/Tbpl1/Gorasp2/Zmiz1/Brca2/Asf1b/Spin1/Kmt2d/Hrob/Odf2/Calr3/Snrpa1/Nr6a1/Ncaph2/Inhbb/Celf4/Ace/Clock/Ttll1/Herpud2/Fancd2/Tcfl5/Ran/Mical2/Osbp2/Spag8/Ptn/Prdm9/Smad4/Ankrd49/Nr2c2/Ncaph/Foxc1/Pick1/Zbtb16/Sox9/Limk2/Ccdc136/Nrip1/Akt1/Ttc12/Tex15/Paqr7/Fbxo5/Tmem119/Usp42/Prkag1/Ndc1/Zfp296/Ggn/Stk11/Pgm3/Shcbp1l/Ubr2/Prmt7/Top2a/Setx/Ehmt2/Bcl2l1/Pum1/Trip13/Pgr/Fancg/Mastl/Rgn/Lrrc8a/I…
GOBP_CELLULAR_MODIFIED_AMINO_ACID_METABOLIC_PROCESS	148	-0.428389	-1.59596	0.000496463	0.0211148	0.0179953	2953	tags=30%, list=17%, signal=25%	Med1/Atic/Pipox/Cpt2/Mthfd1/Slc19a1/Shmt2/Dhfr/Gsr/Mboat2/Gss/Clic5/Fpgs/Plod3/Ckmt1/Sardh/Gstm2/Hpn/Mthfr/Oplah/Icmt/Chac1/Ctns/Eef1g/Ggt6/Got2/G6pdx/Ggt7/Lpcat4/Por/Gstm4/Aldh1l1/Dio2/Gata3/Kyat1/Lpcat3/Gdap1l1/Gcnt4/Serinc2/Mfsd2a/Mboat1/Ggt1/Slc5a5/Crym
GOBP_CELL_CYCLE_DNA_REPLICATION	41	-0.640268	-1.89421	0.000514709	0.0215166	0.0183378	2894	tags=46%, list=16%, signal=39%	Wiz/Cdt1/Brca2/Gins1/Cdc7/Gmnn/E2f8/Blm/Tipin/Rad51/Fbxo5/Atad5/Rpa2/Fen1/Gins3/Mcm3/Mcm6/Mcm2/Lig1
GOBP_GROWTH	751	-0.293877	-1.28635	0.000526707	0.0218315	0.0186062	2613	tags=19%, list=15%, signal=17%	Derl2/Ppard/Sav1/Stat5b/Zmiz1/Epb41l5/Brca2/D130043K22Rik/Npr1/Kctd11/Rack1/Socs2/Agrn/Ptch1/Dab2ip/Kmt2d/Gins1/Wnt7b/Macf1/Arid2/Slc25a33/Mad2l2/Bap1/Tmem97/Mbd5/Cyp27b1/Kif14/Col3a1/Ptprs/Ppp1r9b/Cda/Trim28/Dnajb2/Tsg101/Phb/Serpine2/Klf2/Cdkl5/Ncapg2/Phlda2/Arhgef11/Gdf15/Heg1/Thbs3/Hpn/Ptn/Sorbs2/Adm/Smad4/Wdtc1/Ppp1r13l/Rerg/Cpne9/Foxc1/Fgfr2/Cyfip2/Bmpr1a/Sox9/Ntn1/Fkbp8/L1cam/Tnks2/Akt1/Ww…
GOBP_POSITIVE_REGULATION_OF_T_CELL_APOPTOTIC_PROCESS	10	-0.858579	-1.86089	0.000567489	0.0233243	0.0198784	64	tags=20%, list=0%, signal=20%	Ido1/Wnt5a
GOBP_SMALL_MOLECULE_BIOSYNTHETIC_PROCESS	447	-0.329307	-1.37962	0.000630464	0.0254843	0.0217193	2672	tags=24%, list=15%, signal=21%	Dhfr/Ebp/Tpi1/Eif6/Bmp6/Osbpl7/Stard3/Pycr1/Uros/Usp7/Npc1l1/Prkab2/Mvd/Ptgs1/Hmgcs1/Snca/Hsd17b12/Thnsl2/Acot8/Fbp2/Cyp27b1/Cbs/Sptlc3/Alox12/Plod3/Osbpl3/Hacd3/Oxsm/Mbtps1/Ubiad1/Mvk/Gstm2/Sephs1/Abcg4/Pgk1/Mthfr/Adm/Mri1/Wdtc1/Per2/Ndufa9/Snai1/Plp1/G6pc3/Mlxipl/Acot7/Qdpr/Ggt6/Tecr/Ptgis/Prkag1/Pycr2/Got2/Stk11/Srd5a3/Prkab1/Pcx/Aldh18a1/G6pdx/Foxo1/Lss/Scd2/Dhcr7/Pck2/Eno2/Dhcr24/Ggt7/Glul/A…
GOBP_REGULATION_OF_UBIQUITIN_PROTEIN_LIGASE_ACTIVITY	22	-0.722202	-1.85137	0.000642549	0.0257599	0.0219542	1282	tags=41%, list=7%, signal=38%	Mad2l2/Cdc14b/Fbxo5/Mad2l1/Mastl/Bag2/Ube2c/Cdc20/Plk1
GOBP_REGULATION_OF_CELL_CYCLE_G2_M_PHASE_TRANSITION	97	-0.488708	-1.70071	0.00071916	0.0283662	0.0241755	2346	tags=23%, list=13%, signal=20%	Zfyve19/Ints3/Cdc7/Kif14/Cdc14b/Cenpf/Orc1/Blm/Chmp4c/Fbxo5/Mre11a/Atad5/Ticrr/Rcc2/Brca1/Cdc25c/Wnt10b/Ccnb1/Aurkb/Cdk1/Aurka/Plk1
GOBP_POTASSIUM_ION_HOMEOSTASIS	25	-0.699299	-1.86032	0.000739239	0.0286954	0.024456	818	tags=32%, list=5%, signal=31%	Kcna5/Kcnma1/Slc12a8/Kcnj10/Tfap2b/Kcnh2/Slc12a2/Upk3a
GOBP_NEGATIVE_REGULATION_OF_FIBROBLAST_GROWTH_FACTOR_RECEPTOR_SIGNALING_PATHWAY	16	-0.775516	-1.87484	0.000765759	0.0294908	0.0251339	1042	tags=31%, list=6%, signal=29%	Creb3l1/Gata3/Wnt4/Gpc1/Wnt5a
GOBP_MAMMARY_GLAND_EPITHELIAL_CELL_PROLIFERATION	24	-0.71806	-1.87871	0.000818585	0.0310364	0.0264512	1214	tags=25%, list=7%, signal=23%	Phb2/Tnfsf11/Esr1/Gata3/Areg/Wnt5a
GOBP_NEGATIVE_REGULATION_OF_ORGANELLE_ORGANIZATION	316	-0.353156	-1.41945	0.000818089	0.0310364	0.0264512	2153	tags=21%, list=12%, signal=19%	Pif1/Xrcc1/Arhgef18/Ckap2/Myadm/Tbcd/Cenpf/Bub3/Map6d1/Ssh3/Slx4/Dcp2/Apc/Tom1l2/Rnf41/Stn1/Smad4/Gnl3l/Mphosph9/Pick1/Tom1l1/Gen1/Camsap1/Limk2/Tnks2/Tjp1/Akt1/Hnrnpa1/Fbxo5/Mad2l1/Huwe1/Carmil1/Svil/Clasp1/Sptb/Top2a/Smg6/Ehmt2/Bcl2l1/Zw10/Kntc1/Tubb4a/Trip13/Eml2/Fgf13/Tigar/Bub1/Ppif/Stmn1/Tacstd2/Brca1/Zwilch/Bcl2l2/Ccnf/Hdac6/Pttg1/Dmtn/Frmd7/Tpx2/Vill/Mcm2/Ccnb1/Map1b/Aurkb/Bub1b/Plk1
GOBP_DNA_STRAND_ELONGATION_INVOLVED_IN_DNA_REPLICATION	15	-0.785583	-1.88027	0.000851264	0.0315419	0.026882	1086	tags=40%, list=6%, signal=38%	Rfc3/Lig3/Pold2/Mcm3/Mcm7/Lig1
GOBP_SERINE_FAMILY_AMINO_ACID_METABOLIC_PROCESS	31	-0.671086	-1.85075	0.000845398	0.0315419	0.026882	4022	tags=61%, list=23%, signal=47%	Gcsh/Shmt1/Gart/Psat1/Rida/Gclc/Csad/Mthfd1/Shmt2/Dhfr/Thnsl2/Cbs/Sephs1/Agxt2/Tst/Amt/Cdo1/Phgdh/Ggt1
GOBP_FEMALE_MEIOSIS_I	11	-0.845061	-1.87685	0.000883722	0.0324984	0.0276972	1282	tags=45%, list=7%, signal=42%	Fbxo5/Trip13/Brme1/Aurka/Ccnb2
GOBP_DEVELOPMENTAL_PROCESS_INVOLVED_IN_REPRODUCTION	671	-0.308738	-1.3326	0.000968713	0.0343332	0.0292609	2166	tags=17%, list=12%, signal=15%	Inhbb/Ppp1r9b/Trim28/Celf4/Ace/Clock/Spint2/Ttll1/Herpud2/Tcfl5/Gata1/Serpine2/Ran/Eif2b4/Phlda2/Cited1/Mical2/Osbp2/Spag8/Ptn/E2f8/Adm/Smad4/Ankrd49/Nr2c2/Foxc1/Zbtb16/Fgfr2/Bmpr1a/Sox9/Snai1/Limk2/Ccdc136/Nrip1/Akt1/Ttc12/Wnt9b/Tex15/Paqr7/Fbxo5/Tmem119/Usp42/Ovol2/Phb2/Prkag1/Ndc1/Zfp296/Serpinb5/Ggn/Stk11/Nr2f2/Pgm3/Pdgfrb/Shcbp1l/Ubr2/Dhcr24/Wdr19/Birc6/Setx/Mmp14/Ehmt2/Bcl2l1/Pum1/Gli3/Trip…
GOBP_CYTOSKELETON_DEPENDENT_CYTOKINESIS	88	-0.505518	-1.75047	0.00107055	0.0374005	0.0318751	3300	tags=36%, list=19%, signal=30%	Chmp1a/Cecr2/Kif4/Cul7/Vps4b/Spire1/Efhc1/Spast/Nup62/Snx33/Ckap2/Apc/Rhoc/Cntrob/Zfyve26/Cep55/Chmp4c/Shcbp1l/Tmem250-ps/Rhob/Nusap1/Kif20a/Ect2/Stmn1/Anln/Kif20b/Plec/Cit/Ank3/Aurkb/Racgap1/Plk1
GOBP_GLANDULAR_EPITHELIAL_CELL_DIFFERENTIATION	40	-0.61254	-1.81533	0.00111964	0.0383687	0.0327002	3365	tags=45%, list=19%, signal=37%	Gpat4/Cdh2/Foxa1/Gsk3b/Cdk6/Bmp6/Pdpk1/Clock/Sidt2/Fgfr2/Akt1/Rfx3/Prox1/Smo/Spdef/Fasn/Wnt4/Wnt5a
GOBP_POSITIVE_REGULATION_OF_CELL_GROWTH	130	-0.435766	-1.59307	0.0011218	0.0383687	0.0327002	1596	tags=20%, list=9%, signal=18%	Cpne9/Ntn1/L1cam/Akt1/Exosc4/Sema7a/Akap6/Dnph1/Rims2/Rasal1/H1f5/Avpr1a/Brat1/Rptor/Mmp14/Dbn1/Limk1/Adam10/Sema4d/Megf8/Bdnf/Erbb2/Map1b/Dscam/Mfsd2a/Slc44a4
GOBP_GLUTAMINE_METABOLIC_PROCESS	19	-0.746232	-1.85982	0.00116295	0.0389588	0.0332032	962	tags=42%, list=5%, signal=40%	Gfpt1/Glul/Asns/Pfas/Ppat/Cad/Gls2/Phgdh
GOBP_NEURAL_PRECURSOR_CELL_PROLIFERATION	101	-0.484354	-1.69652	0.00114733	0.0389588	0.0332032	3927	tags=34%, list=22%, signal=26%	Vegfc/Foxo3/Numbl/Tead3/Gnai2/Lims2/Vegfa/Hif1a/Adgrg1/Cdh2/Psmg1/Dagla/Dock7/Wdr62/Fzd6/Kif14/Spint2/Ptn/Nf2/Fgfr2/Plxnb2/Foxo1/Prox1/Gli3/Gpr37l1/Dbn1/Spint1/Fgf13/Wnt2/Smo/Shcbp1/Melk/Racgap1/Wnt5a
GOBP_SCHWANN_CELL_DIFFERENTIATION	36	-0.616951	-1.78016	0.00119072	0.0390861	0.0333116	1535	tags=31%, list=9%, signal=28%	Nab1/Pals1/Ski/Akt1/Ncmap/Itgb4/Prx/Plec/Erbb3/Cdk1/Gpc1
GOBP_CHROMOSOME_CONDENSATION	38	-0.600647	-1.7637	0.00118715	0.0390861	0.0333116	2371	tags=50%, list=13%, signal=43%	Smc2/Chmp1a/Baz1b/H1f3/Cdca5/Ncaph2/Ncapd3/Ncapg2/Ncaph/H1f4/Kmt5a/Top2a/H1f5/Nusap1/Mcph1/Ncapd2/Aifm1/Cdk1/Plk1
GOBP_CELLULAR_LIPID_METABOLIC_PROCESS	803	-0.294131	-1.29204	0.00137979	0.0438217	0.0373476	2535	tags=19%, list=14%, signal=17%	Crabp1/Pitpnm3/Cyp2f2/Socs2/Inpp5a/Mboat2/Dgke/Cdipt/Prkab2/Mvd/Lpin2/Ptgs1/Hmgcs1/Snca/Rpp14/Mboat7/Hsd17b12/Thnsl2/Acot8/Pigg/Ephx2/Htr2a/Acox3/B4galt3/Pigv/Sptlc3/Plcd1/Gnb3/Alox12/Pip5k1b/Csnk1g2/Gba2/Hacd3/Oxsm/Acot11/Adh1/Gnpat/Pigm/Mvk/Ccdc71l/Angptl3/Gstm2/Plpp5/St3gal2/Pccb/Acbd4/Plppr2/Fgf21/Slc35c1/Wdtc1/Mtmr12/Per2/Plpp2/Pip4k2b/Slc44a1/Sox9/Pip4k2c/Plp1/Mlxipl/Acot7/Akt1/Ivd/Dgkh/Aco…
GOBP_KINETOCHORE_ASSEMBLY	18	-0.742536	-1.83643	0.00141648	0.0446967	0.0380934	2006	tags=44%, list=11%, signal=39%	Cenpf/Mis12/Cenpt/Cenps/Kntc1/Dlgap5/Cenpn/Cenpe
GOBP_NEURAL_TUBE_FORMATION	95	-0.48031	-1.67414	0.00143419	0.0447778	0.0381625	2285	tags=27%, list=13%, signal=24%	Ptch1/Fzd6/Rgma/Spint2/Ift122/Mthfr/Dvl3/Celsr1/Adm/Phactr4/Plxnb2/Ski/Scrib/Ovol2/Grhl3/Cobl/Shroom3/Stil/Fzd1/Arhgap35/Sox4/Spint1/St14/Kif20b/Tead2/Wnt5a
GOBP_NEUROEPITHELIAL_CELL_DIFFERENTIATION	16	-0.754985	-1.8252	0.00149479	0.0462723	0.0394362	1426	tags=44%, list=8%, signal=40%	Tmem231/Sox4/Tubb5/Serpine1/Wnt4/Map1b/Fam20c
GOBP_ESTABLISHMENT_OF_PLANAR_POLARITY_OF_EMBRYONIC_EPITHELIUM	15	-0.769073	-1.84076	0.00156029	0.0475374	0.0405144	1695	tags=33%, list=10%, signal=30%	Dvl3/Celsr1/Grhl3/Fzd1/Wnt5a
GOBP_SMALL_MOLECULE_CATABOLIC_PROCESS	298	-0.347049	-1.39023	0.00156482	0.0475374	0.0405144	2916	tags=24%, list=16%, signal=21%	Pipox/Cpt2/Acot4/Acat3/Enpp4/Ldhd/Acad10/Pfkl/Shmt2/Tpi1/Ppard/Crabp1/Inpp5a/Hibch/Lpin2/Gpd2/Thnsl2/Acot8/Acox3/Cyp27b1/Cbs/Cda/Nudt5/Lrp5/Sardh/Slc25a44/Mccc2/Bckdk/Pfkfb2/Pccb/Foxk2/Scarf1/Pnkd/Akt1/Qdpr/Hdc/Ivd/Bpnt2/Gpt2/Got2/Srd5a3/Nudt3/Pck2/Eno2/Glul/Akr1b8/Agxt2/Inpp5e/Carns1/Hk1/Tigar/Ddah1/Aldh1l1/Sesn2/Acads/Gcdh/Kyat1/Bckdha/Tst/Amt/Faah/Acsf3/Cel/Slc25a17/Arg2/Gale/Gls2/Abhd2/Cdo1/I…
GOBP_THYROID_HORMONE_METABOLIC_PROCESS	17	-0.747703	-1.8288	0.00159106	0.0480361	0.0409394	475	tags=29%, list=3%, signal=29%	Dio2/Gata3/Gcnt4/Slc5a5/Crym
GOBP_CHROMOSOME_ORGANIZATION_INVOLVED_IN_MEIOTIC_CELL_CYCLE	45	-0.585485	-1.77052	0.00167917	0.0483742	0.0412276	2193	tags=33%, list=12%, signal=29%	Ncaph2/Ncapd3/Fancd2/Prdm9/Ncaph/Sgo2a/Rad51/Tex15/Mre11a/Ndc1/Ehmt2/Trip13/Bub1/Ncapd2/Bub1b
GOBP_SISTER_CHROMATID_COHESION	51	-0.56035	-1.73764	0.00161266	0.0483742	0.0412276	1761	tags=20%, list=10%, signal=18%	Mcmbp/Sgo2a/Phb2/Mre11a/Bub1/Kif22/Fen1/Bub1b/Cdc20/Plk1
GOBP_NEGATIVE_REGULATION_OF_MITOTIC_CELL_CYCLE_PHASE_TRANSITION	157	-0.406012	-1.50582	0.0016509	0.0483742	0.0412276	2919	tags=27%, list=16%, signal=23%	Usp47/Prkdc/Mad1l1/Cdt1/Kank2/Rfwd3/Tfdp1/Zfyve19/Ints3/Mad2l2/Pcid2/Ctdsp2/Cdc14b/Plk3/Plk2/Cenpf/Bub3/Apc/Orc1/Blm/Gen1/Chmp4c/Fbxo5/Mad2l1/Mre11a/Wee1/Ticrr/Rpa2/Zw10/Kntc1/Trip13/Bub1/Brca1/Zwilch/Fam107a/Gtse1/Gpnmb/Ccnb1/Aurkb/Cdk1/Bub1b/Plk1
GOBP_DEVELOPMENTAL_GROWTH_INVOLVED_IN_MORPHOGENESIS	188	-0.386489	-1.46373	0.00167028	0.0483742	0.0412276	1596	tags=17%, list=9%, signal=16%	Cpne9/Fgfr2/Cyfip2/Sox9/Ntn1/L1cam/Sema7a/Cobl/Stk11/Nlgn3/Rims2/Ulk1/Rasal1/Cttn/Dbn1/Sema3f/Fgf13/Esr1/Prkcz/Six4/Limk1/Pak6/Hdac6/Sema4d/Megf8/Bdnf/Ddr1/Map1b/Dscam/Aurka/Areg/Wnt5a
GOBP_HOMOLOGOUS_CHROMOSOME_SEGREGATION	36	-0.608228	-1.75499	0.00170264	0.0484162	0.0412634	2021	tags=28%, list=11%, signal=25%	Fancd2/Prdm9/Sgo2a/Tex15/Mre11a/Ndc1/Ehmt2/Trip13/Pttg1/Plk1
GOBP_MITOTIC_DNA_REPLICATION	14	-0.779763	-1.8435	0.00177481	0.0493277	0.0420402	264	tags=57%, list=1%, signal=56%	Brca2/Gins1/Rad51/Gins3/Mcm3/Mcm6/Mcm2/Lig1
GOBP_REGULATION_OF_CELL_SUBSTRATE_ADHESION	186	-0.387523	-1.46262	0.00177503	0.0493277	0.0420402	2996	tags=24%, list=17%, signal=20%	Apoa1/Dock5/Sdc4/Ptk2b/Gsk3b/Cdk6/Fmn1/Slc9a1/Epb41l5/Thy1/P4hb/Actn4/Macf1/Hsd17b12/Myadm/Tbcd/Vit/Nf2/Ccdc80/Gcnt2/Nid1/Ppm1f/Carmil1/Fermt1/Clasp1/Prex1/Rcc2/Mmp14/Gfus/Col1a1/Jag1/Jak2/Tacstd2/Prkcz/Olfm4/Col26a1/Dmtn/Fam107a/Egflam/Serpine1/Ddr1/Itga3/Wnt4/Acer2/Mmp12
GOBP_UROGENITAL_SYSTEM_DEVELOPMENT	294	-0.35497	-1.4123	0.00176474	0.0493277	0.0420402	2006	tags=18%, list=11%, signal=16%	Cenpf/Cited1/Id3/Tbx18/Mmp17/Notch3/Smad4/Foxc1/Zbtb16/Fgfr2/Sox9/Bmper/Dync2h1/Wnt9b/Nid1/Dlg5/Serpinb5/Stk11/Pdgfrb/Sec61a1/Sox4/Traf3ip2/Traf3ip1/Prox1/Gli3/Sdc1/Esr1/Rgn/Ephb3/Jag1/Amer1/Smo/Tacstd2/Six4/Gata3/Stra6/Wfs1/Podxl/Arg2/Lama5/Tfap2b/Itga3/Agtr1a/Prlr/Psapl1/Wnt4/Ovol1/Gcnt4/Prom1/Hmgcs2/Wnt5a/Upk3a
GOBP_DNA_BIOSYNTHETIC_PROCESS	182	-0.39371	-1.47783	0.00185092	0.0509634	0.0434343	2421	tags=21%, list=14%, signal=19%	Hrob/Gins1/Tfdp1/Polh/Mad2l2/Pif1/Phb/Cenpf/Dcp2/Nek7/Stn1/Gnl3l/Tom1l1/Niban2/Lin9/Tnks2/Xrcc5/Hnrnpa1/Mre11a/Prkd2/Gins2/Pdgfrb/Vcp/Rfc3/Rfc5/Lig3/Smg6/Pold1/Rev3l/Pold2/Rgn/Nek2/Pclaf/Usp10/Gins3/Aurkb/Tk1/Lig1/Chtf18
GOBP_PLANAR_CELL_POLARITY_PATHWAY_INVOLVED_IN_NEURAL_TUBE_CLOSURE	11	-0.819807	-1.82076	0.00209524	0.0550596	0.0469253	1695	tags=36%, list=10%, signal=33%	Dvl3/Grhl3/Fzd1/Wnt5a
GOBP_EPITHELIAL_TUBE_MORPHOGENESIS	267	-0.36309	-1.42379	0.00210512	0.0550596	0.0469253	2209	tags=22%, list=12%, signal=20%	Eng/Rasip1/Rgma/Spint2/Lrp5/Cited1/Mical2/Ift122/Mthfr/Dvl3/Celsr1/Adm/Smad4/Fgfr2/Sox9/Ntn1/Phactr4/Plxnb2/Ski/Scrib/Wnt9b/Ovol2/Grhl3/Phb2/Prkd2/Cobl/Dlg5/Stard13/Shroom3/Stil/Fzd1/Arhgap35/Sox4/Rhob/Adamts12/Mmp14/Prox1/Gli3/Pgr/Spint1/St14/Esr1/Tbx3/Wnt2/Esrp2/Smo/Tacstd2/Six4/Gata3/Kif20b/Podxl/Msx2/Megf8/Lama5/Ddr1/Tead2/Wnt4/Areg/Wnt5a
GOBP_CAMERA_TYPE_EYE_MORPHOGENESIS	94	-0.47389	-1.64765	0.00216278	0.0562669	0.0479542	1533	tags=19%, list=9%, signal=18%	Sox9/Phactr4/Ski/Fat1/Shroom2/Hipk2/Rdh13/Prox1/Gli3/Jag1/Wnt2/Stra6/Aqp5/Tfap2b/Dscam/Prom1/Mfsd2a/Wnt5a
GOBP_EPIDERMAL_CELL_DIFFERENTIATION	132	-0.408874	-1.49073	0.00219971	0.0569099	0.0485022	2262	tags=20%, list=13%, signal=18%	Adam9/Tgm1/Cyp27b1/Irf6/Sult2b1/Tsg101/Foxc1/Evpl/Grhl1/Scrib/Ovol2/Cdh23/Pls1/St14/Tprn/Jag1/Plec/Macroh2a2/Msx2/Tmem79/Trim16/Esrp1/Ovol1/Mycl/Slc44a4/Dsp/Wnt5a
GOBP_T_CELL_CHEMOTAXIS	19	-0.717772	-1.78889	0.00238277	0.0589213	0.0502165	446	tags=21%, list=3%, signal=21%	Plec/Adam10/Slc12a2/Wnt5a
GOBP_POSITIVE_REGULATION_OF_CARTILAGE_DEVELOPMENT	26	-0.661837	-1.7745	0.00234396	0.0589213	0.0502165	1581	tags=27%, list=9%, signal=25%	Zbtb16/Sox9/Bmp1/Gli3/Por/Tapt1/Wnt5a
GOBP_MITOTIC_CYTOKINESIS	66	-0.51813	-1.67659	0.00238528	0.0589213	0.0502165	2585	tags=33%, list=15%, signal=29%	Efhc1/Spast/Nup62/Snx33/Ckap2/Apc/Rhoc/Cntrob/Zfyve26/Cep55/Chmp4c/Rhob/Nusap1/Kif20a/Ect2/Stmn1/Anln/Kif20b/Cit/Ank3/Racgap1/Plk1
GOBP_NEURAL_TUBE_DEVELOPMENT	134	-0.417815	-1.52934	0.00238308	0.0589213	0.0502165	3307	tags=34%, list=19%, signal=28%	Epha2/Cthrc1/Sufu/Tmem107/Foxa1/Sdc4/Sox17/Mthfd1/Psen1/Nup133/Ptch1/Fzd6/Ift140/Rgma/Plod3/Spint2/Plxna2/Ift122/Mthfr/Dvl3/Celsr1/Adm/Phactr4/Plxnb2/Ski/Fkbp8/Scrib/Ovol2/Grhl3/Cobl/Shroom3/Stil/Fzd1/Arhgap35/Sox4/Wdr19/Prox1/Gli3/Spint1/St14/Smo/Kif20b/Gpr161/Tead2/Phgdh/Wnt5a
GOBP_PROTEIN_LOCALIZATION_TO_CONDENSED_CHROMOSOME	19	-0.716133	-1.7848	0.00251892	0.0609904	0.0519799	2001	tags=42%, list=11%, signal=37%	Bub3/Mis12/Rcc2/Zw10/Kntc1/Zwilch/Aurkb/Cdk1
GOBP_TRIPARTITE_REGIONAL_SUBDIVISION	12	-0.777848	-1.75929	0.00250689	0.0609904	0.0519799	639	tags=17%, list=4%, signal=16%	Tbx3/Wnt5a
GOBP_COLUMNAR_CUBOIDAL_EPITHELIAL_CELL_DEVELOPMENT	35	-0.603316	-1.73658	0.00270418	0.0626832	0.0534226	3741	tags=54%, list=21%, signal=43%	Il6st/Hif1a/Gpat4/Cdh2/Tyms/Gsk3b/Cdk6/Yipf6/Bmp6/Pdpk1/Clock/Sidt2/Akt1/Rfx3/Tigar/Smo/Spdef/Fasn/Wnt5a
GOBP_SODIUM_ION_HOMEOSTASIS	36	-0.59565	-1.7187	0.00275204	0.0634917	0.0541116	1091	tags=22%, list=6%, signal=21%	Scnn1a/Avpr1a/Tfap2b/Tacr1/Agtr1a/Adora1/Slc12a2/Upk3a
GOBP_PERIPHERAL_NERVOUS_SYSTEM_DEVELOPMENT	64	-0.50885	-1.64356	0.00281666	0.0643752	0.0548646	1535	tags=23%, list=9%, signal=21%	Pals1/Ski/Akt1/Scn8a/Ncmap/Itgb4/Prx/Ugt8a/Plec/Bdnf/Aldh3a2/Erbb3/Erbb2/Cdk1/Gpc1
GOBP_NEGATIVE_REGULATION_OF_CELL_CYCLE_PHASE_TRANSITION	219	-0.36673	-1.41655	0.00281412	0.0643752	0.0548646	2405	tags=21%, list=14%, signal=19%	Tfdp1/Mus81/Rhno1/Zfyve19/Ints3/Mad2l2/Pcid2/Ctdsp2/Cdc14b/Plk3/Clock/Plk2/Fancd2/Cenpf/Bub3/Apc/Orc1/Blm/Ddx39b/Gen1/Tipin/Chmp4c/Fbxo6/Fbxo5/Mad2l1/Mre11a/Wee1/Ccar2/Ticrr/Prox1/Rpa2/Zw10/Kntc1/Trip13/Bub1/Brca1/Zwilch/H2ax/Fam107a/Gtse1/Gpnmb/Ccnb1/Ovol1/Aurkb/Cdk1/Bub1b/Plk1
GOBP_BRANCH_ELONGATION_OF_AN_EPITHELIUM	15	-0.751487	-1.79866	0.00287646	0.0649221	0.0553308	1564	tags=40%, list=9%, signal=36%	Fgfr2/Sox9/Esr1/Six4/Areg/Wnt5a
GOBP_KINETOCHORE_ORGANIZATION	23	-0.682189	-1.75033	0.00286896	0.0649221	0.0553308	2006	tags=52%, list=11%, signal=46%	Cenpw/Smc2/Cdt1/Cenpf/Mis12/Cenpt/Cenps/Kntc1/Dlgap5/Cenpn/Nuf2/Cenpe
GOBP_RESPONSE_TO_FIBROBLAST_GROWTH_FACTOR	80	-0.48924	-1.65672	0.002891	0.0649221	0.0553308	2047	tags=19%, list=12%, signal=17%	Apln/Ndst1/Fgf21/Fgfr2/Prkd2/Creb3l1/Setx/Col1a1/Fgfbp1/Shcbp1/Gata3/Wnt4/Fam20c/Gpc1/Wnt5a
GOBP_ORGANELLE_LOCALIZATION	478	-0.313291	-1.31625	0.00289369	0.0649221	0.0553308	3318	tags=26%, list=19%, signal=22%	Dnm2/Rabepk/Chmp1a/Kif3c/Fbxw11/Def8/Wasl/Tanc2/Numa1/Cdh2/Pibf1/Akap9/Vps4b/Hgs/Nlgn2/Mtor/Cdk5rap2/Fhod1/Kcnb1/Ikbkg/Sdc4/Hps6/Dock7/Mad1l1/Tle6/Cdt1/Spire1/Eif6/Psen1/Stard3/Mfn2/Sec16b/Pdpk1/Spast/Nup62/Bicdl2/Snca/Actn4/Cdca5/Rab17/Tor1a/Borcs5/Htt/Kif14/Myo5c/Kxd1/Agtpbp1/Tsg101/Map1s/Spout1/Pard3b/Mark2/Gata1/Cenpf/Ran/Cops5/Crocc/Atp2a2/Rab27b/Cul3/Syn2/Pex1/Fam91a1/Arhgap21/Uso1/Cep55/Ap…
GOBP_REGULATION_OF_SPINDLE_ORGANIZATION	41	-0.599206	-1.77273	0.00300594	0.0659286	0.0561885	716	tags=34%, list=4%, signal=33%	Chmp1a/Kif15/Numa1/Cep97/Vps4b/Nup62/Chmp4c/Dctn1/Psrc1/Spag5/Dync1h1/Tpx2/Tacc3/Plk1
GOBP_POLYAMINE_METABOLIC_PROCESS	18	-0.722074	-1.78583	0.00316077	0.0679889	0.0579445	377	tags=22%, list=2%, signal=22%	Sms/Hdac6/Amd1/Aoc1
GOBP_ENDOCRINE_PANCREAS_DEVELOPMENT	31	-0.63519	-1.75175	0.00316939	0.0679889	0.0579445	3164	tags=45%, list=18%, signal=37%	Cdh2/Gsk3b/Cdk6/Bmp6/Pdpk1/Clock/Sidt2/Sox9/Akt1/Sox4/Eif2ak3/Rfx3/Smo/Wnt5a
GOBP_STEROL_BIOSYNTHETIC_PROCESS	55	-0.541345	-1.70527	0.00319021	0.0681368	0.0580705	3109	tags=38%, list=18%, signal=32%	Fdft1/Apoa1/Acly/Cyb5r2/Idi1/Erg28/Ebp/Npc1l1/Mvd/Hmgcs1/Mbtps1/Mvk/Abcg4/Ch25h/G6pdx/Lss/Dhcr7/Dhcr24/Por/Lpcat3/Hmgcs2
GOBP_CELL_MORPHOGENESIS	819	-0.280133	-1.22899	0.00320897	0.0682394	0.058158	2477	tags=19%, list=14%, signal=17%	Ptch1/Dab2ip/Spast/Nckap1/P4hb/Itgb3/Wnt7b/Arhgef25/Actn4/Macf1/Fmnl3/Als2/Phactr1/Dip2a/Tal1/Flot1/Kif14/Dnm3/Ptprs/Plod3/Spint2/Arhgef18/Map1s/Myadm/Tbcd/Mark2/Gata1/Klf2/Cdkl5/Plxna2/Col18a1/Cdc42ep5/Heg1/Mbp/Rhoc/Hpn/Strip1/Cul3/Notch3/Ptn/Dvl3/Rilpl1/Lama2/Sidt2/Smad4/Enah/Cpne9/Fgfr2/Niban2/Cyfip2/Rbfox2/Ntn1/Cux1/Camsap1/Gorasp1/Btbd3/Cdc42ep1/Plxnb2/L1cam/Sipa1l3/Scrib/Llgl1/Top2b/Ptprd/E…
GOBP_CHROMATIN_DISASSEMBLY	19	-0.708197	-1.76503	0.00329047	0.0693897	0.0591383	2463	tags=58%, list=14%, signal=50%	Ssrp1/Nfe2/Arid2/Grwd1/Map1s/Smarcb1/Smarcc1/Set/Padi2/Smarca4/Smarcd2
GOBP_NEGATIVE_REGULATION_OF_MITOTIC_CELL_CYCLE	200	-0.37034	-1.39896	0.00330969	0.069475	0.059211	2405	tags=26%, list=14%, signal=23%	Usp47/Prkdc/Mad1l1/Cdt1/Ptpn3/Kank2/Rfwd3/Tfdp1/Mus81/Zfyve19/Ints3/Mad2l2/Pcid2/Ctdsp2/Cdc14b/Nle1/Plk3/Plk2/Fancd2/Cenpf/Bub3/Apc/Tom1l2/Orc1/Blm/Foxc1/Tom1l1/Gen1/Tipin/Chmp4c/Scrib/Fbxo5/Mad2l1/Mre11a/Wee1/Trim35/Ticrr/Rpa2/Zw10/Kntc1/Trip13/Bub1/Brca1/Zwilch/Fam107a/Gtse1/Gpnmb/Ccnb1/Ovol1/Aurkb/Cdk1/Bub1b/Plk1
GOBP_POSITIVE_REGULATION_OF_ORGANELLE_ORGANIZATION	443	-0.314954	-1.31727	0.00334987	0.0695154	0.0592455	2460	tags=19%, list=14%, signal=17%	Spast/Bnip3/Nup62/Nckap1/Snca/Cnot1/Tal1/Clip1/Nmt1/Htt/Cdc27/Trim28/Lrp5/Lman1/Crocc/Slx4/Cdc42ep5/Surf4/Dnmt1/Rhoc/Nek7/Cul3/Prdm9/Ncaph/Pip4k2b/Nf2/Pgam5/Cnot6/Lrsam1/Kctd17/Cdc42ep1/Zdhhc6/Pip4k2c/Tnks2/Epgn/Xrcc5/Hnrnpa1/Anapc4/Mapk9/Mre11a/Ppm1f/Carmil1/Pdgfrb/Stil/Shcbp1l/Ulk1/Ambra1/Arhgap35/Clasp1/Cttn/Slain1/Mief2/Hap1/Prox1/Cep295/Nusap1/Tenm1/Dctn1/Sdc1/Git1/Csf3/Ddhd1/Psrc1/Ppif/Nek2…
GOBP_POSITIVE_REGULATION_OF_MEIOTIC_NUCLEAR_DIVISION	11	-0.804062	-1.7858	0.00344163	0.0707269	0.0602779	318	tags=36%, list=2%, signal=36%	Prdm9/Msx2/Wnt4/Wnt5a
GOBP_MEIOTIC_SPINDLE_ORGANIZATION	13	-0.779898	-1.81691	0.00354521	0.0722484	0.0615747	1420	tags=38%, list=8%, signal=35%	Tubg2/Fbxo5/Tubg1/Aurka/Ccnb2
GOBP_SPERM_CAPACITATION	13	-0.779387	-1.81572	0.00358766	0.0728102	0.0620535	115	tags=23%, list=1%, signal=23%	Cabyr/Abhd2/Defb1
GOBP_GENERATION_OF_PRECURSOR_METABOLITES_AND_ENERGY	417	-0.318043	-1.31656	0.00365289	0.0738276	0.0629206	2750	tags=19%, list=16%, signal=17%	Pfkl/Wdr93/Shmt2/Adsl/Tpi1/Eif6/Psen1/Ppard/Pdha1/Gpx2/Gsr/Bnip3/Snca/Gpd2/Slc25a33/Atp5a1/Gfpt2/Htr2a/Mtfr1/Adh1/Ndufv1/Phlda2/Ndufb9/Pgam1/Thtpa/Mtfr2/Pfkfb2/Pgk1/Per2/Foxk2/Ndufa9/Fdx1/Dnajc30/Mlxipl/Hdac4/Akt1/Qdpr/Uqcrc1/P4ha2/Ogdh/Aco2/Phb2/Me3/Prkag1/Akr7a5/Vcp/G6pdx/Gfpt1/Eno2/Avpr1a/Ddit4/Cyc1/Mybbp1a/Git1/Dlat/Gfus/Mdh2/Afg1l/Por/Hk1/Tigar/Aldh1l1/Ppif/Ncor1/Ppargc1a/Cyb561/Pask/Shpk/Gp…
GOBP_REGULATION_OF_T_CELL_APOPTOTIC_PROCESS	28	-0.650995	-1.76149	0.00373703	0.0750042	0.0639234	631	tags=21%, list=4%, signal=21%	Gimap8/Jak3/St3gal1/Arg2/Ido1/Wnt5a
GOBP_CARDIAC_MUSCLE_TISSUE_MORPHOGENESIS	40	-0.578691	-1.71502	0.00375711	0.0750042	0.0639234	1869	tags=32%, list=11%, signal=29%	Eng/Heg1/Xirp2/Smad4/Foxc1/Fgfr2/Bmpr1a/Tnni1/Prox1/Wnt2/Tnnt2/Dsp/Wnt5a
GOBP_RESPONSE_TO_STARVATION	171	-0.392643	-1.47426	0.00374609	0.0750042	0.0639234	1688	tags=18%, list=10%, signal=16%	Adm/Foxk2/Pick1/Tbl2/Wnt9b/Hnrnpa1/Prkag1/Dap/Foxo1/Ulk1/Brsk2/Pck2/Eif2ak3/Gcn1/Glul/Rptor/Ehmt2/Mybbp1a/Asns/Sesn3/Sesn2/Wipi1/Ppargc1a/Dsc2/Mtmr3/Bhlha15/Wnt4/Mfsd2a/Aoc1/Hmgcs2
GOBP_HAIR_CELL_DIFFERENTIATION	34	-0.606137	-1.73048	0.00381488	0.0755408	0.0643807	1370	tags=24%, list=8%, signal=22%	Scrib/Cdh23/Pls1/Tprn/Jag1/Esrp1/Mycl/Slc44a4
GOBP_IN_UTERO_EMBRYONIC_DEVELOPMENT	340	-0.326454	-1.31976	0.00389295	0.0767759	0.0654333	2587	tags=24%, list=15%, signal=21%	Etnk2/Slc35e2/Apba3/Med1/Sox17/Cpt2/Supt6/Pnldc1/Rrp7a/Zmiz1/Epb41l5/Brca2/Tgfb3/Asf1b/Mfn2/Ptch1/Gins1/Wnt7b/Rtcb/Cnot1/Als2/Nmt1/Col3a1/Nle1/Plod3/Trim28/Celf4/Spint2/Furin/Ttll1/Endog/Gata1/Klf2/Ncapg2/Phlda2/Cited1/Ttll4/Heg1/Cnot3/Smg9/Cul3/E2f8/Smarcb1/Adm/Smad4/Wdtc1/Prmt1/Foxc1/Fgfr2/Bmpr1a/Snai1/Tmem231/Akt1/Wnt9b/Ovol2/Sh3pxd2a/Nr2f2/Ctr9/Stil/Fkbp10/Bysl/Hs3st6/Wdr19/Birc6/Bcl2l1/Gli3/…
GOBP_GLANDULAR_EPITHELIAL_CELL_DEVELOPMENT	24	-0.673677	-1.76259	0.00399091	0.0780781	0.0665431	3365	tags=54%, list=19%, signal=44%	Gpat4/Cdh2/Gsk3b/Cdk6/Bmp6/Pdpk1/Clock/Sidt2/Akt1/Rfx3/Smo/Fasn/Wnt5a
GOBP_CELL_GROWTH	398	-0.313894	-1.29618	0.00409286	0.0794373	0.0677015	2613	tags=20%, list=15%, signal=18%	Derl2/Ppard/Epb41l5/D130043K22Rik/Npr1/Rack1/Socs2/Kmt2d/Macf1/Slc25a33/Mad2l2/Bap1/Tmem97/Cyp27b1/Kif14/Ptprs/Ppp1r9b/Cda/Dnajb2/Tsg101/Phb/Serpine2/Cdkl5/Arhgef11/Hpn/Sorbs2/Smad4/Rerg/Cpne9/Cyfip2/Sox9/Ntn1/L1cam/Akt1/Adra1a/Exosc4/Sema7a/Cobl/Stk11/Akap6/Dnph1/Ccar2/Nlgn3/G6pdx/Rims2/Ulk1/Ppp2ca/Rasal1/H1f5/Cttn/Avpr1a/Brat1/Rptor/Mmp14/Dbn1/Sema3f/Sgk1/Fgf13/Psrc1/Net1/Sesn2/Prkcz/Limk1/Adam…
GOBP_REGULATION_OF_CELL_PROJECTION_ORGANIZATION	559	-0.293519	-1.25688	0.00421864	0.0802894	0.0684277	1695	tags=14%, list=10%, signal=13%	Dvl3/Crtc1/Mphosph9/Itga2/Cntrob/Ntn1/Cux1/Gorasp1/Limk2/Kctd17/Scarf1/Cdc42ep1/Plxnb2/L1cam/Akt1/Ptprd/Nr2f1/Sema7a/Plxnb1/Cobl/Stau2/Stk11/Creb3l2/Abi3/Carmil1/Ddx56/Stk25/Pls1/Fzd1/Ulk1/Arhgap35/Brsk2/Myo10/Rcc2/Hap1/Tbc1d1/Setx/Camk2b/P3h1/Dbn1/Tenm1/Sema3f/Enpp2/Tbc1d10b/Fgf13/Ephb3/Tacstd2/Ocln/Anln/Kif1a/Dennd5a/Gata3/Limk1/Carm1/Rtn4ip1/Podxl/Fbxw8/Dmtn/Sema4d/Frmd7/Megf8/Bdnf/Tapt1/Ezr/I…
GOBP_ESTABLISHMENT_OF_PLANAR_POLARITY_INVOLVED_IN_NEURAL_TUBE_CLOSURE	13	-0.773461	-1.80192	0.00426698	0.0804453	0.0685606	1695	tags=31%, list=10%, signal=28%	Dvl3/Grhl3/Fzd1/Wnt5a
GOBP_PROTEIN_DNA_COMPLEX_SUBUNIT_ORGANIZATION	182	-0.378148	-1.41942	0.00427638	0.0804453	0.0685606	3264	tags=26%, list=18%, signal=22%	Ruvbl1/Ruvbl2/Ssrp1/H1f3/Taf5/Taf3/Supt6/Anp32e/Cdt1/Asf1b/Shprh/Ino80e/Nfe2/Arid2/Cenpi/Oip5/Grwd1/Cenpf/Kat6b/Gmnn/Prdm9/Smarcb1/Actr6/Smarcc1/Chaf1b/Sox9/Taf1c/Rad51/Set/Mis12/H1f4/Baz2a/Cenpt/H1f5/Gtf2e1/Cenps/Kntc1/Esr1/Dlgap5/Macroh2a2/Cenpn/H2ax/Smarca4/Smarcd2/Cenpe/Wnt10b/Mcm2/Padi4
GOBP_DOUBLE_STRAND_BREAK_REPAIR_VIA_BREAK_INDUCED_REPLICATION	12	-0.754235	-1.70588	0.00434952	0.0808879	0.0689378	2386	tags=67%, list=13%, signal=58%	Mus81/Cdc7/Gins2/Mcm3/Mcm5/Mcm6/Mcm7/Mcm2
GOBP_DEVELOPMENTAL_GROWTH	494	-0.306901	-1.29969	0.00434433	0.0808879	0.0689378	2609	tags=20%, list=15%, signal=18%	Ppard/Sav1/Stat5b/Zmiz1/Epb41l5/Brca2/D130043K22Rik/Socs2/Agrn/Ptch1/Kmt2d/Gins1/Wnt7b/Macf1/Arid2/Mbd5/Col3a1/Ptprs/Trim28/Klf2/Cdkl5/Ncapg2/Phlda2/Gdf15/Heg1/Thbs3/Ptn/Sorbs2/Adm/Smad4/Wdtc1/Ppp1r13l/Cpne9/Foxc1/Fgfr2/Cyfip2/Bmpr1a/Sox9/Ntn1/Fkbp8/L1cam/Tnks2/Akt1/Wwc1/Adra1a/Sema7a/Cobl/Stk11/Akap6/Ctr9/Pdgfrb/Stil/Nlgn3/Pls1/G6pdx/Rims2/Ulk1/Rasal1/Cttn/Prox1/Ehmt2/Gli3/Dbn1/Large1/Cd9/Sema3f…
GOBP_SYNAPTONEMAL_COMPLEX_ORGANIZATION	14	-0.753067	-1.78039	0.00444251	0.0813794	0.0693567	1326	tags=29%, list=7%, signal=26%	Tex15/Ehmt2/Trip13/Plk1
GOBP_DEVELOPMENTAL_CELL_GROWTH	176	-0.385778	-1.44926	0.00442105	0.0813794	0.0693567	1596	tags=18%, list=9%, signal=16%	Cpne9/Cyfip2/Sox9/Ntn1/L1cam/Adra1a/Sema7a/Cobl/Stk11/Akap6/Nlgn3/G6pdx/Rims2/Ulk1/Rasal1/Cttn/Dbn1/Sema3f/Fgf13/Prkcz/Limk1/Pak6/Hdac6/Sema4d/Megf8/Bdnf/Ddr1/Map1b/Dscam/Aurka/Wnt5a
GOBP_FATTY_ACID_DERIVATIVE_METABOLIC_PROCESS	56	-0.505787	-1.61131	0.0046443	0.0829745	0.0707161	1380	tags=25%, list=8%, signal=23%	Acot7/Ggt6/Tecr/Ggt7/Slc25a1/Gcdh/Acsf3/Elovl7/Fitm2/Aacs/Awat2/Acsbg1/Ggt1/Hmgcs2
GOBP_MORPHOGENESIS_OF_EMBRYONIC_EPITHELIUM	129	-0.404448	-1.47855	0.00468119	0.0829745	0.0707161	1856	tags=29%, list=10%, signal=27%	Epb41l5/Ptch1/Wnt7b/Fzd6/Rgma/Spint2/Tbx18/Ift122/Mthfr/Dvl3/Celsr1/Adm/Fgfr2/Pals1/Sox9/Phactr4/Plxnb2/Ski/Scrib/Wnt9b/Ovol2/Grhl3/Cobl/Shroom3/Stil/Fzd1/Arhgap35/Sox4/Spint1/St14/Wnt2/Six4/Gata3/Kif20b/Lama5/Tead2/Wnt4/Wnt5a
GOBP_GLUTAMINE_FAMILY_AMINO_ACID_CATABOLIC_PROCESS	20	-0.686559	-1.72935	0.00471933	0.0833294	0.0710186	1168	tags=25%, list=7%, signal=23%	Got2/Glul/Ddah1/Arg2/Gls2
GOBP_RESPONSE_TO_ACID_CHEMICAL	108	-0.439963	-1.54343	0.00495875	0.0869291	0.0740865	2265	tags=21%, list=13%, signal=19%	Slc38a9/Col3a1/Ppp1r9b/Klf2/Dnmt1/Mthfr/Fgf21/Alad/Col1a2/Ubr2/Avpr1a/Rptor/Bcl2l1/Sesn3/Col6a1/Col1a1/Sesn2/Plec/Bcl2l2/Aifm1/Meak7/Cdo1/Hmgcs2
GOBP_AMINOACYL_TRNA_METABOLISM_INVOLVED_IN_TRANSLATIONAL_FIDELITY	12	-0.749743	-1.69572	0.00503854	0.0876992	0.0747428	1980	tags=50%, list=11%, signal=44%	Dtd1/Tars2/Aars/Vars2/Vars/Aars2
GOBP_POSITIVE_REGULATION_OF_EPITHELIAL_CELL_DIFFERENTIATION	41	-0.581582	-1.72059	0.00505923	0.0877471	0.0747837	3167	tags=39%, list=18%, signal=32%	Numa1/Kdf1/Med1/Bmp6/Ptch1/Cyp27b1/Sult2b1/Foxc1/Sox9/Ovol2/Rfx3/Macroh2a2/Serpine1/Trim16/Wnt10b/Prom1
GOBP_NEGATIVE_REGULATION_OF_CELL_CYCLE_PROCESS	260	-0.348184	-1.37076	0.00511022	0.0883184	0.0752705	2405	tags=20%, list=14%, signal=18%	Tfdp1/Mus81/Rhno1/Zfyve19/Ints3/Mad2l2/Pcid2/Ctdsp2/Cdc14b/Plk3/Clock/Plk2/Fancd2/Cenpf/Bub3/Apc/Tom1l2/Orc1/E2f8/Blm/Ddx39b/Tom1l1/Gen1/Tipin/Chmp4c/Fbxo6/Fbxo5/Mad2l1/Mre11a/Wee1/Ccar2/Ticrr/Prox1/Rpa2/Zw10/Kntc1/Trip13/Bub1/Nek2/Brca1/Zwilch/Ccnf/Pttg1/H2ax/Fam107a/Gtse1/Gpnmb/Ccnb1/Ovol1/Aurkb/Cdk1/Bub1b/Plk1
GOBP_NADH_METABOLIC_PROCESS	27	-0.640329	-1.71903	0.00525695	0.0890128	0.0758624	1602	tags=44%, list=9%, signal=40%	Pfkl/Gpd2/Foxk2/Ogdh/Vcp/Pck2/Eno2/Mdh2/Hk1/Tigar/Gpd1/Nudt17
GOBP_NEGATIVE_REGULATION_OF_NEURAL_PRECURSOR_CELL_PROLIFERATION	16	-0.706967	-1.70912	0.00532272	0.0890128	0.0758624	2096	tags=25%, list=12%, signal=22%	Spint2/Ptn/Spint1/Wnt5a
GOBP_T_CELL_APOPTOTIC_PROCESS	42	-0.565249	-1.68385	0.00522796	0.0890128	0.0758624	1829	tags=21%, list=10%, signal=19%	Gimap8/Jak3/Akt1/Gli3/St3gal1/Dnaja3/Arg2/Ido1/Wnt5a
GOBP_HOMOLOGOUS_RECOMBINATION	42	-0.563574	-1.67886	0.0054234	0.0890128	0.0758624	2386	tags=33%, list=13%, signal=29%	Mus81/Fancd2/Rad51d/Slx4/Prdm9/Rad51/Top2b/Mre11a/Nucks1/Ubr2/Top2a/Cenps/Trip13/Brme1
GOBP_FEMALE_GAMETE_GENERATION	110	-0.440535	-1.55811	0.00544159	0.0890128	0.0758624	2688	tags=20%, list=15%, signal=17%	Spire1/Zmiz1/Brca2/Kmt2d/Hrob/Ncaph2/Inhbb/Ptn/Prdm9/Ncaph/Nrip1/Paqr7/Fbxo5/Top2a/Trip13/Pgr/Mastl/Brme1/Wnt4/Aurka/Plk1/Ccnb2
GOBP_REGULATION_OF_NEURAL_PRECURSOR_CELL_PROLIFERATION	57	-0.519069	-1.65837	0.00557037	0.0896207	0.0763804	3927	tags=35%, list=22%, signal=27%	Vegfc/Foxo3/Gnai2/Lims2/Vegfa/Hif1a/Adgrg1/Cdh2/Wdr62/Spint2/Ptn/Nf2/Foxo1/Prox1/Gli3/Gpr37l1/Spint1/Smo/Shcbp1/Wnt5a
GOBP_CYTOKINETIC_PROCESS	38	-0.557227	-1.6362	0.00565027	0.0906081	0.077222	2688	tags=42%, list=15%, signal=36%	Chmp1a/Vps4b/Spire1/Spast/Nup62/Snx33/Cntrob/Cep55/Chmp4c/Kif20a/Ect2/Anln/Kif20b/Plec/Aurkb/Racgap1
GOBP_CEREBRAL_CORTEX_DEVELOPMENT	85	-0.454566	-1.55622	0.00573559	0.0910426	0.0775923	3883	tags=44%, list=22%, signal=34%	Lamb1/Cntnap2/Xab2/Slit2/Gart/Hif1a/Tacc1/Nsun5/Adgrg1/Cdh2/Atic/Gsk3b/Fat4/Psen1/Zmiz1/Efhc1/Dab2ip/Bnip3/Slc2a1/Mboat7/Phactr1/Wdr62/Kif14/Col3a1/Ppp1r9b/Pals1/Trappc9/Btbd3/Fbxo45/Ccdc85c/Gli3/Lhx6/Fgf13/Mcph1/Smo/H2ax/Tacc3
GOBP_FEMALE_GENITALIA_DEVELOPMENT	14	-0.741995	-1.75421	0.0061139	0.0943315	0.0803953	645	tags=29%, list=4%, signal=28%	Esr1/Tbx3/Stra6/Wnt5a
GOBP_POSITIVE_REGULATION_OF_SYSTEMIC_ARTERIAL_BLOOD_PRESSURE	10	-0.784977	-1.70136	0.00609941	0.0943315	0.0803953	2111	tags=60%, list=12%, signal=53%	Ace/Hsd11b2/Adra1a/Nr2f2/Avpr1a/Adora1
GOBP_ESTABLISHMENT_OF_SPINDLE_ORIENTATION	31	-0.600705	-1.65665	0.00617256	0.0943437	0.0804057	1367	tags=29%, list=8%, signal=27%	Llgl1/Mad2l1/Clasp1/Zw10/Dctn1/Mcph1/Llgl2/Sapcd2/Plk1
GOBP_NEGATIVE_REGULATION_OF_CELLULAR_COMPONENT_ORGANIZATION	595	-0.294338	-1.26056	0.00614928	0.0943437	0.0804057	2181	tags=17%, list=12%, signal=16%	Dnm3/Ptprs/Rgma/Pif1/Dnajb2/Ace/Snx33/Xrcc1/Arhgef18/Ckap2/Myadm/Tbcd/Cenpf/Bub3/Map6d1/Ssh3/Sacs/Slx4/Mbp/Dcp2/Apc/Dnaja4/Tom1l2/Rnf41/Stn1/Ch25h/Smad4/Gnl3l/Mphosph9/Pick1/Tom1l1/Ppm1a/Gen1/Sox9/Ntn1/Camsap1/Gorasp1/Lrsam1/Limk2/Ankrd13b/Tnks2/Pacsin3/Tjp1/Xrcc5/Akt1/Nr2f1/Hnrnpa1/Fbxo5/Sema7a/Mad2l1/Huwe1/Abi3/Carmil1/Svil/Ulk1/Clasp1/Sptb/Traf3ip1/Ubqln4/Top2a/Rcc2/Smg6/Mmp14/Ehmt2/Bcl2l1/Zw1…
GOBP_TYPE_B_PANCREATIC_CELL_DEVELOPMENT	19	-0.687594	-1.71368	0.00624856	0.0944622	0.0805067	3164	tags=58%, list=18%, signal=48%	Cdh2/Gsk3b/Cdk6/Bmp6/Pdpk1/Clock/Sidt2/Akt1/Rfx3/Smo/Wnt5a
GOBP_MESODERM_DEVELOPMENT	83	-0.443735	-1.50663	0.0063191	0.0944622	0.0805067	2581	tags=25%, list=15%, signal=22%	Epb41l5/Nup133/Itgb3/Tal1/Rps6ka6/Smad4/Nf2/Itga2/Foxc1/Fgfr2/Bmpr1a/Snai1/Itgb4/Ppp2ca/Tbx3/Smo/Jak2/Itga3/Tead2/Ovol1/Wnt5a
GOBP_MICROTUBULE_ORGANIZING_CENTER_ORGANIZATION	141	-0.390988	-1.44922	0.00635413	0.0944622	0.0805067	3300	tags=29%, list=19%, signal=24%	Chmp1a/Fbxw11/Fbxw5/Vps4b/Rbm14/Gadd45a/Cdk5rap2/Deup1/Ranbp1/Brca2/Nup62/Odf2/Wdr62/Cep85/Chd3/Pard6a/Plk2/Crocc/Haus6/Ccdc61/Cntrob/Gen1/Chmp4c/Spice1/Stil/Cep152/Clasp1/Kif11/Cep295/Dctn1/Mcph1/Nek2/Rttn/Pclaf/Brca1/Ccnf/Plk4/Ccdc78/Cdk1/Aurka/Plk1
GOBP_NEURON_PROJECTION_EXTENSION	137	-0.393029	-1.44084	0.00633664	0.0944622	0.0805067	1596	tags=17%, list=9%, signal=15%	Cpne9/Cyfip2/Ntn1/L1cam/Sema7a/Stk11/Nlgn3/Rims2/Ulk1/Rasal1/Cttn/Dbn1/Sema3f/Prkcz/Limk1/Pak6/Sema4d/Megf8/Ddr1/Map1b/Dscam/Aurka/Wnt5a
GOBP_EMBRYO_DEVELOPMENT	866	-0.275312	-1.21143	0.00620523	0.0944622	0.0805067	2998	tags=23%, list=17%, signal=20%	Foxa1/Itgav/Apoa1/Acsl4/Apba3/Hdac1/Med1/Mbd2/Sdc4/Sox17/Cpt2/Prkdc/Mapk3/Rictor/Supt6/Mthfd1/Bcr/Col5a2/Pnldc1/Tle6/Dync2i1/Rrp7a/Ripply3/Hipk1/Crebbp/Cxxc4/Psen1/Zmiz1/Epb41l5/Hoxb7/Brca2/Tgfb3/Asf1b/Mfn2/Nup133/Rack1/Ptch1/Hoxa1/Itgb3/Gins1/Wnt7b/Rtcb/Arid2/Meis2/Cnot1/Als2/Usp22/Tal1/Fzd6/Nmt1/Ift140/Eng/Tmie/Col3a1/Rgma/Nle1/Plod3/Trim28/Celf4/Ace/Spint2/Furin/Apln/Myadm/Ttll1/Endog/Lrp5/Gat…
GOBP_POSITIVE_REGULATION_OF_CELLULAR_COMPONENT_ORGANIZATION	890	-0.273125	-1.20345	0.00644087	0.0954616	0.0813584	2515	tags=19%, list=14%, signal=17%	Rack1/Thy1/Agrn/Med25/Dab2ip/Lrrtm2/Spast/Bnip3/Nup62/Nckap1/Snca/Macf1/Mmp3/Cnot1/Ldlrap1/Tor1a/Tal1/Flot1/Clip1/Adam9/Nmt1/Htt/Cdc27/Dnm3/Rasip1/Rapgef1/Trim28/Tsg101/Apln/Mark2/Lrp5/Lman1/Cdkl5/Crocc/Plxna2/Slx4/Gdf15/Cdc42ep5/Apc/Surf4/Dnmt1/Rhoc/Nek7/Cul3/Ptn/Prdm9/Mapre2/Dvl3/Crtc1/Gnl3l/Ncaph/Pip4k2b/Nf2/Itga2/Pick1/Sox9/Pgam5/Ntn1/Cux1/Cnot6/Lrsam1/Kctd17/Scarf1/Cdc42ep1/Zdhhc6/Pip4k2c/Pl…
GOBP_UTERUS_DEVELOPMENT	16	-0.700053	-1.6924	0.00648564	0.095546	0.0814303	1671	tags=38%, list=9%, signal=34%	Smad4/Wnt9b/Esr1/Gata3/Stra6/Wnt5a
GOBP_REGULATION_OF_DNA_DEPENDENT_DNA_REPLICATION	47	-0.538613	-1.64119	0.00687511	0.096917	0.0825988	2894	tags=40%, list=16%, signal=34%	Wiz/Cdt1/Brca2/Gins1/Zranb3/Cdc7/Endog/Gmnn/E2f8/Blm/Tipin/Fbxo5/Gins2/Rfc3/Rfc5/Lig3/Ticrr/Gins3/Chtf18
GOBP_REGULATION_OF_TRANSLATIONAL_FIDELITY	19	-0.682248	-1.70035	0.00706953	0.097952	0.0834809	2304	tags=42%, list=13%, signal=37%	Eif2s3x/Dtd1/Tars2/Aars/Vars2/Vars/Cdk5rap1/Aars2
GOBP_ESTABLISHMENT_OR_MAINTENANCE_OF_MONOPOLAR_CELL_POLARITY	25	-0.63789	-1.69696	0.00711858	0.0980527	0.0835668	1370	tags=20%, list=8%, signal=18%	Scrib/Fat1/Ezr/Map1b/Wnt5a
GOBP_MONOVALENT_INORGANIC_CATION_HOMEOSTASIS	116	-0.414534	-1.47842	0.00713579	0.0980527	0.0835668	1106	tags=15%, list=6%, signal=14%	Slc9a5/Scnn1a/Avpr1a/Kcna5/Kcnma1/Clcn3/Tm9sf4/Slc12a8/Slc4a2/Kcnj10/Tfap2b/Tacr1/Agtr1a/Kcnh2/Adora1/Slc12a2/Upk3a
GOBP_CELLULAR_RESPONSE_TO_CORTICOSTEROID_STIMULUS	50	-0.511016	-1.56492	0.00745921	0.101252	0.0862936	2309	tags=22%, list=13%, signal=19%	Atp5a1/Aqp1/Ace/Ran/Pck2/Ddit4/Sgk1/Jak2/Fam107a/Aifm1/Hmgcs2
GOBP_REGULATION_OF_DNA_REPLICATION	119	-0.414675	-1.4855	0.00749097	0.101252	0.0862936	3264	tags=29%, list=18%, signal=23%	Ruvbl1/Ruvbl2/Brpf3/Wiz/Ccna2/Cdt1/Obi1/Brca2/Ino80e/Ankrd17/Gins1/Zranb3/Cdc7/Endog/Id3/Gmnn/Stn1/E2f8/Blm/Tipin/Fbxo5/Gins2/Tnfaip1/Rfc3/Nucks1/Atad5/Ppp2ca/Rfc5/Lig3/Ticrr/Ehmt2/Gins3/Cdk1/Chtf18
GOBP_PROTEIN_LOCALIZATION_TO_CELL_CORTEX	11	-0.780153	-1.7327	0.00760466	0.101902	0.0868478	229	tags=55%, list=1%, signal=54%	Numa1/Epb41/Ppp1r9b/Ezr/Sapcd2/Plk1
GOBP_POSITIVE_REGULATION_OF_AXON_EXTENSION	34	-0.587084	-1.67609	0.00766744	0.102435	0.0873015	2385	tags=29%, list=13%, signal=25%	Macf1/Cdkl5/Ntn1/L1cam/Sema7a/Dbn1/Limk1/Megf8/Map1b/Dscam
GOBP_POSITIVE_REGULATION_OF_REPRODUCTIVE_PROCESS	55	-0.50979	-1.60587	0.00784818	0.102435	0.0873015	318	tags=24%, list=2%, signal=23%	Pgam1/Prdm9/Sox9/Syde1/Smurf2/Msx2/Cdc25c/Tacr1/Wnt4/Ovol1/Aurka/Defb1/Wnt5a
GOBP_DEVELOPMENTAL_MATURATION	220	-0.358375	-1.38252	0.00785382	0.102435	0.0873015	1827	tags=16%, list=10%, signal=15%	Thbs3/Xylt1/Mtch1/Ap1g1/Cbfb/Pick1/Zbtb16/Scarf1/Sybu/Fbxo5/Plxnb1/G6pdx/Fermt1/Rfx3/Adamts12/Camk2b/Clcn3/Trip13/Lhx6/Pgr/Gata3/Sema4d/Msx2/Tmem79/Unc13b/Bhlha15/Wnt10b/Abhd2/Map1b/Fam20c/Fam210b/Aurka/Defb1/Tfcp2l1/Cdc20/Wnt5a
GOBP_MULTICELLULAR_ORGANISM_REPRODUCTION	566	-0.29483	-1.26194	0.00781132	0.102435	0.0873015	3075	tags=22%, list=17%, signal=19%	Tcf23/Mtor/Mcm8/Cabyr/Acsl4/Rad23b/Med1/Mbd2/Sbf1/Sox17/Adamts16/Strbp/Ptk2b/Ccni/Ptprn/Tle6/Spire1/Tbpl1/Gorasp2/Ppard/Stat5b/Zmiz1/Brca2/Tgfb3/Asf1b/Spin1/Kmt2d/Hrob/Odf2/Calr3/Snrpa1/Cyp27b1/Nr6a1/Ncaph2/Inhbb/Ppp1r9b/Celf4/Ace/Clock/Ttll1/Herpud2/Fancd2/Tcfl5/Serpine2/Ran/Mical2/Osbp2/Spag8/Gdf10/Ptn/Prdm9/Smad4/Ankrd49/Nr2c2/Ncaph/Foxc1/Pick1/Zbtb16/Sox9/Limk2/Ccdc136/Nrip1/Akt1/Ttc12/Tex15/…
GOBP_REGULATION_OF_GROWTH	523	-0.294499	-1.2528	0.0077758	0.102435	0.0873015	2613	tags=19%, list=15%, signal=17%	Derl2/Ppard/Sav1/Stat5b/D130043K22Rik/Npr1/Kctd11/Rack1/Socs2/Agrn/Ptch1/Dab2ip/Macf1/Slc25a33/Mad2l2/Bap1/Tmem97/Mbd5/Cyp27b1/Kif14/Ptprs/Ppp1r9b/Cda/Dnajb2/Tsg101/Phb/Serpine2/Cdkl5/Arhgef11/Gdf15/Hpn/Smad4/Rerg/Cpne9/Foxc1/Fgfr2/Bmpr1a/Ntn1/L1cam/Tnks2/Akt1/Wwc1/Exosc4/Sema7a/Stk11/Akap6/Ppm1f/Dnph1/Ccar2/Pls1/G6pdx/Rims2/Ulk1/Tmprss4/Ppp2ca/Rasal1/H1f5/Cttn/Avpr1a/Brat1/Rptor/Mmp14/Prox1/Bcl2…
GOBP_DNA_STRAND_ELONGATION	37	-0.563549	-1.64352	0.00809848	0.104787	0.0893065	1207	tags=46%, list=7%, signal=43%	Tfpt/Dclre1b/Rfc4/Dna2/Mcrs1/Ruvbl1/Ruvbl2/Ino80e/Gins1/Mre11a/Rfc3/Nucks1/Lig3/Pold2/Mcm3/Mcm7/Lig1
GOBP_SULFUR_AMINO_ACID_METABOLIC_PROCESS	26	-0.617036	-1.65438	0.00816266	0.105339	0.0897768	3525	tags=42%, list=20%, signal=34%	Apip/Gclc/Csad/Mthfd1/Cbs/Sms/Mthfr/Mri1/Tst/Cdo1/Ggt1
GOBP_UBIQUITIN_DEPENDENT_ERAD_PATHWAY	81	-0.443184	-1.50561	0.00827155	0.106464	0.090735	4900	tags=47%, list=28%, signal=34%	Sgta/Bag6/Man1a/Jkamp/Sel1l/Selenos/Marchf6/Ube2g2/Edem1/Tmem129/Dnajb12/Tmem67/Derl1/Fbxo27/Amfr/Fbxo17/Ufd1/Tmub1/Rnf5/Rnf121/Ecpas/Edem2/Fam8a1/Derl2/Calr3/Dnajb2/Faf2/Rnf103/Stt3b/Ubxn8/Edem3/Fbxo6/Vcp/Yod1/Nploc4/Fbxo44/Wfs1/Rhbdd2
GOBP_LIPID_BIOSYNTHETIC_PROCESS	587	-0.290953	-1.25332	0.00831951	0.1068	0.0910216	3173	tags=24%, list=18%, signal=21%	Smg1/Chpt1/Atp1a1/Pibf1/Fdft1/Plcg2/Lpin3/Agpat4/Mtor/Etnk2/Pip5k1a/Cds2/Apoa1/Acly/Sh3yl1/Cyb5r2/Med1/Idi1/Acot4/Cers2/Erg28/Mif/Ebp/Eif6/Bmp6/Ppard/Osbpl7/Stard3/Pitpnm3/Socs2/Mboat2/Dgke/Cdipt/Npc1l1/Prkab2/Mvd/Lpin2/Ptgs1/Hmgcs1/Mboat7/Hsd17b12/Thnsl2/Acot8/Pigg/Htr2a/B4galt3/Pigv/Cyp27b1/Sptlc3/Alox12/Pip5k1b/Csnk1g2/Osbpl3/Hacd3/Oxsm/Mbtps1/Gnpat/Pigm/Mvk/Gstm2/Abcg4/St3gal2/Ch25h/Adm/Wdtc1…
GOBP_BLASTODERM_SEGMENTATION	16	-0.687536	-1.66214	0.00836421	0.107093	0.0912711	686	tags=19%, list=4%, signal=18%	Sema3f/Tbx3/Wnt5a
GOBP_RESPONSE_TO_INORGANIC_SUBSTANCE	420	-0.30111	-1.24582	0.00843333	0.107564	0.0916725	1872	tags=19%, list=11%, signal=17%	Pycr1/Rack1/Uros/Ptch1/Bnip3/Snca/Gss/Mmp3/Bap1/Atp5a1/Adam9/Apex1/Aqp1/Prdx2/Inhbb/Endog/Klf2/Sec31a/Mbp/Syt7/Nek7/Fosb/Syt6/Braf/Blm/Entpd6/Cpne9/Mtf1/Sod3/Pcsk1/Rad51/Akt1/Hnrnpa1/Syt15/Mapk9/Alad/Pdgfrb/Vcp/Stk25/G6pdx/Foxo1/Ppp2ca/Rasal1/Ppp2cb/Eif2ak3/Abcc8/Avpr1a/Rhob/Alg2/Setx/Kcna5/Kcnma1/Gpr37l1/Sdc1/Tigar/Adcy1/Net1/Ect2/Col1a1/Ppif/Plec/Mapk13/Hdac6/Dmtn/Cacna1g/Tnnt2/Hba-a1/Tacr1/Aif…
GOBP_NOSE_DEVELOPMENT	11	-0.77668	-1.72498	0.00854987	0.107777	0.0918542	1414	tags=45%, list=8%, signal=42%	Ski/Prox1/Gli3/Six4/Stra6
GOBP_AMINO_ACID_ACTIVATION	44	-0.528725	-1.58671	0.00853506	0.107777	0.0918542	2877	tags=32%, list=16%, signal=27%	Mars1/Gatb/Sars/Tars2/Kars/Aars/Hars/Hars2/Vars2/Sars2/Lrrc47/Vars/Yars/Aars2
GOBP_ENTEROENDOCRINE_CELL_DIFFERENTIATION	23	-0.644503	-1.65364	0.00867278	0.108766	0.0926969	3164	tags=48%, list=18%, signal=39%	Cdh2/Gsk3b/Cdk6/Bmp6/Pdpk1/Clock/Sidt2/Akt1/Rfx3/Smo/Wnt5a
GOBP_MYOTUBE_DIFFERENTIATION	98	-0.431563	-1.5078	0.00865257	0.108766	0.0926969	1884	tags=22%, list=11%, signal=20%	Gdf15/Mamstr/Niban2/Ski/Selenon/Myof/Hdac4/Tmem119/Avpr1a/Mmp14/Cd9/Smo/Six4/Dner/Plec/Bdnf/Bhlhe41/Adam12/Sort1/Bhlha15/Wnt10b/Kcnh1
GOBP_MUSCLE_ORGAN_MORPHOGENESIS	52	-0.531313	-1.65501	0.00874154	0.109069	0.0929551	2209	tags=29%, list=12%, signal=25%	Eng/Col3a1/Heg1/Xirp2/Smad4/Foxc1/Fgfr2/Bmpr1a/Tnni1/Fzd1/Prox1/Wnt2/Tnnt2/Dsp/Wnt5a
GOBP_BRANCHING_MORPHOGENESIS_OF_AN_EPITHELIAL_TUBE	116	-0.409003	-1.45869	0.00878702	0.109357	0.093201	2209	tags=23%, list=12%, signal=21%	Eng/Rasip1/Lrp5/Cited1/Celsr1/Smad4/Fgfr2/Sox9/Wnt9b/Phb2/Dlg5/Mmp14/Gli3/Pgr/Esr1/Tbx3/Wnt2/Esrp2/Smo/Tacstd2/Six4/Msx2/Lama5/Ddr1/Wnt4/Areg/Wnt5a
GOBP_REGULATION_OF_CELL_FATE_SPECIFICATION	10	-0.767867	-1.66428	0.00890773	0.110298	0.094003	136	tags=30%, list=1%, signal=30%	Bmpr1a/Esrp1/Wnt5a
GOBP_GLYCOSYLATION	205	-0.359771	-1.37329	0.00901426	0.111335	0.0948869	2282	tags=20%, list=13%, signal=17%	Cog4/Gfpt2/Man1a2/B4galt3/Pigv/Galnt15/Plod3/Gba2/Pigm/Ddost/Mgat4a/Stt3b/St3gal2/Slc35c1/Rpn1/Nudt14/Gorasp1/Edem3/Gcnt2/Srd5a3/Pgm3/Alg8/Mgat5/Gfpt1/Dpy19l4/Stt3a/Alg2/Alg9/B3gnt8/Large1/Alg3/St3gal1/Pomgnt1/B4galnt1/Mlec/B3gnt3/St6galnac5/Gcnt4/Acer2/B3gnt7
GOBP_SULFUR_COMPOUND_CATABOLIC_PROCESS	23	-0.642389	-1.64822	0.00914158	0.1115	0.0950273	1380	tags=30%, list=8%, signal=28%	Acot7/Chac1/Ggt7/Tst/Fitm2/Cdo1/Ggt1
GOBP_ASPARTATE_FAMILY_AMINO_ACID_METABOLIC_PROCESS	40	-0.554321	-1.6428	0.00909044	0.1115	0.0950273	3739	tags=38%, list=21%, signal=30%	Sdsl/Slc25a12/Apip/Ddo/Rida/Pipox/Mthfd1/Plod3/Sms/Mthfr/Mri1/Got2/Asns/Phgdh/Crym
GOBP_POSITIVE_REGULATION_OF_CELL_PROJECTION_ORGANIZATION	298	-0.322536	-1.29204	0.00905127	0.1115	0.0950273	2029	tags=17%, list=11%, signal=15%	Mark2/Cdkl5/Crocc/Plxna2/Cdc42ep5/Apc/Ptn/Dvl3/Crtc1/Itga2/Ntn1/Cux1/Kctd17/Scarf1/Cdc42ep1/Plxnb2/L1cam/Ptprd/Sema7a/Plxnb1/Cobl/Stau2/Stk11/Creb3l2/Carmil1/Ddx56/Stk25/Fzd1/Arhgap35/Hap1/Setx/Camk2b/P3h1/Dbn1/Tenm1/Enpp2/Ocln/Anln/Limk1/Fbxw8/Sema4d/Frmd7/Megf8/Bdnf/Tapt1/Itga3/Map1b/Dscam/Eps8l1/Prom2/Wnt5a
GOBP_GLYCINE_METABOLIC_PROCESS	12	-0.729669	-1.65032	0.00926131	0.112062	0.0955065	4022	tags=75%, list=23%, signal=58%	Gcsh/Shmt1/Gart/Rida/Shmt2/Dhfr/Agxt2/Amt/Phgdh
GOBP_ANTERIOR_POSTERIOR_AXIS_SPECIFICATION	31	-0.586747	-1.61815	0.00933285	0.112062	0.0955065	1671	tags=16%, list=9%, signal=15%	Smad4/Ski/Tbx3/Aurka/Wnt5a
GOBP_CARDIAC_CHAMBER_MORPHOGENESIS	96	-0.426234	-1.48082	0.00925879	0.112062	0.0955065	1671	tags=21%, list=9%, signal=19%	Heg1/Smad4/Ppp1r13l/Foxc1/Fgfr2/Bmpr1a/Tnni1/Ovol2/Fzd1/Sox4/Prox1/Tbx3/Jag1/Wnt2/Smo/Gata3/Msx2/Tnnt2/Dsp/Wnt5a
GOBP_SKIN_DEVELOPMENT	193	-0.35752	-1.35103	0.00925882	0.112062	0.0955065	2285	tags=24%, list=13%, signal=21%	Fzd6/Adam9/Tgm1/Cyp27b1/Irf6/Col3a1/Col5a3/Alox12/Tsg101/Smad4/Itga2/Mysm1/Foxc1/Evpl/Fgfr2/Sox9/Snai1/Grhl1/Ovol2/Apcdd1/Col5a1/Grhl3/Cdh11/Itgb4/Fermt1/Col1a2/Traf3ip2/Dhcr24/St14/Col1a1/Jag1/Stmn1/Smo/Lsr/Plec/Macroh2a2/Cldn4/Msx2/Tmem79/Lama5/Tfap2b/Trim16/Itga3/Wnt10b/Ovol1/Dsp/Wnt5a
GOBP_POSITIVE_REGULATION_OF_MITOTIC_CELL_CYCLE_PHASE_TRANSITION	85	-0.438087	-1.49981	0.00944997	0.11265	0.0960073	2448	tags=28%, list=14%, signal=24%	Ankrd17/Tfdp1/Cdca5/Cdc7/Apex1/Cdc27/Plrg1/Cul3/Akt1/Fbxo5/Anapc4/Phb2/Lsm11/Stil/Rcc2/Rptor/Kcna5/Dlgap5/Cdc25c/Ube2c/Wnt10b/Ccnb1/Cdk1/Rrm2
GOBP_REGULATION_OF_NEURON_PROJECTION_DEVELOPMENT	357	-0.305787	-1.25198	0.0094892	0.11265	0.0960073	1503	tags=14%, list=8%, signal=13%	Ntn1/Cux1/Gorasp1/Scarf1/Plxnb2/L1cam/Akt1/Ptprd/Nr2f1/Sema7a/Plxnb1/Cobl/Stau2/Stk11/Creb3l2/Abi3/Ddx56/Stk25/Fzd1/Ulk1/Arhgap35/Brsk2/Setx/Camk2b/P3h1/Dbn1/Sema3f/Fgf13/Ephb3/Kif1a/Dennd5a/Gata3/Limk1/Carm1/Rtn4ip1/Fbxw8/Sema4d/Frmd7/Megf8/Bdnf/Itga3/Ptprf/Map1b/Dscam/Prag1/Mfsd2a/Mboat1/Cdc20/Wnt5a
GOBP_DNA_REPAIR	483	-0.2946	-1.24093	0.00956097	0.112953	0.096266	3066	tags=22%, list=17%, signal=19%	Xrcc6/Mcm8/Gadd45a/Rad23b/Rnf169/Dclre1a/Usp47/Prkdc/Ogg1/Ttc5/Tmem161a/Slx1b/Parpbp/Gtf2h3/Spire1/Rfwd3/Exo1/Rpa1/Brca2/Cinp/Fancb/Uvssa/Shprh/Ino80e/Usp7/Hrob/Mus81/Polh/Zranb3/Arid2/Cdca5/Rhno1/Ints3/Mad2l2/Cdc7/Apex1/Cdc14b/Pif1/Trim28/Xrcc1/Fancd2/Rad51d/Slx4/Otub1/Prdm9/Blm/Chaf1b/Mta1/Zfyve26/Pwwp3a/Gen1/Ddb2/Rad51/Xrcc5/Fbxo6/Tex15/Tonsl/Rnaseh2a/Chd1l/Huwe1/Mre11a/Cdk7/Ggn/Gins2/Vcp/Rfc3…
GOBP_POSITIVE_REGULATION_OF_CELL_CYCLE_PHASE_TRANSITION	102	-0.419888	-1.47676	0.00959547	0.113088	0.0963806	2448	tags=25%, list=14%, signal=22%	Ankrd17/Tfdp1/Cdca5/Cdc7/Apex1/Cdc27/Plrg1/Cul3/Ddx39b/Akt1/Fbxo5/Anapc4/Phb2/Lsm11/Stil/Atad5/Rcc2/Rptor/Kcna5/Dlgap5/Cdc25c/Ube2c/Wnt10b/Ccnb1/Cdk1/Rrm2
GOBP_PROTEIN_LOCALIZATION_TO_CYTOSKELETON	56	-0.483104	-1.53905	0.00973811	0.113229	0.0965011	3167	tags=30%, list=18%, signal=25%	Numa1/Pibf1/Gsk3b/Nudcd3/Nup62/Htr2a/Ppp1r9b/Pard6a/Apc/Mapre2/Abhd17c/Ccdc14/Stil/Mcph1/Spag5/Kif20b/Aurka
GOBP_EMBRYONIC_AXIS_SPECIFICATION	26	-0.610306	-1.63634	0.0100311	0.113834	0.0970163	2650	tags=31%, list=15%, signal=26%	Cxxc4/Epb41l5/Ptch1/Smad4/Cobl/Stil/Tbx3/Wnt5a
GOBP_APICAL_JUNCTION_ASSEMBLY	62	-0.487607	-1.5855	0.0100219	0.113834	0.0970163	2031	tags=27%, list=11%, signal=24%	Tbcd/Apc/Rhoc/Cldn7/Snai1/Tjp1/Fbf1/Dlg5/Myo1c/Ect2/Ocln/Cldn10/Cldn3/Cldn4/Pof1b/Marveld3/Cldn6
GOBP_RESPONSE_TO_PURINE_CONTAINING_COMPOUND	107	-0.420214	-1.4735	0.0100304	0.113834	0.0970163	2260	tags=22%, list=13%, signal=20%	Apex1/Aqp1/Inhbb/P2ry2/Rapgef1/Gata1/Cited1/Fosb/Fdx1/Hcn3/Akap6/Sdc1/Col1a1/Gpd1/Carm1/Dmtn/P2rx6/Abcc9/Ezr/Wnt10b/Cdo1/Areg/Slc5a5/Hmgcs2
GOBP_GLAND_MORPHOGENESIS	105	-0.419298	-1.4707	0.00999831	0.113834	0.0970163	1793	tags=23%, list=10%, signal=21%	Hpn/Cul3/Ptn/Fgfr2/Sox9/Ntn1/Scrib/Phb2/Serpinb5/Bsx/Prox1/Gli3/Pgr/Esr1/Tbx3/Esrp2/Msx2/Ezr/Lama5/Ddr1/Wnt4/Tgm2/Areg/Wnt5a
GOBP_STRIATED_MUSCLE_CELL_DIFFERENTIATION	215	-0.344372	-1.32324	0.00987127	0.113834	0.0970163	1884	tags=19%, list=11%, signal=17%	Gdf15/Mamstr/Tbx18/Sorbs2/Smad4/Neb/Niban2/Bmpr1a/Ski/Selenon/Myof/Hdac4/Akt1/Adra1a/Tmem119/Akap6/Pdgfrb/G6pdx/Avpr1a/Mmp14/Prox1/Sdc1/Cd9/Tbx3/Smo/Nrap/Six4/Dner/Plec/Bdnf/Tnnt2/Bhlhe41/Adam12/Sort1/Bhlha15/Wnt10b/Krt19/Obscn/Cdk1/Kcnh1
GOBP_EMBRYONIC_HEART_TUBE_MORPHOGENESIS	51	-0.513471	-1.59227	0.0103103	0.115618	0.0985373	1269	tags=14%, list=7%, signal=13%	Ovol2/Stil/Tbx3/Smo/Megf8/Tead2/Wnt5a
GOBP_MALE_GAMETE_GENERATION	349	-0.312254	-1.27271	0.010388	0.115735	0.0986366	2166	tags=17%, list=12%, signal=15%	Inhbb/Ace/Clock/Ttll1/Herpud2/Tcfl5/Ran/Mical2/Osbp2/Spag8/Prdm9/Smad4/Ankrd49/Nr2c2/Zbtb16/Sox9/Limk2/Ccdc136/Ttc12/Tex15/Tmem119/Usp42/Prkag1/Ndc1/Zfp296/Ggn/Stk11/Pgm3/Shcbp1l/Ubr2/Setx/Ehmt2/Bcl2l1/Pum1/Trip13/Fancg/Rgn/Lrrc8a/Igf2r/Cdyl/Brme1/Bcl2l2/Nectin2/Pttg1/H2ax/Slc4a2/B4galnt1/Cfap47/Cdc25c/Creb3l4/Zscan2/Wfdc2/Spag4/Ovol1/Abhd2/Racgap1/Defb1/Ggt1
GOBP_POSITIVE_REGULATION_OF_CELL_SUBSTRATE_ADHESION	109	-0.417505	-1.47442	0.010474	0.116428	0.0992273	4461	tags=38%, list=25%, signal=28%	Sfrp1/Jup/Col8a1/Kdr/Unc13d/Npnt/Rell2/Itga5/Rreb1/Pdgfb/Lims2/Vegfa/Dnm2/Apoa1/Dock5/Sdc4/Ptk2b/Gsk3b/Cdk6/Fmn1/Epb41l5/Thy1/P4hb/Hsd17b12/Myadm/Vit/Ccdc80/Nid1/Ppm1f/Carmil1/Fermt1/Prex1/Gfus/Jak2/Prkcz/Olfm4/Col26a1/Dmtn/Egflam/Itga3/Wnt4
GOBP_CENTROMERIC_SISTER_CHROMATID_COHESION	11	-0.772064	-1.71473	0.0106214	0.117003	0.0997177	1496	tags=27%, list=8%, signal=25%	Sgo2a/Bub1/Bub1b
GOBP_REGULATION_OF_DENDRITE_DEVELOPMENT	82	-0.440553	-1.49526	0.0106665	0.117127	0.0998228	2838	tags=27%, list=16%, signal=23%	Gsk3b/Cux2/D130043K22Rik/Dab2ip/Rab17/Cdkl5/Ptn/Crtc1/Cux1/Gorasp1/Ptprd/Cobl/Stau2/Stk11/Camk2b/Dbn1/Carm1/Rtn4ip1/Fbxw8/Sema4d/Mfsd2a/Cdc20
GOBP_ATTACHMENT_OF_MITOTIC_SPINDLE_MICROTUBULES_TO_KINETOCHORE	15	-0.709111	-1.69724	0.0107461	0.11732	0.0999873	1349	tags=47%, list=8%, signal=43%	Mad1l1/Cdt1/Mis12/Kif2c/Nuf2/Cenpe/Aurkb
GOBP_POSITIVE_REGULATION_OF_DNA_BIOSYNTHETIC_PROCESS	70	-0.466896	-1.53374	0.0107434	0.11732	0.0999873	1393	tags=19%, list=8%, signal=17%	Nek7/Tnks2/Xrcc5/Hnrnpa1/Prkd2/Gins2/Pdgfrb/Rfc3/Rfc5/Nek2/Gins3/Aurkb/Chtf18
GOBP_BONE_TRABECULA_MORPHOGENESIS	11	-0.766309	-1.70195	0.0107941	0.117582	0.100211	1827	tags=55%, list=10%, signal=49%	Thbs3/Plxnb1/Col1a1/Sema4d/Msx2/Wnt10b
GOBP_REGULATION_OF_CELL_FATE_COMMITMENT	21	-0.670832	-1.71566	0.0108592	0.118027	0.10059	1541	tags=29%, list=9%, signal=26%	Bmpr1a/Il12b/Loxl3/Spdef/Esrp1/Wnt5a
GOBP_MITOTIC_G2_DNA_DAMAGE_CHECKPOINT_SIGNALING	33	-0.566556	-1.59279	0.0109292	0.118271	0.100798	2172	tags=21%, list=12%, signal=19%	Cdc14b/Blm/Mre11a/Ticrr/Brca1/Cdk1/Plk1
GOBP_SPINDLE_LOCALIZATION	46	-0.524646	-1.59559	0.0109643	0.118381	0.100892	1367	tags=39%, list=8%, signal=36%	Fbxw11/Wasl/Numa1/Cdk5rap2/Tle6/Spire1/Htt/Llgl1/Mad2l1/Clasp1/Zw10/Nusap1/Dctn1/Mcph1/Dync1h1/Llgl2/Sapcd2/Plk1
GOBP_REGULATION_OF_MICROTUBULE_CYTOSKELETON_ORGANIZATION	143	-0.386529	-1.43891	0.0111588	0.119951	0.10223	2460	tags=24%, list=14%, signal=21%	Spast/Nup62/Snca/Clip1/Gba2/Map1s/Ckap2/Tbcd/Mark2/Map6d1/Apc/Mapre2/Ska1/Camsap1/Chmp4c/Clasp1/Traf3ip1/Slain1/Tubb4a/Rassf7/Eml2/Dctn1/Git1/Fgf13/Psrc1/Stmn1/Ocln/Spag5/Dync1h1/Hdac6/Fam107a/Tpx2/Map1b/Tacc3/Plk1
GOBP_EYE_MORPHOGENESIS	117	-0.406487	-1.44619	0.0112897	0.120827	0.102977	1533	tags=17%, list=9%, signal=16%	Sox9/Phactr4/Ski/Col5a1/Stau2/Fat1/Shroom2/Hipk2/Rdh13/Prox1/Gli3/Jag1/Wnt2/Stra6/Aqp5/Tfap2b/Dscam/Prom1/Mfsd2a/Wnt5a
GOBP_SERINE_FAMILY_AMINO_ACID_BIOSYNTHETIC_PROCESS	16	-0.671898	-1.62434	0.0114172	0.120868	0.103011	2867	tags=50%, list=16%, signal=42%	Mthfd1/Shmt2/Dhfr/Cbs/Sephs1/Agxt2/Phgdh/Ggt1
GOBP_AXIS_ELONGATION	23	-0.631608	-1.62055	0.011401	0.120868	0.103011	1564	tags=26%, list=9%, signal=24%	Fgfr2/Sox9/Esr1/Six4/Areg/Wnt5a
GOBP_CELL_CELL_ADHESION_MEDIATED_BY_CADHERIN	23	-0.630935	-1.61883	0.011401	0.120868	0.103011	3578	tags=48%, list=20%, signal=38%	Vegfa/Rgcc/Cdh2/Foxa1/Bmp6/Mad2l2/Flot1/Tjp1/Ppm1f/Plekha7/Wnt5a
GOBP_DNA_LIGATION	16	-0.671692	-1.62384	0.011597	0.121677	0.103701	2103	tags=44%, list=12%, signal=39%	Xrcc6/Xrcc1/Rad51/Lig3/Top2a/Tfip11/Lig1
GOBP_POSITIVE_REGULATION_OF_NUCLEAR_DIVISION	47	-0.52049	-1.58597	0.0115992	0.121677	0.103701	2225	tags=32%, list=13%, signal=28%	Nup62/Cdc27/Lrp5/Cul3/Prdm9/Epgn/Anapc4/Pdgfrb/Nusap1/Dlgap5/Msx2/Wnt4/Btc/Aurka/Wnt5a
GOBP_CELLULAR_AMINO_ACID_BIOSYNTHETIC_PROCESS	61	-0.484768	-1.57129	0.0116179	0.121677	0.103701	2867	tags=34%, list=16%, signal=29%	Mthfd1/Shmt2/Dhfr/Pycr1/Cbs/Plod3/Sephs1/Mthfr/Mri1/Pycr2/Got2/Aldh18a1/Glul/Agxt2/Asns/Noxred1/Bcat1/Cad/Gls2/Phgdh/Ggt1
GOBP_DOPAMINERGIC_NEURON_DIFFERENTIATION	21	-0.666122	-1.70362	0.0117873	0.122099	0.10406	1667	tags=48%, list=9%, signal=43%	Vegfa/Hif1a/Foxa1/Gsk3b/Lrp6/Wnt9b/Fzd1/Wnt2/Lmx1b/Wnt5a
GOBP_PARAXIAL_MESODERM_DEVELOPMENT	12	-0.722572	-1.63426	0.0118579	0.122099	0.10406	2581	tags=50%, list=15%, signal=43%	Epb41l5/Nup133/Foxc1/Bmpr1a/Tead2/Wnt5a
GOBP_POSITIVE_REGULATION_OF_EPIDERMAL_GROWTH_FACTOR_ACTIVATED_RECEPTOR_ACTIVITY	12	-0.722113	-1.63323	0.0118579	0.122099	0.10406	127	tags=33%, list=1%, signal=33%	Epgn/Adora1/Btc/Areg
GOBP_GENITALIA_DEVELOPMENT	31	-0.577986	-1.59399	0.0118106	0.122099	0.10406	1336	tags=19%, list=8%, signal=18%	Wnt9b/Dhcr24/Esr1/Tbx3/Stra6/Wnt5a
GOBP_PROTEIN_DNA_COMPLEX_ASSEMBLY	135	-0.383378	-1.40157	0.0117503	0.122099	0.10406	2547	tags=23%, list=14%, signal=20%	Asf1b/Shprh/Cenpi/Oip5/Grwd1/Cenpf/Kat6b/Gmnn/Smarcb1/Chaf1b/Sox9/Taf1c/Rad51/Set/Mis12/H1f4/Baz2a/Cenpt/H1f5/Cenps/Kntc1/Esr1/Dlgap5/Macroh2a2/Cenpn/H2ax/Smarca4/Cenpe/Wnt10b/Mcm2/Padi4
GOBP_REGULATION_OF_DNA_DIRECTED_DNA_POLYMERASE_ACTIVITY	12	-0.720503	-1.62959	0.012031	0.123053	0.104874	1145	tags=50%, list=6%, signal=47%	Gins1/Gins2/Rfc3/Rfc5/Gins3/Chtf18
GOBP_EMBRYONIC_HEART_TUBE_DEVELOPMENT	61	-0.481156	-1.55958	0.0120291	0.123053	0.104874	2209	tags=25%, list=12%, signal=22%	Med1/Sox17/Psen1/Eng/Mical2/Ift122/Foxc1/Ece1/Ovol2/Stil/Tbx3/Smo/Megf8/Tead2/Wnt5a
GOBP_REGULATION_OF_CELL_MATRIX_ADHESION	105	-0.411611	-1.44374	0.0127232	0.12597	0.10736	1124	tags=14%, list=6%, signal=13%	Ppm1f/Fermt1/Clasp1/Rcc2/Mmp14/Gfus/Jag1/Prkcz/Dmtn/Fam107a/Serpine1/Ddr1/Wnt4/Acer2/Mmp12
GOBP_REGULATION_OF_DEVELOPMENTAL_GROWTH	244	-0.337151	-1.31188	0.0128086	0.126304	0.107644	1596	tags=16%, list=9%, signal=14%	Cpne9/Foxc1/Fgfr2/Bmpr1a/Ntn1/L1cam/Tnks2/Akt1/Wwc1/Sema7a/Akap6/Pls1/G6pdx/Rims2/Ulk1/Rasal1/Cttn/Prox1/Dbn1/Sema3f/Fgf13/Wnt2/Smo/Six4/Mapk11/Limk1/Dusp10/Sema4d/Megf8/Bdnf/Ezr/Stc2/Map1b/Dscam/Cdk1/Mfsd2a/Stat5a/Wnt5a
GOBP_REGULATION_OF_CELLULAR_COMPONENT_BIOGENESIS	862	-0.271478	-1.19218	0.0129212	0.126902	0.108154	2581	tags=20%, list=15%, signal=18%	Epb41l5/Rab1b/Tgfb3/Tbc1d2b/Tmem39a/Rack1/Thy1/Ikbkb/Phf8/Agrn/Med25/Dab2ip/Asap3/Lrrtm2/Nup62/Nckap1/Snca/Macf1/Odf2/Mmp3/Cnot1/Rab17/Tal1/Flot1/Clip1/Htt/Ift140/Kif14/Dnm3/Rasip1/Rapgef1/Trim28/Dnajb2/Tsg101/Ace/Arhgef18/Gba2/Myadm/Tbc1d2/Tbcd/Plk2/Cdkl5/Ssh3/Crocc/Sacs/Slx4/Cdc42ep5/Apc/Dnaja4/Dnmt1/Rhoc/Nek7/Lhfpl4/Smad4/Gnl3l/Mphosph9/Pip4k2b/Nf2/Cntrob/Ppm1a/Cyfip2/Sox9/Ntn1/Snai1/Cnot6/Cam…
GOBP_EPITHELIAL_CELL_MATURATION	11	-0.757306	-1.68195	0.0137301	0.128415	0.109444	3538	tags=82%, list=20%, signal=65%	Hif1a/Gpat4/Fem1b/Tyms/Foxa1/Rfx3/Pgr/Tmem79/Tfcp2l1
GOBP_POSITIVE_REGULATION_OF_LYMPHOCYTE_APOPTOTIC_PROCESS	14	-0.705571	-1.6681	0.0137026	0.128415	0.109444	64	tags=14%, list=0%, signal=14%	Ido1/Wnt5a
GOBP_ENAMEL_MINERALIZATION	10	-0.751832	-1.62952	0.0133174	0.128415	0.109444	338	tags=30%, list=2%, signal=29%	Slc4a2/Msx2/Fam20c
GOBP_REGULATION_OF_EXIT_FROM_MITOSIS	16	-0.663958	-1.60514	0.0135747	0.128415	0.109444	2605	tags=62%, list=15%, signal=53%	Rgcc/Cdc14a/Cdca5/Cdc14b/Ppp1r9b/Phb2/Zw10/Kntc1/Anln/Ube2c
GOBP_REGULATION_OF_UBIQUITIN_PROTEIN_TRANSFERASE_ACTIVITY	51	-0.504431	-1.56424	0.0132996	0.128415	0.109444	1282	tags=20%, list=7%, signal=18%	Fbxo5/Mad2l1/Mastl/Bag2/Trib3/Limk1/Ube2c/Bub1b/Cdc20/Plk1
GOBP_MIDBRAIN_DEVELOPMENT	69	-0.451227	-1.47808	0.0135825	0.128415	0.109444	1926	tags=20%, list=11%, signal=18%	Ndst1/Mbp/Lrp6/Fgfr2/Plp1/Wnt9b/Dlg5/Ccdc14/G6pdx/Fzd1/Suds3/Wnt2/Padi2/Wnt5a
GOBP_REGULATION_OF_CELL_SIZE	153	-0.381499	-1.41563	0.0134293	0.128415	0.109444	2201	tags=21%, list=12%, signal=18%	Aqp1/Ptprs/Gnb3/Ccdc51/Cdkl5/Akt1s1/Wdtc1/Slc12a9/Clns1a/Ntn1/L1cam/Sema7a/Ulk1/Cttn/Rptor/Kcnma1/Clcn3/Dbn1/Sema3f/Fgf13/Abcb8/Lrrc8a/Limk1/Slc12a8/Sema4d/Megf8/Bdnf/Ezr/Map1b/Dscam/Slc12a2/Wnt5a
GOBP_POSITIVE_REGULATION_OF_EPITHELIAL_CELL_PROLIFERATION	161	-0.36769	-1.36735	0.0135218	0.128415	0.109444	1793	tags=16%, list=10%, signal=14%	Hpn/Ptn/Nras/Fgfr2/Bmpr1a/Sox9/Epgn/Akt1/Prkd2/Glul/Rptor/Prox1/Fgfbp1/Wnt2/Esrp2/Smo/Flt4/Tacr1/Agtr1a/Erbb2/Lrg1/Areg/Stat5a/Mmp12/Wnt5a
GOBP_CELLULAR_RESPONSE_TO_STEROID_HORMONE_STIMULUS	170	-0.358636	-1.34277	0.0134116	0.128415	0.109444	2998	tags=24%, list=17%, signal=20%	Foxa1/Hdac1/Med1/Strn3/Kank2/Rnf14/Ppard/Cnot9/Zmiz1/Kmt2d/Cnot1/Atp5a1/Aqp1/Wbp2/Ace/Clock/Phb/Ran/Ddx54/Rbfox2/Vps11/Acod1/Paqr7/Phb2/Trim68/Pck2/Ddit4/Pgr/Sgk1/Esr1/Ncor1/Padi2/Jak2/Brca1/Carm1/Hdac6/Fam107a/Smarca4/Aifm1/Abhd2/Hmgcs2
GOBP_COCHLEA_MORPHOGENESIS	16	-0.663124	-1.60312	0.0139343	0.129322	0.110216	2439	tags=56%, list=14%, signal=49%	Dvl2/Six1/Cthrc1/Hoxa1/Tbx18/Hpn/Sox9/Grhl3/Wnt5a
GOBP_POSTREPLICATION_REPAIR	33	-0.558063	-1.56891	0.013883	0.129322	0.110216	1094	tags=30%, list=6%, signal=28%	Polh/Mad2l2/Vcp/Pold1/Rev3l/Pold2/Pclaf/Brca1/Usp10/Rad18
GOBP_NEGATIVE_REGULATION_OF_CELL_CYCLE_G2_M_PHASE_TRANSITION	59	-0.476667	-1.53284	0.0142124	0.130663	0.11136	2346	tags=20%, list=13%, signal=18%	Zfyve19/Ints3/Cdc14b/Orc1/Blm/Chmp4c/Mre11a/Ticrr/Brca1/Aurkb/Cdk1/Plk1
GOBP_SMOOTHENED_SIGNALING_PATHWAY	118	-0.39687	-1.41604	0.0141501	0.130663	0.11136	3452	tags=32%, list=20%, signal=26%	Tulp3/Dhh/Gas8/Ro60/Sufu/Evc/Foxa1/Hipk1/Crebbp/Hhat/Map3k10/Rack1/Ptch1/Cibar1/Ift140/Tedc1/Ttc23/Armc9/Serpine2/Ndst1/Ift122/Fgfr2/Dync2h1/Tmem231/Fkbp8/Dlg5/Vcp/Stil/Hipk2/Wdr19/Gli3/Gpr37l1/Por/Stk36/Smo/Megf8/Gpr161/Wnt10b
GOBP_MUSCLE_STRUCTURE_DEVELOPMENT	499	-0.292693	-1.2376	0.0141149	0.130663	0.11136	1956	tags=17%, list=11%, signal=15%	Stac3/Eng/Zfp609/Zfhx3/Col3a1/Pdlim7/Cenpf/Gtf3c5/Id3/Gdf15/Mamstr/Atp2a2/Heg1/Xirp2/Tbx18/Dnmt1/Sorbs2/Adm/Lama2/Smad4/Neb/Foxc1/Fgfr2/Niban2/Bmpr1a/Sox9/Tnni1/Cd164/Ski/Selenon/Myof/Hdac4/Akt1/Adra1a/Tmem119/Actn1/Zbtb42/Nr2f2/Akap6/Pdgfrb/Mbnl3/Svil/G6pdx/Fzd1/H1f5/Avpr1a/Mmp14/Prox1/Large1/Sdc1/Cd9/Tbx3/Jag1/Wnt2/Lrrc8a/Smo/Nrap/Chrnb1/Six4/Myh14/Cdk9/Dner/Mapk11/Plec/Stra6/Pdlim4/Bdnf/Tnnt2/…
GOBP_REGULATION_OF_CYCLIN_DEPENDENT_PROTEIN_KINASE_ACTIVITY	86	-0.429284	-1.4767	0.0142979	0.130957	0.11161	1838	tags=17%, list=10%, signal=16%	Apc/Pkmyt1/Blm/Cks1b/Akt1/Cdk7/Nr2f2/Prox1/Psrc1/Ccnf/Cdk5rap1/Cdc25c/Ccnb1/Plk1/Ccnb2
GOBP_CELLULAR_COMPONENT_MORPHOGENESIS	591	-0.286346	-1.22939	0.0143869	0.131526	0.112095	1758	tags=16%, list=10%, signal=15%	Notch3/Ptn/Dvl3/Lama2/Smad4/Enah/Neb/Cpne9/Fgfr2/Niban2/Cyfip2/Rbfox2/Pals1/Ntn1/Cux1/Gorasp1/Btbd3/Plxnb2/Ccdc136/L1cam/Llgl1/Top2b/Ptprd/Ece1/Ncmap/Sema7a/Plxnb1/Fbxo45/Cobl/Stau2/Cdh11/Stk11/S100b/Wee1/Abi3/Pdgfrb/Itgb4/Nlgn3/Stk25/Rims2/Ulk1/Arhgap35/Brsk2/Clasp1/Rasal1/Cttn/Prox1/Camk2b/Bcl2l1/Ugt8a/Gli3/Dbn1/Cd9/Sema3f/Enpp2/Sgk1/Fgf13/Farp1/Adcy1/Ephb3/Lmtk2/Stmn1/Smo/Ephb6/Prkcz/Nrap/Kif1…
GOBP_PURINE_NUCLEOTIDE_TRANSPORT	23	-0.614919	-1.57773	0.0151699	0.136893	0.116669	2865	tags=43%, list=16%, signal=36%	Lrrc8d/Slc19a1/Lrrc8e/Slc35b2/Slc29a1/Slc33a1/Abcc4/Slc17a9/Lrrc8a/Slc25a17
GOBP_REGULATION_OF_CENTROSOME_CYCLE	51	-0.498329	-1.54532	0.0151553	0.136893	0.116669	3300	tags=35%, list=19%, signal=29%	Chmp1a/Fbxw5/Vps4b/Rbm14/Cdk5rap2/Nup62/Wdr62/Plk2/Gen1/Chmp4c/Spice1/Stil/Cep295/Mcph1/Brca1/Ccnf/Plk4/Aurka
GOBP_POSITIVE_REGULATION_OF_MESENCHYMAL_CELL_PROLIFERATION	19	-0.656382	-1.63589	0.0158589	0.137285	0.117003	2017	tags=37%, list=11%, signal=33%	Lrp5/Fgfr2/Bmpr1a/Sox9/Wnt2/Smo/Wnt5a
GOBP_CELL_MIGRATION_INVOLVED_IN_GASTRULATION	10	-0.743646	-1.61178	0.0156104	0.137285	0.117003	310	tags=50%, list=2%, signal=49%	Sox17/Epb41l5/Lrp5/Megf8/Wnt5a
GOBP_FATTY_ACID_DERIVATIVE_BIOSYNTHETIC_PROCESS	39	-0.544311	-1.60918	0.0154039	0.137285	0.117003	1209	tags=31%, list=7%, signal=29%	Ggt6/Tecr/Ggt7/Slc25a1/Gcdh/Acsf3/Elovl7/Aacs/Awat2/Acsbg1/Ggt1/Hmgcs2
GOBP_REGULATION_OF_T_CELL_CHEMOTAXIS	12	-0.711273	-1.60871	0.0158393	0.137285	0.117003	439	tags=25%, list=2%, signal=24%	Tmem102/Adam10/Wnt5a
GOBP_ESTABLISHMENT_OF_MITOCHONDRION_LOCALIZATION	26	-0.593008	-1.58996	0.0154685	0.137285	0.117003	2460	tags=35%, list=14%, signal=30%	Spast/Agtpbp1/Map1s/Sybu/Hap1/Lrpprc/Nectin2/Hdac6/Map1b
GOBP_PROTEIN_LOCALIZATION_TO_MICROTUBULE_ORGANIZING_CENTER	34	-0.556806	-1.58965	0.0157983	0.137285	0.117003	3167	tags=35%, list=18%, signal=29%	Numa1/Pibf1/Gsk3b/Nudcd3/Nup62/Pard6a/Apc/Ccdc14/Stil/Mcph1/Spag5/Aurka
GOBP_EMBRYONIC_DIGIT_MORPHOGENESIS	48	-0.507761	-1.54698	0.0154819	0.137285	0.117003	3069	tags=33%, list=17%, signal=28%	Tmem107/Hdac1/Crebbp/Fzd6/Ift140/Lrp5/Smad4/Zbtb16/Bmpr1a/Tmem231/Ece1/Bpnt2/Gli3/Tbx3/Msx2/Wnt5a
GOBP_MITOTIC_SPINDLE_ASSEMBLY	67	-0.470106	-1.52383	0.0154715	0.137285	0.117003	1395	tags=30%, list=8%, signal=28%	Chmp1a/Kif15/Kif4/Aaas/Pibf1/Cep97/Vps4b/Prc1/Map10/Ccdc61/Chmp4c/Spice1/Clasp1/Kif11/Nek2/Tpx2/Aurkb/Racgap1/Cdc20/Plk1
GOBP_POSITIVE_REGULATION_OF_OSSIFICATION	44	-0.49783	-1.49399	0.0155493	0.137285	0.117003	193	tags=20%, list=1%, signal=20%	Ptn/Zbtb16/Bmpr1a/Tmem119/Tacr1/Wnt10b/Wnt4/Fam20c/Wnt5a
GOBP_NEGATIVE_REGULATION_OF_CELLULAR_RESPONSE_TO_GROWTH_FACTOR_STIMULUS	82	-0.433271	-1.47054	0.015562	0.137285	0.117003	1561	tags=18%, list=9%, signal=17%	Ppm1a/Niban2/Bmper/Ski/Il12b/Cadm4/Creb3l1/Smurf2/Fzd1/Hipk2/Adamts12/Gata3/Wnt4/Gpc1/Wnt5a
GOBP_CELLULAR_KETONE_METABOLIC_PROCESS	159	-0.36651	-1.36508	0.0158571	0.137285	0.117003	2646	tags=24%, list=15%, signal=21%	Tpi1/Eif6/Bmp6/Ppard/Stat5b/Stard3/Snca/Gpd2/Nmt1/Hsd11b2/Ubiad1/Bckdk/Adm/Wdtc1/Sox9/Ndufa9/Cyp11a1/Pnkd/Mlxipl/Akt1/Pdk1/Got2/Akr7a5/Avpr1a/Prox1/Akr1b8/Rgn/Dkkl1/Ncor1/Ppargc1a/Brca1/Gpd1/Trib3/Kyat1/Slc45a3/Wnt4/Ido1/Mfsd2a
GOBP_LIPID_MODIFICATION	182	-0.35252	-1.32322	0.0155896	0.137285	0.117003	2609	tags=20%, list=15%, signal=17%	Ppard/Inpp5a/Mboat2/Dgke/Mboat7/Acot8/Ephx2/Acox3/Alox12/Gba2/Plpp5/St3gal2/Plppr2/Slc35c1/Mtmr12/Plpp2/Sox9/Akt1/Ivd/Dgkh/Inpp5e/Por/Sesn2/Agk/Ppargc1a/Acads/Gcdh/Lpcat3/B4galnt1/Mtmr3/Inppl1/Slc25a17/Porcn/Agtr1a/Mfsd2a/Mboat1
GOBP_MUSCLE_ORGAN_DEVELOPMENT	249	-0.327318	-1.28067	0.015803	0.137285	0.117003	2278	tags=18%, list=13%, signal=16%	Flot1/Stac3/Eng/Zfp609/Zfhx3/Col3a1/Cenpf/Gtf3c5/Id3/Heg1/Xirp2/Lama2/Smad4/Neb/Foxc1/Fgfr2/Niban2/Bmpr1a/Tnni1/Cd164/Ski/Selenon/Zbtb42/Nr2f2/Svil/Fzd1/H1f5/Prox1/Large1/Wnt2/Smo/Six4/Myh14/Dner/Plec/Stra6/Tnnt2/Col6a3/Lama5/Erbb3/Wnt10b/Gpc1/Dsp/Wnt5a
GOBP_CARBOHYDRATE_DERIVATIVE_METABOLIC_PROCESS	838	-0.269045	-1.17897	0.0155673	0.137285	0.117003	3007	tags=22%, list=17%, signal=19%	Dctpp1/Gnpnat1/Acly/Erh/Acsl4/Tmtc3/Hint1/Pank4/Atic/Alg14/Pomt1/Pipox/Edem2/Ogg1/Large2/Taldo1/Acot4/Nt5m/Enpp4/Slc35c2/Dcakd/Pfkl/Adsl/Tbpl1/Dhfr/Gnptab/Gmds/Tpi1/Eif6/Atp5g1/Psen1/Ppard/Itm2a/Dut/Rab1b/Pdha1/Npr1/Slc35b2/Mvd/Hmgcs1/Snca/Rpp14/Gpd2/Hsd17b12/Dip2a/Atp5a1/Acot8/Hs3st1/Pigg/Fbp2/Gfpt2/Man1a2/Htr2a/B4galt3/Adcy4/Pigv/Fcsk/Sult2b1/Galnt15/Cda/Plod3/Gba2/Nme1/Nudt5/Oxsm/Acot11/Gata1/…
GOBP_NEGATIVE_REGULATION_OF_GLYCOLYTIC_PROCESS	11	-0.753479	-1.67345	0.0159752	0.137784	0.117428	1379	tags=73%, list=8%, signal=67%	Sirt6/Fbp1/Nupr1/Hdac4/Ddit4/Git1/Tigar/Ncor1
GOBP_NEGATIVE_REGULATION_OF_MYOTUBE_DIFFERENTIATION	14	-0.698241	-1.65077	0.0160011	0.137784	0.117428	3236	tags=57%, list=18%, signal=47%	Ccn3/Trim72/Hdac1/Hdac4/Tmem119/Bdnf/Bhlhe41/Bhlha15
GOBP_MITOTIC_CHROMOSOME_CONDENSATION	19	-0.654807	-1.63196	0.0160423	0.137896	0.117523	3310	tags=58%, list=19%, signal=47%	Smc2/Chmp1a/Baz1b/Cdca5/Ncaph2/Ncapd3/Ncaph/Kmt5a/Nusap1/Ncapd2/Plk1
GOBP_SERINE_FAMILY_AMINO_ACID_CATABOLIC_PROCESS	10	-0.741586	-1.60732	0.0161396	0.138005	0.117616	4022	tags=80%, list=23%, signal=62%	Gcsh/Shmt1/Csad/Shmt2/Thnsl2/Cbs/Amt/Cdo1
GOBP_ANAPHASE_PROMOTING_COMPLEX_DEPENDENT_CATABOLIC_PROCESS	16	-0.654331	-1.58187	0.0162716	0.138408	0.11796	225	tags=44%, list=1%, signal=43%	Cdc27/Cul3/Anapc4/Ube2c/Anapc1/Cdc20/Plk1
GOBP_STEROID_BIOSYNTHETIC_PROCESS	128	-0.393248	-1.43425	0.0163663	0.138971	0.11844	3165	tags=31%, list=18%, signal=26%	Atp1a1/Fdft1/Apoa1/Acly/Cyb5r2/Med1/Idi1/Erg28/Ebp/Bmp6/Osbpl7/Stard3/Npc1l1/Mvd/Hmgcs1/Hsd17b12/Acot8/Cyp27b1/Osbpl3/Mbtps1/Mvk/Abcg4/Ch25h/Adm/Fdx1/Snai1/Cyp11a1/Srd5a3/G6pdx/Lss/Dhcr7/Dhcr24/Prox1/Akr1b8/Por/Dkkl1/Lpcat3/Prlr/Wnt4/Hmgcs2
GOBP_EPITHELIAL_CELL_DEVELOPMENT	174	-0.366217	-1.37422	0.0167075	0.141133	0.120283	3369	tags=32%, list=19%, signal=26%	Col15a1/Gpat4/Epha2/Fem1b/Cdh2/Tjp3/Tyms/Kdf1/Proc/Foxa1/Gsk3b/Cdk6/Arhgef26/Flnb/Yipf6/Bmp6/Epb41l5/Rab1b/Ikbkb/Pdpk1/Wnt7b/Plod3/Rapgef1/Clock/Spint2/Myadm/Gata1/Col18a1/Heg1/Rilpl1/Sidt2/Sox9/Tjp1/Sipa1l3/Akt1/Fat1/Shroom3/Rfx3/Prox1/Pgr/Sdc1/St14/Esr1/Tigar/Jag1/Smo/Plec/Podxl/Cldn3/Pof1b/Tmem79/Ezr/Spdef/Fasn/Tfcp2l1/Wnt5a
GOBP_ENDOPLASMIC_RETICULUM_UNFOLDED_PROTEIN_RESPONSE	72	-0.455661	-1.50649	0.0167975	0.14165	0.120723	2624	tags=29%, list=15%, signal=25%	Ficd/Derl2/Rack1/Dab2ip/Herpud2/Mbtps1/Cops5/Fgf21/Parp16/Tbl2/Creb3l2/Vcp/Yod1/Creb3l1/Eif2ak3/Atf6b/Wfs1/Creb3l4/Bhlha15/Stc2/Rhbdd2
GOBP_TIGHT_JUNCTION_ORGANIZATION	67	-0.466533	-1.51225	0.0169862	0.142994	0.121868	2031	tags=25%, list=11%, signal=23%	Tbcd/Apc/Cldn7/Snai1/Tjp1/Myo1c/Abcc8/Ect2/Ocln/Lsr/Cldn10/Plec/Cldn3/Cldn4/Pof1b/Marveld3/Cldn6
GOBP_NEGATIVE_REGULATION_OF_CELL_MATRIX_ADHESION	33	-0.545921	-1.53478	0.0170337	0.143147	0.121999	894	tags=24%, list=5%, signal=23%	Rcc2/Mmp14/Jag1/Dmtn/Fam107a/Serpine1/Acer2/Mmp12
GOBP_NEGATIVE_REGULATION_OF_TRANSCRIPTION_BY_RNA_POLYMERASE_II	696	-0.274699	-1.19591	0.0171054	0.143503	0.122302	3279	tags=23%, list=19%, signal=19%	Tgif1/Zfp764/Zbtb49/Zbtb14/Sufu/Zfp239/Ccnd3/Zfp668/Patz1/Smyd2/H1f3/Ezh1/Zbtb10/Mxi1/Pcgf2/Zfp558/Ikzf5/Phf12/Tcf23/Hdac7/Gadd45a/Foxa1/Taf3/Hdac1/Med1/Mbd2/Zfp46/Psmd10/Ccne1/Zbtb26/Zbtb46/Kcnip3/Cdk6/Zbtb21/Zfp282/Tle6/Cux2/Ripply3/Cxxc5/Kank2/Hif1an/Crebbp/Sars/Ifi27/Psen1/Bmp6/Ppard/Zfp9/Med25/Ptch1/Dab2ip/Spen/Snca/Maged2/Meis2/Cnot1/Mad2l2/Tal1/Nr6a1/Zfhx3/Zfp113/Trim28/Plk3/Tsg101/Chd3/Cb…
GOBP_NEURON_PROJECTION_EXTENSION_INVOLVED_IN_NEURON_PROJECTION_GUIDANCE	33	-0.544768	-1.53154	0.0172306	0.144059	0.122777	686	tags=18%, list=4%, signal=18%	Sema7a/Sema3f/Sema4d/Megf8/Dscam/Wnt5a
GOBP_SENSORY_ORGAN_MORPHOGENESIS	192	-0.357099	-1.35322	0.0172947	0.144349	0.123023	1564	tags=19%, list=9%, signal=17%	Tbx18/Ift122/Hpn/Fgfr2/Sox9/Ntn1/Phactr4/Ski/Scrib/Col5a1/Grhl3/Stau2/Fat1/Cdh23/Pls1/Shroom2/Hipk2/Wdr19/Rdh13/Prox1/Gli3/Tbx3/Tprn/Jag1/Wnt2/Six4/Gata3/Stra6/Aqp5/Foxi1/Tfap2b/Dscam/Prom1/Mfsd2a/Slc44a4/Wnt5a
GOBP_CELL_JUNCTION_ORGANIZATION	558	-0.287504	-1.23007	0.0177183	0.146882	0.125182	2744	tags=24%, list=16%, signal=21%	Sptbn2/Cux2/Hipk1/Slc9a1/Ache/Psen1/Bmp6/Dst/Epb41l5/Tgfb3/Inava/Thy1/Ikbkb/Agrn/Dab2ip/Lrrtm2/Wnt7b/Snca/Macf1/Als2/Pcdhb19/Rab17/Dip2a/Flot1/Dsg2/Dnm3/Ptprs/Rapgef1/Ace/Pcdhb20/Pard6a/Myadm/Tbcd/Gnpat/Cdkl5/Pkp1/Heg1/Xirp2/Apc/Rhoc/Mapre2/Cldn7/Lhfpl4/Abhd17c/Nf2/Itga2/Pick1/Ntn1/Snai1/Plxnb2/Crb3/L1cam/Grhl1/Tjp1/Iqsec1/Ptprd/Sybu/Plxnb1/Actn1/Fbf1/F2r/Fbxo45/Dlg5/Stau2/Cdh11/Pcdhb10/Ppm1f/Abi…
GOBP_MECHANORECEPTOR_DIFFERENTIATION	45	-0.509404	-1.54045	0.0178129	0.147416	0.125637	1370	tags=18%, list=8%, signal=16%	Scrib/Cdh23/Pls1/Tprn/Jag1/Esrp1/Mycl/Slc44a4
GOBP_ERAD_PATHWAY	102	-0.399562	-1.40527	0.0179323	0.147708	0.125887	4900	tags=47%, list=28%, signal=34%	Sgta/Bag6/Man1a/Jkamp/Sel1l/Selenos/Marchf6/Ube2g2/Edem1/Aqp11/Tmem129/Dnajb12/Tmem67/Derl1/Fbxo27/Uggt2/Amfr/Fbxo17/Usp25/Ufd1/Ubxn1/Tmub1/H13/Uggt1/Rnf5/Rhbdd1/Rnf121/Ecpas/Edem2/Fam8a1/Derl2/Calr3/Tor1a/Dnajb2/Faf2/Rnf103/Stt3b/Ubxn8/Edem3/Fbxo6/Usp13/Vcp/Yod1/Brsk2/Nploc4/Fbxo44/Wfs1/Rhbdd2
GOBP_CELL_JUNCTION_ASSEMBLY	336	-0.308718	-1.25152	0.0178883	0.147708	0.125887	2744	tags=25%, list=16%, signal=22%	Sptbn2/Cux2/Hipk1/Slc9a1/Ache/Dst/Epb41l5/Thy1/Ikbkb/Agrn/Lrrtm2/Snca/Macf1/Pcdhb19/Rab17/Flot1/Dnm3/Rapgef1/Ace/Pcdhb20/Tbcd/Gnpat/Pkp1/Heg1/Apc/Rhoc/Cldn7/Lhfpl4/Itga2/Ntn1/Snai1/Plxnb2/Crb3/Tjp1/Ptprd/Plxnb1/Actn1/Fbf1/Fbxo45/Dlg5/Stau2/Cdh11/Pcdhb10/Ppm1f/Abi3/Itgb4/Nlgn3/Fzd1/Myo1c/Clasp1/Pkp3/Rcc2/Cttn/Mmp14/Ugt8a/Cd9/Fgf13/Farp1/Ect2/Ephb3/Ocln/Lsr/Six4/Pcdhb17/Cldn10/Dner/Plec/Lrrn3/Cldn3…
GOBP_CELLULAR_RESPONSE_TO_GONADOTROPIN_STIMULUS	16	-0.648283	-1.56725	0.0180696	0.148286	0.126379	3447	tags=38%, list=19%, signal=30%	Gclc/Plat/Ccna2/Gata1/Por/Slc5a5
GOBP_REGULATION_OF_CAMP_DEPENDENT_PROTEIN_KINASE_ACTIVITY	16	-0.647385	-1.56507	0.0182494	0.148959	0.126952	581	tags=19%, list=3%, signal=18%	Htt/Sesn2/Ppp1r1b
GOBP_CELLULAR_RESPONSE_TO_GROWTH_HORMONE_STIMULUS	18	-0.655538	-1.62127	0.0183826	0.149431	0.127355	2589	tags=39%, list=15%, signal=33%	Stat5b/Socs2/Mbd5/Gdf15/Jak3/Jak2/Stat5a
GOBP_TISSUE_MORPHOGENESIS	496	-0.29063	-1.23196	0.0183925	0.149431	0.127355	2307	tags=20%, list=13%, signal=18%	Tor1a/Tal1/Fzd6/Eng/Col3a1/Rasip1/Rgma/Plod3/Trim28/Spint2/Lrp5/Cited1/Lin7c/Mical2/Heg1/Xirp2/Tbx18/Ift122/Rhoc/Mthfr/Dvl3/Celsr1/Adm/Smad4/Nf2/Itga2/Foxc1/Fgfr2/Bmpr1a/Pals1/Sox9/Tnni1/Ntn1/Snai1/Phactr4/Plxnb2/Ski/Scrib/Wnt9b/Ovol2/Col5a1/Grhl3/Phb2/Prkd2/Cobl/Dlg5/Serpinb5/Fat1/Stard13/Shroom3/Stil/Itgb4/Smurf2/Fzd1/Ripk4/Arhgap35/Brsk2/Fermt1/Clasp1/Sox4/Traf3ip1/Rhob/Adamts12/Mmp14/Prox1/Gl…
GOBP_OSSIFICATION	346	-0.304204	-1.2363	0.018425	0.149447	0.127368	2050	tags=19%, list=12%, signal=17%	Trp53inp2/Phb/Nab1/Lrp5/Gata1/Cited1/Zhx3/Id3/Gdpd2/Thbs3/Gdf10/Ptn/Xylt1/Smad4/Ltbp3/Cbfb/Foxc1/Zbtb16/Fgfr2/Bmpr1a/Sox9/Snai1/Tuft1/Ski/Bmp1/Akt1/Lrrc17/Fbxo5/Tmem119/Sema7a/Plxnb1/Bpnt2/Nr1i3/Cdh11/Creb3l1/Fzd1/Snd1/Col1a2/Eif2ak3/Adamts12/Mmp14/Mybbp1a/Gli3/Tnfsf11/Git1/Col6a1/Col1a1/Jag1/Smo/Mapk11/Slc24a3/Sema4d/Msx2/Sort1/Inppl1/Tapt1/Tacr1/Wnt10b/Fasn/Wnt4/Ffar4/Fam20c/Sgms2/Areg/Wnt5a
GOBP_PROTEIN_LOCALIZATION_TO_CHROMOSOME_CENTROMERIC_REGION	25	-0.603318	-1.60499	0.018609	0.150441	0.128215	1349	tags=32%, list=8%, signal=30%	Bub3/Mis12/Rcc2/Zw10/Kntc1/Zwilch/Aurkb/Cdk1
GOBP_BASIC_AMINO_ACID_TRANSPORT	10	-0.73465	-1.59228	0.018967	0.151829	0.129398	2759	tags=50%, list=16%, signal=42%	Slc3a1/Slc38a3/Slc7a6/Slc7a4/Slc25a29
GOBP_GLUTAMINE_FAMILY_AMINO_ACID_BIOSYNTHETIC_PROCESS	14	-0.691327	-1.63443	0.019012	0.151941	0.129494	1173	tags=43%, list=7%, signal=40%	Pycr1/Pycr2/Aldh18a1/Glul/Noxred1/Gls2
GOBP_POSITIVE_REGULATION_OF_LEUKOCYTE_APOPTOTIC_PROCESS	22	-0.615546	-1.57796	0.0199352	0.15669	0.133541	64	tags=9%, list=0%, signal=9%	Ido1/Wnt5a
GOBP_POSITIVE_REGULATION_OF_EPITHELIAL_CELL_MIGRATION	139	-0.379853	-1.40419	0.0198903	0.15669	0.133541	3084	tags=26%, list=17%, signal=22%	Plcg2/Mtor/Hdac7/Dock5/Ptk2b/Bcar1/Epb41l5/Pdpk1/Itgb3/Atp5a1/Adam9/Anxa3/Plk2/Mapre2/Map3k3/Itga2/Sox9/Iqsec1/Akt1/Prkd2/Ppm1f/Clasp1/Rhob/Prox1/Gfus/Enpp2/Angpt4/Fgfbp1/Gata3/Flt4/Hdac6/Srpx2/Tacr1/Itga3/Stat5a/Wnt5a
GOBP_TOOTH_MINERALIZATION	16	-0.644967	-1.55923	0.0200562	0.156691	0.133542	596	tags=25%, list=3%, signal=24%	Col1a1/Slc4a2/Msx2/Fam20c
GOBP_MESODERM_MORPHOGENESIS	45	-0.503326	-1.52207	0.0202012	0.156691	0.133542	2581	tags=29%, list=15%, signal=25%	Epb41l5/Itgb3/Tal1/Nf2/Itga2/Foxc1/Fgfr2/Bmpr1a/Snai1/Itgb4/Tbx3/Itga3/Wnt5a
GOBP_REGULATION_OF_EXTENT_OF_CELL_GROWTH	90	-0.414555	-1.43765	0.0202104	0.156691	0.133542	1503	tags=17%, list=8%, signal=15%	Ntn1/L1cam/Sema7a/Ulk1/Cttn/Dbn1/Sema3f/Fgf13/Limk1/Sema4d/Megf8/Bdnf/Map1b/Dscam/Wnt5a
GOBP_RECOMBINATIONAL_REPAIR	149	-0.364374	-1.36039	0.0202006	0.156691	0.133542	2761	tags=26%, list=16%, signal=22%	Slx1b/Parpbp/Rfwd3/Rpa1/Brca2/Fancb/Hrob/Mus81/Arid2/Rhno1/Ints3/Mad2l2/Cdc7/Xrcc1/Rad51d/Slx4/Blm/Zfyve26/Gen1/Rad51/Tex15/Tonsl/Mre11a/Gins2/Nucks1/Ubqln4/Lig3/Rev3l/Rpa2/Recql5/Brca1/Mms22l/Fen1/H2ax/Mcm3/Mcm5/Mcm6/Mcm7/Mcm2
GOBP_MULTI_ORGANISM_REPRODUCTIVE_PROCESS	668	-0.279189	-1.2033	0.0202151	0.156691	0.133542	2609	tags=19%, list=15%, signal=17%	Ppard/Stat5b/Zmiz1/Brca2/Tgfb3/Asf1b/Spin1/Kmt2d/Slc38a1/Hrob/Clic5/Slc2a1/Odf2/Maged2/Calr3/Snrpa1/Cyp27b1/Nr6a1/Slc38a3/Ncaph2/Inhbb/Ppp1r9b/Trim28/Adra2b/Celf4/Ptgfr/Ace/Clock/Ttll1/Herpud2/Hsd11b2/Fancd2/Tcfl5/Serpine2/Ran/Mical2/Osbp2/Spag8/Fosb/Ptn/Prdm9/Syt6/Ubxn8/Adm/Smad4/Ankrd49/Nr2c2/Ncaph/Itga2/Foxc1/Pick1/Zbtb16/Sox9/Limk2/Ccdc136/Nrip1/Syde1/Akt1/Ttc12/Tex15/Acod1/Paqr7/Fbxo5/Tmem11…
GOBP_NUCLEOBASE_CONTAINING_COMPOUND_TRANSPORT	189	-0.337723	-1.27938	0.0202632	0.156815	0.133648	3262	tags=28%, list=18%, signal=23%	Mvp/Aaas/Smg1/Thoc6/Slc35a4/Eif5a/Supt6/Lrrc8d/Slc35a2/Smg5/Slc35c2/Slc19a1/Nup43/Lrrc8e/Nup133/Slc35b2/Nup62/Slc25a33/Pcid2/Flot1/Slc29a1/Xpo5/Nutf2/Ran/Nol6/Pom121/Nup93/Slc33a1/Nup50/Slc35c1/Sidt2/Abcc4/Ddx39b/Nup205/Gle1/Ncbp3/Igf2bp3/Khsrp/Nup153/Hnrnpa1/Slc17a9/Ndc1/Myo1c/Smg6/Rbm15b/Igf2bp2/Nup188/Lrpprc/Lrrc8a/Tst/Slc25a17/Nup210/Adora1
GOBP_PROTEIN_DNA_COMPLEX_DISASSEMBLY	19	-0.640366	-1.59597	0.0204514	0.157276	0.134041	3166	tags=47%, list=18%, signal=39%	Ssrp1/Nfe2/Arid2/Grwd1/Smarcb1/Smarcc1/Set/Smarca4/Smarcd2
GOBP_BRAIN_MORPHOGENESIS	26	-0.574963	-1.54158	0.0205382	0.157696	0.134399	539	tags=27%, list=3%, signal=26%	Fbxw11/Cdh2/Psen1/Fzd6/Fancd2/Smo/Wnt5a
GOBP_DNA_RECOMBINATION	269	-0.320783	-1.26551	0.0208861	0.159866	0.136248	2615	tags=23%, list=15%, signal=20%	Rfwd3/Exo1/Rpa1/Brca2/Fancb/Ino80e/Hrob/Mus81/Zranb3/Arid2/Rhno1/Ints3/Mad2l2/Cdc7/Apex1/Kpna2/Hmgb3/Pif1/Xrcc1/Endog/Fancd2/Rad51d/Slx4/Prdm9/Blm/Tsn/Zfyve26/Gen1/Rad51/Xrcc5/Top2b/Tex15/H1f4/Tonsl/Mre11a/Gins2/Nucks1/Atad5/Msh3/Ubr2/Ubqln4/Lig3/Top2a/H1f5/Cenps/Setx/Rev3l/Rpa2/Trip13/Recql5/Brca1/Mms22l/Brme1/Fen1/H2ax/Ankle1/Mcm3/Mcm5/Mcm6/Mcm7/Mcm2/Lig1
GOBP_POSITIVE_REGULATION_OF_ORGANELLE_ASSEMBLY	74	-0.442912	-1.47736	0.0210031	0.160107	0.136453	3167	tags=34%, list=18%, signal=28%	Numa1/Vps4b/Sdc4/Gsk3b/Nup62/Cnot1/Htt/Crocc/Pip4k2b/Cnot6/Lrsam1/Kctd17/Pip4k2c/Mapk9/Stil/Ulk1/Arhgap35/Hap1/Cep295/Sdc1/Wipi1/Spag5/Dync1h1/Plk4/Tapt1
GOBP_ASPARTATE_FAMILY_AMINO_ACID_CATABOLIC_PROCESS	13	-0.713056	-1.66119	0.0212002	0.160594	0.136868	1168	tags=46%, list=7%, signal=43%	Sdsl/Ddo/Rida/Pipox/Got2/Crym
GOBP_ECTODERMAL_PLACODE_DEVELOPMENT	11	-0.733113	-1.62822	0.0213478	0.161379	0.137537	3532	tags=45%, list=20%, signal=36%	Six1/Hdac1/Prox1/Tbx3/Six4
GOBP_MAMMARY_GLAND_ALVEOLUS_DEVELOPMENT	15	-0.680576	-1.62894	0.0215984	0.162021	0.138084	1214	tags=40%, list=7%, signal=37%	Phb2/Tnfsf11/Esr1/Ddr1/Prlr/Areg
GOBP_THYMOCYTE_APOPTOTIC_PROCESS	14	-0.683831	-1.6167	0.0214995	0.162021	0.138084	778	tags=21%, list=4%, signal=21%	Jak3/Gli3/Wnt5a
GOBP_GLYCOPROTEIN_METABOLIC_PROCESS	310	-0.307602	-1.23295	0.0215383	0.162021	0.138084	2302	tags=18%, list=13%, signal=16%	Acot8/Gfpt2/Man1a2/B4galt3/Galnt15/Plod3/Gata1/Ndst1/Rnf103/Ddost/Mgat4a/Jak3/Stt3b/Xylt1/St3gal2/Slc35c1/Rpn1/Pxylp1/Nudt14/Gorasp1/Edem3/Fbxo6/Gcnt2/Bpnt2/Srd5a3/Pgm3/Alg8/Mgat5/Gfpt1/Dpy19l4/Stt3a/Alg2/Adamts12/Alg9/B3gnt8/Large1/Fbxo44/Alg3/Chsy3/St3gal1/Pomgnt1/Prkcsh/Chst8/Ganab/Egflam/Mlec/Porcn/B3gnt3/St6galnac5/Gcnt4/Acer2/B3gnt7/Gpc1/Il33/Mmp12
GOBP_PROTEIN_EXIT_FROM_ENDOPLASMIC_RETICULUM	47	-0.501491	-1.52808	0.0216912	0.162269	0.138296	4835	tags=60%, list=27%, signal=43%	Sel1l/Selenos/Rangrf/Ube2g2/Tmed9/Edem1/Tmem129/Sec13/Derl1/Sorl1/Sar1b/Ufd1/Sec16a/H13/Rhbdd1/Edem2/Derl2/Sec16b/Lman1/Faf2/Surf4/Preb/Vcp/Yod1/Brsk2/Nploc4/Tm9sf4/Tmem30b
GOBP_HAIR_FOLLICLE_MATURATION	14	-0.682471	-1.61349	0.0218549	0.162697	0.138661	992	tags=29%, list=6%, signal=27%	Fermt1/Msx2/Wnt10b/Wnt5a
GOBP_CELLULAR_RESPONSE_TO_ESTRADIOL_STIMULUS	31	-0.55241	-1.52346	0.0221421	0.163266	0.139145	2165	tags=26%, list=12%, signal=23%	Ppp1r9b/Itga2/Nrip1/Esr1/Bcl2l2/Msx2/Aifm1/Fam210b
GOBP_TELOMERE_MAINTENANCE_VIA_TELOMERE_LENGTHENING	78	-0.437032	-1.47496	0.0220673	0.163266	0.139145	4310	tags=35%, list=24%, signal=26%	Dclre1b/Parp1/Tcp1/Parn/Dhx36/Telo2/Nhp2/Cct7/Mapk3/Smg5/Slx1b/Rpa1/Pif1/Slx4/Dcp2/Nek7/Stn1/Gnl3l/Zbtb48/Tnks2/Rad51/Xrcc5/Hnrnpa1/Mre11a/Smg6/Nek2/Aurkb
GOBP_REGULATION_OF_REPRODUCTIVE_PROCESS	116	-0.381293	-1.35987	0.0221649	0.163266	0.139145	1533	tags=16%, list=9%, signal=14%	Sox9/Snai1/Syde1/Fbxo5/Stk11/Smurf2/Trip13/Esr1/Rgn/Msx2/Cdc25c/Tacr1/Wnt4/Ovol1/Aurka/Defb1/Cdc20/Wnt5a
GOBP_NOTOCHORD_DEVELOPMENT	15	-0.679634	-1.62668	0.0223007	0.164019	0.139788	1922	tags=40%, list=11%, signal=36%	Id3/Sox9/Cobl/Stil/Tead2/Wnt5a
GOBP_EMBRYONIC_CAMERA_TYPE_EYE_MORPHOGENESIS	18	-0.648554	-1.604	0.0223866	0.164404	0.140115	1462	tags=28%, list=8%, signal=26%	Phactr4/Hipk2/Prox1/Stra6/Wnt5a
GOBP_REGULATION_OF_NEUROGENESIS	280	-0.310282	-1.23113	0.0224565	0.16467	0.140342	1999	tags=16%, list=11%, signal=15%	Serpine2/Cdkl5/Plxna2/Mbp/Ptn/Per2/Nf2/Bmpr1a/Ntn1/Cux1/Gorasp1/Plxnb2/Ski/L1cam/Xrcc5/Ptprd/Il34/Sema7a/Plxnb1/Stau2/Stk11/Stk25/Ulk1/Abcc8/Hap1/Camk2b/Gli3/Gpr37l1/Dbn1/Sema3f/Spint1/Fgf13/Wnt2/Smo/Hes6/Limk1/Dusp10/Fbxw8/Sema4d/Megf8/Bdnf/Bhlhe41/Map1b/Dscam/Tgm2/Wnt5a
GOBP_BASE_EXCISION_REPAIR_GAP_FILLING	14	-0.680869	-1.6097	0.0225656	0.165222	0.140813	902	tags=43%, list=5%, signal=41%	Neil1/Apex1/Lig3/Pold1/Fen1/Lig1
GOBP_PROTEIN_LOCALIZATION_TO_CHROMOSOME	92	-0.406398	-1.41422	0.0226205	0.165377	0.140944	1393	tags=17%, list=8%, signal=16%	Gnl3l/Tnks2/Xrcc5/Mis12/Vcp/Rcc2/H1f5/Rpa2/Zw10/Kntc1/Esr1/Zwilch/Macroh2a2/Aurkb/Cdk1/Plk1
GOBP_DNA_PACKAGING	175	-0.361089	-1.35681	0.022707	0.165761	0.141272	3404	tags=29%, list=19%, signal=23%	Dnajc9/Noc2l/Smc2/Chmp1a/Baz1b/H1f3/Ezh1/Hdac1/Mbd2/Phf2/Cabin1/Asf1b/Shprh/Phf8/Kmt2d/Cdca5/Ncaph2/Oip5/Grwd1/Trim28/Ncapd3/Ncapg2/Kat6b/Bahd1/Dnmt1/Prdm9/Ubn2/Chaf1b/Ncaph/L3mbtl1/Sox9/Set/H1f4/Kmt5a/Baz2a/Ctr9/Ubr2/Top2a/H1f5/Nusap1/Mcph1/Macroh2a2/H2ax/Ncapd2/Aifm1/Mcm2/Padi4/Lmntd2/Cdk1/Plk1
GOBP_CENTROMERE_COMPLEX_ASSEMBLY	31	-0.552045	-1.52245	0.0229399	0.167212	0.142509	2311	tags=32%, list=13%, signal=28%	Cenpi/Oip5/Cenpf/Mis12/Cenpt/Cenps/Kntc1/Dlgap5/Cenpn/Cenpe
GOBP_CARDIAC_CHAMBER_DEVELOPMENT	132	-0.354928	-1.29405	0.0231051	0.167916	0.143108	1926	tags=17%, list=11%, signal=16%	Ndst1/Heg1/Xirp2/Smad4/Ppp1r13l/Foxc1/Fgfr2/Bmpr1a/Tnni1/Ovol2/Fzd1/Sox4/Prox1/Tbx3/Jag1/Wnt2/Smo/Gata3/Stra6/Msx2/Tnnt2/Dsp/Wnt5a
GOBP_MORPHOGENESIS_OF_AN_EPITHELIAL_SHEET	54	-0.482785	-1.51339	0.0231935	0.168058	0.14323	1939	tags=26%, list=11%, signal=23%	Lin7c/Rhoc/Pals1/Phactr4/Col5a1/Arhgap35/Fermt1/Clasp1/Jag1/Msx2/Megf8/Ddr1/Mmp12/Wnt5a
GOBP_EPITHELIAL_CELL_PROLIFERATION	339	-0.3059	-1.23863	0.0232614	0.168073	0.143243	1793	tags=15%, list=10%, signal=14%	Hpn/Ptn/Nras/Sidt2/Fgfr2/Bmpr1a/Sox9/Bmper/Epgn/Akt1/Ovol2/Wdr13/Il12b/Phb2/Prkd2/Serpinb5/Stk11/Nr2f2/Fermt1/Glul/Rptor/Krt4/Mmp14/Prox1/Pgr/Tnfsf11/Angpt4/Esr1/Rgn/Fgfbp1/Wnt2/Esrp2/Smo/Tacstd2/Six4/Gata3/Flt4/Bcl2l2/Dusp10/Marveld3/Tacr1/Agtr1a/Wnt10b/Erbb2/Uhrf1/Lrg1/Areg/Stat5a/Mmp12/Wnt5a
GOBP_REGULATION_OF_EPITHELIAL_CELL_DIFFERENTIATION	116	-0.379832	-1.35466	0.0233501	0.168275	0.143414	1595	tags=16%, list=9%, signal=15%	Foxc1/Sox9/Grhl1/Wnt9b/Ovol2/Rfx3/Tbx3/Jag1/Smo/Gata3/Macroh2a2/Msx2/Serpine1/Trim16/Prlr/Wnt10b/Esrp1/Mycl/Prom1
GOBP_STEM_CELL_PROLIFERATION	56	-0.455567	-1.45133	0.02344	0.168596	0.143688	2111	tags=27%, list=12%, signal=24%	Kdf1/Ccne1/Sox17/Wnt7b/Ace/Cited1/Ltbp3/Nf2/Abcb1a/Ovol2/Fermt1/Tbx3/Wnt10b/Ovol1/Wnt5a
GOBP_MITOCHONDRIAL_RNA_METABOLIC_PROCESS	47	-0.495536	-1.50993	0.0237184	0.169849	0.144756	3472	tags=34%, list=20%, signal=27%	Foxo3/Supv3l1/Polrmt/Mterf4/Elac2/Slc25a33/Mrpl12/Fastk/Tars2/Fastkd3/Fastkd2/Pus1/Sars2/Lrpprc/Cdk5rap1/Aars2
GOBP_CELLULAR_PROCESS_INVOLVED_IN_REPRODUCTION_IN_MULTICELLULAR_ORGANISM	251	-0.325901	-1.27154	0.0239477	0.17124	0.145942	2193	tags=15%, list=12%, signal=13%	Ncaph2/Inhbb/Celf4/Ttll1/Ran/Osbp2/Ptn/Ncaph/Foxc1/Pick1/Zbtb16/Ccdc136/Akt1/Ttc12/Tex15/Paqr7/Fbxo5/Tmem119/Shcbp1l/Ubr2/Prmt7/Top2a/Ehmt2/Bcl2l1/Trip13/Fancg/Cd9/Mastl/Cdyl/Brme1/Nectin2/Cfap47/Wnt4/Abhd2/Aurka/Defb1/Plk1/Ccnb2
GOBP_PROTEIN_N_LINKED_GLYCOSYLATION	60	-0.466983	-1.50871	0.024177	0.171875	0.146483	1840	tags=28%, list=10%, signal=25%	Ddost/Mgat4a/Stt3b/Rpn1/Nudt14/Gorasp1/Srd5a3/Pgm3/Alg8/Mgat5/Gfpt1/Stt3a/Alg2/Alg9/Alg3/St3gal1/Mlec
GOBP_MONOCARBOXYLIC_ACID_CATABOLIC_PROCESS	103	-0.378333	-1.32864	0.0241676	0.171875	0.146483	3107	tags=23%, list=18%, signal=19%	Slc27a4/Lpin3/Cpt2/Acat3/Ldhd/Acad10/Ppard/Crabp1/Lpin2/Acot8/Acox3/Pccb/Akt1/Ivd/Pck2/Agxt2/Sesn2/Acads/Gcdh/Faah/Cel/Slc25a17/Abhd2/Mfsd2a
GOBP_RESPONSE_TO_ENDOPLASMIC_RETICULUM_STRESS	235	-0.328875	-1.27656	0.024369	0.172988	0.147431	3599	tags=29%, list=20%, signal=24%	Fbxo17/Usp25/Ufd1/Ubxn1/Pdia4/Sec16a/Tmub1/H13/Uggt1/Rnf5/Atg10/Rhbdd1/Rnf121/Abca7/Ecpas/Qrich1/Tmtc3/Edem2/Gsk3b/Fam8a1/Gorasp2/Ficd/Derl2/Rack1/Dab2ip/P4hb/Txndc12/Calr3/Tor1a/Flot1/Dnajb2/Herpud2/Mbtps1/Cops5/Faf2/Rnf103/Atp2a2/Stt3b/Ubxn8/Fgf21/Parp16/Tbl2/Edem3/Chac1/Fbxo6/Usp13/Creb3l2/Vcp/Yod1/Creb3l1/Hyou1/Brsk2/Nploc4/Ppp2cb/Eif2ak3/Tnfrsf10b/Bcl2l1/Fbxo44/Sesn2/Atf6b/Trib3/Lpcat3/Wfs1/…
GOBP_GLUTATHIONE_METABOLIC_PROCESS	50	-0.470682	-1.4414	0.0246538	0.174279	0.148532	2484	tags=28%, list=14%, signal=24%	Gsr/Gss/Clic5/Gstm2/Oplah/Chac1/Ctns/Eef1g/Ggt6/G6pdx/Ggt7/Gstm4/Gdap1l1/Ggt1
GOBP_GASTRULATION_WITH_MOUTH_FORMING_SECOND	21	-0.638097	-1.63194	0.0251834	0.176102	0.150085	310	tags=19%, list=2%, signal=19%	Lrp5/Smad4/Megf8/Wnt5a
GOBP_COCHLEA_DEVELOPMENT	36	-0.512902	-1.47993	0.0254528	0.176832	0.150707	1856	tags=25%, list=10%, signal=22%	Tbx18/Hpn/Sox9/Grhl3/Slc17a8/Gata3/Adam10/Mcm2/Wnt5a
GOBP_PYRUVATE_METABOLIC_PROCESS	90	-0.408461	-1.41652	0.0255266	0.176844	0.150717	2750	tags=30%, list=16%, signal=25%	Pfkl/Tpi1/Eif6/Psen1/Pdha1/Htr2a/Pgam1/Pfkfb2/Pgk1/Foxk2/Mlxipl/Hdac4/Ogdh/Me3/Pdk1/Prkag1/Pcx/Pck2/Eno2/Ddit4/Git1/Dlat/Hk1/Tigar/Ncor1/Gpd1/Pkm
GOBP_AXIS_SPECIFICATION	62	-0.452595	-1.47165	0.0256882	0.17771	0.151456	1671	tags=15%, list=9%, signal=13%	Smad4/Bmpr1a/Ski/Cobl/Stil/Tbx3/Smo/Aurka/Wnt5a
GOBP_AXON_EXTENSION	103	-0.373393	-1.31129	0.0260088	0.179421	0.152914	1503	tags=14%, list=8%, signal=13%	Ntn1/L1cam/Sema7a/Nlgn3/Ulk1/Cttn/Dbn1/Sema3f/Limk1/Sema4d/Megf8/Map1b/Dscam/Wnt5a
GOBP_POSITIVE_REGULATION_OF_UBIQUITIN_PROTEIN_TRANSFERASE_ACTIVITY	28	-0.554963	-1.50164	0.0261432	0.179423	0.152916	676	tags=18%, list=4%, signal=17%	Mastl/Trib3/Ube2c/Cdc20/Plk1
GOBP_INNER_EAR_AUDITORY_RECEPTOR_CELL_DIFFERENTIATION	28	-0.554947	-1.5016	0.0261432	0.179423	0.152916	1370	tags=25%, list=8%, signal=23%	Scrib/Cdh23/Pls1/Tprn/Jag1/Esrp1/Mycl
GOBP_NEGATIVE_REGULATION_OF_AXON_EXTENSION_INVOLVED_IN_AXON_GUIDANCE	23	-0.590343	-1.51468	0.0263234	0.179815	0.15325	1268	tags=17%, list=7%, signal=16%	Sema7a/Sema3f/Sema4d/Wnt5a
GOBP_RETINA_MORPHOGENESIS_IN_CAMERA_TYPE_EYE	41	-0.530351	-1.56902	0.0263897	0.180017	0.153422	950	tags=32%, list=5%, signal=30%	Tspan12/Rs1/Hipk1/Thy1/Lrp5/Sox9/Hipk2/Rdh13/Prox1/Tfap2b/Dscam/Prom1/Mfsd2a
GOBP_POSITIVE_REGULATION_OF_ANIMAL_ORGAN_MORPHOGENESIS	26	-0.566974	-1.52016	0.0265676	0.180841	0.154124	567	tags=19%, list=3%, signal=19%	Wnt2/Six4/Gata3/Wnt4/Wnt5a
GOBP_MITOTIC_DNA_INTEGRITY_CHECKPOINT_SIGNALING	77	-0.432319	-1.45318	0.0266215	0.180841	0.154124	2615	tags=21%, list=15%, signal=18%	Rfwd3/Mus81/Cdc14b/Plk3/Plk2/Fancd2/Orc1/Blm/Tipin/Mre11a/Ticrr/Rpa2/Brca1/Gtse1/Cdk1/Plk1
GOBP_REGULATION_OF_CELLULAR_MACROMOLECULE_BIOSYNTHETIC_PROCESS	624	-0.273706	-1.17687	0.0266006	0.180841	0.154124	3264	tags=21%, list=18%, signal=18%	Ruvbl1/Ruvbl2/Eif2b2/Slc6a9/Brpf3/Rbm4b/Cct7/Tyms/Abca7/Mtor/Mrps27/Eif5a/Tsfm/Eef2/Pomt1/Prkdc/Wiz/Mapk3/Ptk2b/Gsk3b/Smg5/Pnldc1/Ccna2/Cdt1/Hbs1l/Shmt2/Dhfr/Obi1/Eif6/Cnot9/Itm2a/Brca2/Rabl3/Rack1/Eif4g3/Ino80e/Dph1/Ankrd17/Tia1/Dcp1b/Gins1/Tfdp1/Dis3/Zranb3/Cnot1/Cdc7/Eif2s3x/Acot8/Mknk2/Pif1/Celf4/Endog/Gata1/Eif2b4/Id3/Dcp2/Cnot3/Jak3/Nek7/Bcl3/Gmnn/Rpusd3/Stn1/E2f8/Pxylp1/Blm/Per2/Gnl3l/Itga…
GOBP_ESTABLISHMENT_OF_EPITHELIAL_CELL_POLARITY	30	-0.550035	-1.51467	0.0266878	0.181041	0.154294	1378	tags=27%, list=8%, signal=25%	Myo18a/Sipa1l3/Fbf1/Fat1/Fermt1/Clasp1/Ezr/Wnt5a
GOBP_POSITIVE_REGULATION_OF_TYPE_I_INTERFERON_MEDIATED_SIGNALING_PATHWAY	18	-0.633219	-1.56607	0.0267546	0.181242	0.154466	30	tags=17%, list=0%, signal=17%	Trim6/Mmp12/Wnt5a
GOBP_TELOMERE_CAPPING	39	-0.523952	-1.54899	0.027114	0.182665	0.155678	2933	tags=33%, list=17%, signal=28%	Dclre1a/Prkdc/Mapk3/Usp7/Xrcc1/Nek7/Stn1/Tnks2/Mre11a/Smg6/Nek2/Tfip11/Aurkb
GOBP_NEGATIVE_REGULATION_OF_CELL_CYCLE	330	-0.305904	-1.23839	0.0273966	0.184062	0.156869	2476	tags=20%, list=14%, signal=18%	Dab2ip/Inca1/Tfdp1/Nr4a1/Mus81/Rhno1/Zfyve19/Ints3/Mad2l2/Pcid2/Ctdsp2/Cdc14b/Nle1/Plk3/Clock/Plk2/Fancd2/Cenpf/Bub3/Apc/Tom1l2/Gmnn/Orc1/E2f8/Blm/Ddx39b/Foxc1/Tom1l1/Gen1/Tipin/Chmp4c/Scrib/Fbxo6/Fbxo5/Mad2l1/Mre11a/Nr2f2/Wee1/Ccar2/Trim35/Ticrr/Rhob/Prox1/Rpa2/Zw10/Kntc1/Trip13/Bub1/Inha/Nek2/Brca1/Zwilch/Gata3/Ccnf/Pttg1/Cdk5rap1/H2ax/Fam107a/Gtse1/Gpnmb/Ccnb1/Ovol1/Aurkb/Cdk1/Bub1b/Plk1
GOBP_CELLULAR_RESPONSE_TO_ACID_CHEMICAL	76	-0.416863	-1.39787	0.0275015	0.18421	0.156996	978	tags=16%, list=6%, signal=15%	Col1a2/Ubr2/Avpr1a/Rptor/Bcl2l1/Sesn3/Col6a1/Col1a1/Sesn2/Plec/Bcl2l2/Hmgcs2
GOBP_RESOLUTION_OF_MEIOTIC_RECOMBINATION_INTERMEDIATES	13	-0.700479	-1.63189	0.0277498	0.18491	0.157592	2386	tags=38%, list=13%, signal=33%	Mus81/Slx4/Top2b/Top2a/Cenps
GOBP_ESTABLISHMENT_OF_MITOTIC_SPINDLE_LOCALIZATION	32	-0.550986	-1.53861	0.0282015	0.186649	0.159074	1262	tags=25%, list=7%, signal=23%	Mad2l1/Clasp1/Zw10/Nusap1/Dctn1/Mcph1/Sapcd2/Plk1
GOBP_REGULATION_OF_TELOMERE_CAPPING	25	-0.584715	-1.5555	0.0283803	0.187421	0.159732	2885	tags=32%, list=16%, signal=27%	Mapk3/Usp7/Xrcc1/Nek7/Tnks2/Smg6/Nek2/Aurkb
GOBP_RESPONSE_TO_COPPER_ION	28	-0.550953	-1.49079	0.0284331	0.187421	0.159732	71	tags=21%, list=0%, signal=21%	Snca/Aqp1/Sod3/Cdk1/Atp7b/Aoc1
GOBP_MUSCLE_CELL_DIFFERENTIATION	301	-0.303893	-1.22096	0.0284899	0.187543	0.159836	1884	tags=17%, list=11%, signal=15%	Gdf15/Mamstr/Atp2a2/Tbx18/Dnmt1/Sorbs2/Adm/Smad4/Neb/Fgfr2/Niban2/Bmpr1a/Sox9/Ski/Selenon/Myof/Hdac4/Akt1/Adra1a/Tmem119/Actn1/Akap6/Pdgfrb/G6pdx/Avpr1a/Mmp14/Prox1/Sdc1/Cd9/Tbx3/Smo/Nrap/Chrnb1/Six4/Cdk9/Dner/Mapk11/Plec/Bdnf/Tnnt2/Bhlhe41/Adam12/Sort1/Bhlha15/Wnt10b/Krt19/Wnt4/Obscn/Cdk1/Kcnh1
GOBP_NOTCH_SIGNALING_PATHWAY	147	-0.366934	-1.36291	0.0286749	0.188507	0.160658	2998	tags=27%, list=17%, signal=22%	Foxa1/Wdr12/Arrdc1/Cdk6/Slc35c2/Anxa4/Maml3/Hif1an/Grip2/Gmds/Psen1/Aph1a/Zmiz1/Spen/Pln/Nle1/Notch3/Sorbs2/Slc35c1/Foxc1/Niban2/Sox9/Snai1/Llgl1/Chac1/Akt1/Mib2/Traf7/Mmp14/Kcna5/Angpt4/Zfp423/Jag1/Dner/Adam10/Llgl2/Krt19/Enho/Prag1
GOBP_NEGATIVE_REGULATION_OF_STRIATED_MUSCLE_CELL_DIFFERENTIATION	31	-0.539227	-1.4871	0.0289241	0.189635	0.161619	3236	tags=32%, list=18%, signal=26%	Ccn3/Trim72/Hdac1/Smad4/Hdac4/Tmem119/G6pdx/Bdnf/Bhlhe41/Bhlha15
GOBP_THIOESTER_METABOLIC_PROCESS	78	-0.423659	-1.42983	0.0289065	0.189635	0.161619	2992	tags=38%, list=17%, signal=32%	Acly/Acsl4/Pipox/Acot4/Pdha1/Mvd/Hmgcs1/Snca/Rpp14/Hsd17b12/Dip2a/Acot8/Oxsm/Acot11/Mvk/Acot7/Ogdh/Acot2/Pdk1/Tecr/Acot6/Slc25a1/Dlat/Acot1/Gcdh/Acsf3/Elovl7/Fitm2/Acsbg1/Hmgcs2
GOBP_REGULATION_OF_NEURON_PROJECTION_ARBORIZATION	14	-0.668961	-1.58155	0.0293174	0.191699	0.163378	37	tags=21%, list=0%, signal=21%	Dvl3/Mfsd2a/Wnt5a
GOBP_TRANSCRIPTION_BY_RNA_POLYMERASE_III	52	-0.483938	-1.50744	0.0294619	0.192387	0.163964	3574	tags=37%, list=20%, signal=29%	Dhx36/Ddx21/Ro60/Baz1b/Polr1c/Snapc1/Mtor/Gtf3c1/Gtf3c6/Polr3h/Snapc2/Gtf3c5/Snapc4/Polr3g/Rptor/Mybbp1a/Tenm1/Polr3c/Gtf3c4
GOBP_PROTEIN_LOCALIZATION_TO_CELL_CELL_JUNCTION	21	-0.631901	-1.6161	0.0296603	0.192654	0.164192	2092	tags=52%, list=12%, signal=46%	F11r/Vcl/Cgnl1/Tjp3/Arhgef18/Tjp1/Scrib/Mapk9/Dlg5/Lsr/Dsp
GOBP_POSITIVE_REGULATION_OF_CELL_CYCLE_G2_M_PHASE_TRANSITION	29	-0.580228	-1.58241	0.0296502	0.192654	0.164192	1282	tags=24%, list=7%, signal=22%	Fbxo5/Atad5/Rcc2/Cdc25c/Wnt10b/Ccnb1/Cdk1
GOBP_CYTOPLASM_ORGANIZATION	10	-0.715098	-1.54991	0.0296024	0.192654	0.164192	28	tags=20%, list=0%, signal=20%	Zmiz1/Tfcp2l1
GOBP_CELLULAR_POTASSIUM_ION_HOMEOSTASIS	10	-0.714814	-1.54929	0.0296024	0.192654	0.164192	777	tags=30%, list=4%, signal=29%	Atp1a1/Kcnma1/Slc12a2
GOBP_CELLULAR_RESPONSE_TO_ORGANIC_CYCLIC_COMPOUND	450	-0.279897	-1.16773	0.0297317	0.192862	0.164369	2961	tags=22%, list=17%, signal=18%	Hdac1/Med1/Mbd2/Casp7/Mapk3/Nsg1/Gsk3b/Strn3/Ccna2/Kank2/Slc9a1/Rnf14/Ppard/Osbpl7/Cnot9/Tmem38a/Zmiz1/Trpm4/Ptch1/Kmt2d/Snca/Cnot1/Atp5a1/Gnb1/Flot1/Apex1/Htr2a/Cyp27b1/Aqp1/Inhbb/Ppp1r9b/P2ry2/Rapgef1/Wbp2/Ace/Clock/Phb/Gata1/Klf2/Ran/Id3/Dnmt1/Ddx54/Lrp6/Blm/Itga2/Rbfox2/Fdx1/Vps11/Hcn3/Rad51/Nrip1/Acod1/Paqr7/Phb2/Akap6/Gnao1/Scnn1a/Trim68/Gramd1c/Msr1/Pck2/Ddit4/Ehmt2/Pgr/Sgk1/Recql5/Esr1/Ad…
GOBP_REGULATION_OF_TELOMERE_MAINTENANCE_VIA_TELOMERE_LENGTHENING	60	-0.458766	-1.48216	0.0299629	0.193379	0.16481	3099	tags=33%, list=18%, signal=28%	Parp1/Tcp1/Parn/Dhx36/Cct7/Mapk3/Smg5/Slx1b/Pif1/Slx4/Dcp2/Nek7/Stn1/Gnl3l/Tnks2/Xrcc5/Hnrnpa1/Smg6/Nek2/Aurkb
GOBP_BONE_MORPHOGENESIS	82	-0.410339	-1.39271	0.0299653	0.193379	0.16481	2684	tags=28%, list=15%, signal=24%	Atg9a/Bmp6/Tgfb3/Col3a1/Frem1/Nab1/Lrp5/Thbs3/Glg1/Ltbp3/Foxc1/Fgfr2/Sox9/Ski/Tmem119/Bpnt2/Mmp14/Gli3/Por/Col1a1/Msx2/Megf8/Inppl1
GOBP_CELLULAR_RESPONSE_TO_STARVATION	145	-0.356796	-1.32915	0.0299696	0.193379	0.16481	1588	tags=17%, list=9%, signal=15%	Pick1/Tbl2/Wnt9b/Hnrnpa1/Prkag1/Dap/Foxo1/Brsk2/Eif2ak3/Gcn1/Glul/Rptor/Ehmt2/Mybbp1a/Asns/Sesn3/Sesn2/Wipi1/Dsc2/Mtmr3/Bhlha15/Wnt4/Mfsd2a/Aoc1
GOBP_PHOSPHOLIPID_BIOSYNTHETIC_PROCESS	241	-0.318358	-1.24793	0.0298649	0.193379	0.16481	3841	tags=29%, list=22%, signal=23%	Itpkc/Pdgfb/Fdps/Ggps1/Ip6k2/Efr3b/Pik3c2a/Pigx/Agpat3/Sacm1l/Pgap2/Pik3ca/Slc44a3/Pi4ka/Cish/Gpat4/Smg1/Chpt1/Plcg2/Agpat4/Etnk2/Pip5k1a/Cds2/Apoa1/Sh3yl1/Idi1/Ppard/Pitpnm3/Socs2/Mboat2/Dgke/Cdipt/Mvd/Hmgcs1/Mboat7/Pigg/Htr2a/Pigv/Pip5k1b/Gnpat/Pigm/Mvk/Pip4k2b/Slc44a1/Pip4k2c/Dgkh/Bpnt2/Srd5a3/Pigq/Slc44a2/Gpaa1/Lpcat4/Liph/Pik3c2b/Selenoi/Inpp5e/Pitpnm2/Pld2/Pigh/Lpcat3/Isyna1/Pgap3/Mtmr3/Fit…
GOBP_MORPHOGENESIS_OF_A_BRANCHING_STRUCTURE	153	-0.360623	-1.33816	0.0300759	0.193809	0.165177	1691	tags=22%, list=10%, signal=20%	Eng/Rasip1/Spint2/Lrp5/Cited1/Celsr1/Adm/Smad4/Fgfr2/Sox9/Wnt9b/Phb2/Dlg5/Mmp14/Prox1/Gli3/Pgr/Spint1/St14/Esr1/Tbx3/Wnt2/Esrp2/Smo/Tacstd2/Six4/Msx2/Lama5/Ddr1/Wnt4/Tgm2/Areg/Wnt5a
GOBP_SIGNAL_TRANSDUCTION_IN_RESPONSE_TO_DNA_DAMAGE	164	-0.340694	-1.27648	0.0307231	0.196684	0.167627	3193	tags=24%, list=18%, signal=20%	Fem1b/Smyd2/Gadd45a/Psmd10/Prkdc/Mif/Rfwd3/Brca2/Mus81/Rhno1/Mad2l2/Cdc14b/Plk3/Clock/Plk2/Fancd2/Rps6ka6/Bcl3/Blm/Ddx39b/Tipin/Snai1/Fbxo6/Mre11a/Kmt5a/Ccar2/Atad5/Sox4/Hipk2/Ticrr/Rpa2/Sesn2/Brca1/Usp10/H2ax/Gtse1/Acer2/Cdk1/Plk1
GOBP_REGULATION_OF_HORMONE_LEVELS	333	-0.300444	-1.21954	0.0307224	0.196684	0.167627	2166	tags=19%, list=12%, signal=17%	Inhbb/Gnb3/Ace/Clock/Furin/Lrp5/Bche/Adh1/Syt7/Hpn/Pfkfb2/Adm/Sidt2/Smad4/Per2/Yipf5/Pick1/Niban2/Fdx1/Cyp11a1/Pcsk1/Ece1/Dhrs13/Srd5a3/Rims2/Brsk2/Sox4/Dhcr7/Pck2/Slc7a5/Eipr1/Abcc8/Rfx3/Glul/Rdh13/Kcna5/Akr1b8/Tnfsf11/Por/Esr1/Tbx3/Inha/Lrrc8a/Jak2/Pask/Chst8/Dio2/Gata3/C2cd2l/Ide/Tfap2b/Tacr1/Agtr1a/Stc2/Wnt4/Adora1/Aacs/Awat2/Gcnt4/Ffar4/Slc5a5/Crym
GOBP_VENTRICULAR_SEPTUM_MORPHOGENESIS	36	-0.505956	-1.45989	0.030893	0.197513	0.168333	1671	tags=22%, list=9%, signal=20%	Smad4/Fgfr2/Bmpr1a/Fzd1/Sox4/Prox1/Tbx3/Wnt5a
GOBP_ESTABLISHMENT_OR_MAINTENANCE_OF_BIPOLAR_CELL_POLARITY	44	-0.473946	-1.42232	0.0312522	0.198513	0.169185	2188	tags=23%, list=12%, signal=20%	Ank1/Pard6a/Pard3b/Mark2/Lin7c/Pals1/Scrib/Fat1/Ezr/Wnt5a
GOBP_CELLULAR_RESPONSE_TO_DNA_DAMAGE_STIMULUS	742	-0.262158	-1.14369	0.0312367	0.198513	0.169185	2950	tags=20%, list=17%, signal=17%	Rnf169/Ikbkg/Psmd10/Dclre1a/Usp47/Prkdc/Mapk3/Ogg1/Zmat3/Ttc5/Tmem161a/Slx1b/Mif/Parpbp/Gtf2h3/Hipk1/Spire1/Psen1/Rfwd3/Exo1/Rpa1/Brca2/Cinp/Fancb/Uvssa/Shprh/Ino80e/Usp7/Hrob/Tfdp1/Mus81/Polh/Zranb3/Arid2/Cdca5/Rhno1/Ints3/Wdr4/Mad2l2/Cdc7/Apex1/Cdc14b/Pif1/Trim28/Plk3/Clock/Xrcc1/Gnl1/Setd1a/Cbx5/Plk2/Endog/Fancd2/Rad51d/Slx4/Rps6ka6/Apc/Otub1/Bcl3/Prdm9/Blm/Chaf1b/Ddx39b/Mta1/Zfyve26/Pwwp3a/Ge…
GOBP_TRNA_METABOLIC_PROCESS	178	-0.333187	-1.2515	0.0314233	0.199082	0.169671	2994	tags=22%, list=17%, signal=19%	Trmt1l/Mettl8/Mars1/Gatb/Pop4/Gtf3c1/Gtf3c6/Sars/Gtpbp3/Dtwd1/Rpp14/Rtcb/Wdr4/Pop7/Trmt61a/Dtd1/Gtf3c5/Tars2/Trmt2b/Zbtb8os/Kars/Dus4l/Aars/Hars/Hars2/Dus2/Pus1/Vars2/Sars2/Lrrc47/Vars/Qtrt1/Yars/Trmt44/Cdk5rap1/Tyw3/Rpp25/Aars2/Ctu1/Gtf3c4
GOBP_RESPIRATORY_SYSTEM_DEVELOPMENT	170	-0.339451	-1.27093	0.0316268	0.200112	0.170548	1691	tags=16%, list=10%, signal=15%	Celsr1/Aimp2/Ltbp3/Fgfr2/Bmpr1a/Sox9/Ski/Dlg5/Loxl3/Pdgfrb/Mmp14/Prox1/Gli3/Pgr/Wnt2/Esrp2/Six4/Stra6/Sftpd/Flt4/Lama5/Abca3/Itga3/Spdef/Mmp12/Hmgcs2/Wnt5a
GOBP_PHOSPHATIDYLSERINE_METABOLIC_PROCESS	21	-0.628459	-1.60729	0.0318988	0.201154	0.171436	846	tags=24%, list=5%, signal=23%	Lpcat4/Lpcat3/Serinc2/Mfsd2a/Mboat1
GOBP_EMBRYONIC_EYE_MORPHOGENESIS	25	-0.580149	-1.54335	0.0321393	0.202048	0.172198	1462	tags=20%, list=8%, signal=18%	Phactr4/Hipk2/Prox1/Stra6/Wnt5a
GOBP_REGULATION_OF_SECONDARY_METABOLIC_PROCESS	13	-0.695598	-1.62052	0.032231	0.202127	0.172266	1855	tags=31%, list=10%, signal=28%	Slc24a5/Ctns/Gipc1/Wnt5a
GOBP_RESPONSE_TO_TOPOLOGICALLY_INCORRECT_PROTEIN	148	-0.343559	-1.27992	0.0322346	0.202127	0.172266	4897	tags=41%, list=28%, signal=30%	Bag6/Bak1/Tor1b/Jkamp/Selenos/Tmbim6/Hspa14/Edem1/Dnajb5/Tmem129/Cdk5rap3/Dnajb12/Derl1/Serpinh1/Hspd1/Ccnd1/Ptpn1/Uggt2/Amfr/Ufd1/Hspb1/Uggt1/Rnf5/Rhbdd1/Abca7/Qrich1/Edem2/Ficd/Derl2/Mfn2/Rack1/Dab2ip/Tor1a/Dnajc4/Dnajb2/Herpud2/Mbtps1/Cops5/Faf2/Cul3/Stt3b/Fgf21/Parp16/Tbl2/Edem3/Chac1/Fbxo6/Creb3l2/Vcp/Yod1/Creb3l1/Hspb8/Eif2ak3/Atf6b/Wfs1/Hdac6/Creb3l4/Bhlha15/Stc2/Rhbdd2
GOBP_CELL_MATRIX_ADHESION	204	-0.327948	-1.25197	0.0323401	0.20253	0.172609	3037	tags=24%, list=17%, signal=20%	Pip5k1a/Itgav/Sdc4/Ptk2b/Bcr/Gsk3b/Cdk6/Fmn1/Itgax/Slc9a1/Epb41l5/Thy1/Itgb3/Macf1/Adam9/Col3a1/Col5a3/Frem1/Angptl3/Thbs3/Timm10b/Nf2/Itga2/L1cam/Nid1/Actn1/Ppm1f/Itgb4/Fermt1/Clasp1/Madcam1/Sned1/Rcc2/Cttn/Adamts12/Mmp14/Tecta/Gfus/Jag1/Prkcz/Dmtn/Fam107a/Serpine1/Ddr1/Itga3/Wnt4/Acer2/Mmp12
GOBP_CARDIAC_MUSCLE_CELL_ACTION_POTENTIAL_INVOLVED_IN_CONTRACTION	40	-0.499531	-1.48042	0.0324473	0.202941	0.172959	4481	tags=42%, list=25%, signal=32%	Kcnj2/Jup/Kcnj8/Gja1/Cacna1c/Scn2b/Nedd4l/Atp1a1/Trpm4/Dsg2/Scn4b/Kcnd3/Kcna5/Dsc2/Cacna1g/Kcnh2/Dsp
GOBP_REGULATION_OF_HEART_RATE_BY_CARDIAC_CONDUCTION	30	-0.539943	-1.48688	0.0325318	0.20321	0.173188	2577	tags=30%, list=15%, signal=26%	Trpm4/Dsg2/Scn4b/Kcnd3/Kcna5/Dsc2/Cacna1g/Kcnh2/Dsp
GOBP_RESPONSE_TO_CALCIUM_ION	111	-0.373666	-1.32393	0.0329604	0.205624	0.175246	2262	tags=21%, list=13%, signal=18%	Adam9/Inhbb/Endog/Sec31a/Syt7/Fosb/Syt6/Braf/Entpd6/Cpne9/Pcsk1/Syt15/Rasal1/Alg2/Kcnma1/Sdc1/Adcy1/Ect2/Ppif/Dmtn/Tnnt2/Kcnh1/Wnt5a
GOBP_MORPHOGENESIS_OF_AN_EPITHELIUM	422	-0.284554	-1.17735	0.0330607	0.205987	0.175555	2169	tags=19%, list=12%, signal=17%	Rasip1/Rgma/Plod3/Trim28/Spint2/Lrp5/Cited1/Lin7c/Mical2/Tbx18/Ift122/Rhoc/Mthfr/Dvl3/Celsr1/Adm/Smad4/Fgfr2/Pals1/Sox9/Ntn1/Snai1/Phactr4/Plxnb2/Ski/Scrib/Wnt9b/Ovol2/Col5a1/Grhl3/Phb2/Prkd2/Cobl/Dlg5/Serpinb5/Fat1/Stard13/Shroom3/Stil/Smurf2/Fzd1/Ripk4/Arhgap35/Brsk2/Fermt1/Clasp1/Sox4/Traf3ip1/Rhob/Adamts12/Mmp14/Prox1/Gli3/Pgr/Spint1/St14/Esr1/Tbx3/Jag1/Wnt2/Esrp2/Smo/Tacstd2/Six4/Gata3/Kif20…
GOBP_CORTICAL_ACTIN_CYTOSKELETON_ORGANIZATION	40	-0.499019	-1.4789	0.0332245	0.206481	0.175977	3350	tags=40%, list=19%, signal=33%	Epb41l3/Akap11/Fhod1/Epb41/Ikbkb/Nckap1/Fmnl3/Strip1/Llgl1/Pls1/Ect2/Anln/Plec/Llgl2/Ezr/Racgap1
GOBP_REGULATION_OF_BMP_SIGNALING_PATHWAY	78	-0.417638	-1.40951	0.033761	0.208755	0.177914	1671	tags=17%, list=9%, signal=15%	Smad4/Ppm1a/Bmper/Ski/Fkbp8/Smurf2/Fzd1/Hipk2/Zfp423/Msx2/Tfap2b/Itga3/Wnt5a
GOBP_REGULATION_OF_PROTEASOMAL_UBIQUITIN_DEPENDENT_PROTEIN_CATABOLIC_PROCESS	132	-0.345798	-1.26076	0.0338877	0.209274	0.178356	1360	tags=11%, list=8%, signal=11%	Akt1/Usp5/Mapk9/Vcp/Ccar2/Gipc1/Ubqln4/Bag2/Trib3/Fbxw8/Wnt10b/Aurka/Pbk/Cdc20/Plk1
GOBP_NEGATIVE_REGULATION_OF_CAMP_DEPENDENT_PROTEIN_KINASE_ACTIVITY	10	-0.707877	-1.53426	0.0345656	0.212655	0.181238	43	tags=20%, list=0%, signal=20%	Prkar1b/Ppp1r1b
GOBP_CELLULAR_RESPONSE_TO_CAMP	42	-0.484142	-1.44223	0.0349347	0.213656	0.182091	2260	tags=31%, list=13%, signal=27%	Apex1/Aqp1/Inhbb/Rapgef1/Gata1/Fdx1/Hcn3/Akap6/Gpd1/Dmtn/Ezr/Wnt10b/Slc5a5
GOBP_TUBE_DEVELOPMENT	877	-0.262397	-1.15122	0.0349256	0.213656	0.182091	2606	tags=19%, list=15%, signal=17%	Sav1/E2f2/Zmiz1/Epb41l5/Hoxb7/Tgfb3/Npr1/Nup133/Thy1/Ptch1/Dab2ip/Pdpk1/Hoxa1/Itgb3/Wnt7b/Nr4a1/Arid2/Fmnl3/Tal1/Fzd6/Man1a2/Anxa3/Ift140/Eng/Aqp1/Col3a1/Rasip1/Inhbb/Rgma/Plod3/Ace/Spint2/Amotl1/Apln/Plk2/Lrp5/Serpine2/Klf2/Cited1/Mical2/Plxna2/Col18a1/Heg1/Angptl3/Ift122/Notch3/Pgk1/Mthfr/Dvl3/E2f8/Celsr1/Adm/Smad4/Aimp2/Ltbp3/Map3k3/Foxc1/Fgfr2/Niban2/Bmpr1a/Sox9/Ntn1/Bmper/Ago1/Phactr4/Plxnb2…
GOBP_NEURON_FATE_SPECIFICATION	11	-0.710438	-1.57786	0.0352323	0.214597	0.182893	3532	tags=55%, list=20%, signal=44%	Six1/Sufu/Foxa1/Ehmt2/Gli3/Esrp1
GOBP_POSITIVE_REGULATION_OF_DEVELOPMENTAL_GROWTH	120	-0.374796	-1.34572	0.0354463	0.215631	0.183775	1596	tags=19%, list=9%, signal=18%	Cpne9/Fgfr2/Bmpr1a/Ntn1/L1cam/Akt1/Sema7a/Akap6/Pls1/Rims2/Rasal1/Prox1/Dbn1/Wnt2/Smo/Limk1/Sema4d/Megf8/Bdnf/Ezr/Map1b/Dscam/Cdk1
GOBP_CELL_SUBSTRATE_ADHESION	318	-0.29696	-1.19431	0.0358365	0.217365	0.185253	3037	tags=23%, list=17%, signal=20%	Pip5k1a/Itgav/Apoa1/Dock5/Sdc4/Megf9/Lamc1/Ptk2b/Bcr/Gsk3b/Cdk6/Fmn1/Itgax/Slc9a1/Ppard/Epb41l5/Ntn4/Thy1/P4hb/Itgb3/Actn4/Macf1/Hsd17b12/Adam9/Kif14/Col3a1/Col5a3/Frem1/Myadm/Tbcd/Angptl3/Thbs3/Vit/Vwf/Timm10b/Nf2/Itga2/Ccdc80/L1cam/Gcnt2/Nid1/Actn1/Ppm1f/Carmil1/Itgb4/Fermt1/Clasp1/Prex1/Madcam1/Sned1/Rcc2/Cttn/Adamts12/Mmp14/Tecta/Gfus/Col1a1/Ephb3/Jag1/Jak2/Tacstd2/Prkcz/Olfm4/Col26a1/Dmtn/Fa…
GOBP_HORMONE_METABOLIC_PROCESS	141	-0.349106	-1.29398	0.0359352	0.217523	0.185387	2634	tags=25%, list=15%, signal=21%	Bmp6/Stat5b/Stard3/Crabp1/Hsd17b12/Cyp27b1/Gnb3/Ace/Furin/Bche/Adh1/Hpn/Adm/Yipf5/Fdx1/Cyp11a1/Pcsk1/Ece1/Dhrs13/Srd5a3/Dhcr7/Rdh13/Akr1b8/Por/Esr1/Chst8/Dio2/Gata3/Ide/Stc2/Wnt4/Awat2/Gcnt4/Slc5a5/Crym
GOBP_OSTEOBLAST_DIFFERENTIATION	198	-0.335657	-1.26999	0.0363989	0.219515	0.187085	2050	tags=23%, list=12%, signal=21%	Ache/Bmp6/Trpm4/Bmp3/Ptch1/Wnt7b/Pdlim7/Trp53inp2/Phb/Lrp5/Cited1/Zhx3/Id3/Gdpd2/Gdf10/Smad4/Cbfb/Fgfr2/Bmpr1a/Sox9/Snai1/Ski/Akt1/Lrrc17/Fbxo5/Tmem119/Sema7a/Nr1i3/Creb3l1/Fzd1/Snd1/Mybbp1a/Gli3/Col6a1/Col1a1/Jag1/Smo/Mapk11/Sema4d/Msx2/Wnt10b/Fasn/Wnt4/Ffar4/Fam20c/Areg
GOBP_NEURON_DEVELOPMENT	846	-0.263749	-1.15696	0.0363738	0.219515	0.187085	1764	tags=14%, list=10%, signal=14%	Samd14/Notch3/Ptn/Mtch1/Dvl3/Adm/Lama2/Crtc1/Smad4/Enah/Btbd8/Prmt1/Cpne9/Pick1/Fgfr2/Niban2/Cyfip2/Rbfox2/Pals1/Ntn1/Cux1/Camsap1/Gorasp1/Btbd3/Scarf1/Plxnb2/Plp1/L1cam/Iqsec1/Scrib/Llgl1/Akt1/Top2b/Ptprd/Ece1/Nr2f1/Ogdh/Sema7a/Plxnb1/Fbxo45/Cobl/Dlg5/Stau2/Cdh11/Stk11/Creb3l2/S100b/Wee1/Abi3/Ddx56/Cdh23/Nlgn3/Stk25/Pls1/Fzd1/Rims2/Ulk1/Arhgap35/Brsk2/Rasal1/Cttn/Setx/Rdh13/Camk2b/P3h1/Ugt8a/Gli…
GOBP_NUCLEUS_LOCALIZATION	22	-0.590979	-1.51498	0.0366424	0.220104	0.187587	3271	tags=45%, list=18%, signal=37%	Fbxw11/Mtor/Fhod1/Dock7/Ntn1/Syne3/Clmn/Dctn1/Dync1h1/Tmem201
GOBP_NEGATIVE_REGULATION_OF_CELL_SUBSTRATE_ADHESION	53	-0.474177	-1.48453	0.0366766	0.220104	0.187587	1246	tags=23%, list=7%, signal=21%	Nf2/Gcnt2/Rcc2/Mmp14/Col1a1/Jag1/Tacstd2/Dmtn/Fam107a/Serpine1/Acer2/Mmp12
GOBP_PROTEIN_LOCALIZATION_TO_CELL_JUNCTION	83	-0.385387	-1.30852	0.0366249	0.220104	0.187587	1387	tags=16%, list=8%, signal=15%	Arhgef18/Heg1/Rab27b/Tjp1/Scrib/Mapk9/Dlg5/Prkcz/Lsr/Adam10/Marveld3/Dsp/Wnt5a
GOBP_REGULATION_OF_MULTICELLULAR_ORGANISM_GROWTH	50	-0.455146	-1.39382	0.036875	0.220754	0.18814	2589	tags=24%, list=15%, signal=21%	Stat5b/Socs2/Ptch1/Mbd5/Gdf15/Tnks2/Pls1/Smo/Ezr/Stc2/Mfsd2a/Stat5a
GOBP_ANION_TRANSPORT	355	-0.289693	-1.18249	0.037406	0.222644	0.189752	2865	tags=23%, list=16%, signal=20%	Lrrc8d/Slc35a2/Bdkrb2/Slc12a4/Slc35c2/Slc3a1/Slc19a1/Mif/Slc9a1/Lrrc8e/Psen1/Slc37a3/Gpr89/Slc35b2/Slc38a1/Snca/Clic5/Slc2a1/Slc29a1/Slc38a9/Slc38a3/Gopc/Lrrc8b/Ace/Slc20a2/Slc9a8/Slc16a4/Slc25a15/Slc24a5/Slc33a1/Per2/Tcaf1/Slc12a9/Abcc4/Clns1a/Gabrp/Abcb1a/Slc37a1/Ctns/Slc17a9/Best3/Slc9a5/Gipc1/Slc36a1/Slc38a5/Slc7a6/Slc7a5/Abcc3/Avpr1a/Slc25a1/Clcn3/Slc16a11/Tnfsf11/Slco3a1/Lrrc8a/Slc25a10/Slc…
GOBP_REGULATION_OF_CELL_MORPHOGENESIS	276	-0.309122	-1.22091	0.0377245	0.223378	0.190377	2092	tags=17%, list=12%, signal=16%	Arhgef18/Myadm/Mark2/Cdkl5/Plxna2/Cdc42ep5/Rhoc/Hpn/Strip1/Dvl3/Cpne9/Cux1/Camsap1/Cdc42ep1/Plxnb2/Ptprd/Plxnb1/Stau2/Rhou/Carmil1/Fgd1/Shroom3/Rims2/Arhgap35/Prex1/Rasal1/Myo10/Rcc2/Rhob/Sh3d19/Camk2b/Syne3/Dbn1/Enpp2/Tacstd2/Olfm4/Myh14/Cldn3/Fbxw8/Dmtn/Sema4d/Cldn4/Fitm2/Ezr/Atp10a/Prag1/Mfsd2a/Wnt5a
GOBP_POST_ANAL_TAIL_MORPHOGENESIS	12	-0.672955	-1.52205	0.0381113	0.225396	0.192097	6	tags=17%, list=0%, signal=17%	Scrib/Wnt5a
GOBP_SULFUR_AMINO_ACID_BIOSYNTHETIC_PROCESS	14	-0.652251	-1.54204	0.0382118	0.225717	0.192371	2208	tags=57%, list=12%, signal=50%	Mtrr/Apip/Mthfd1/Cbs/Mthfr/Mri1/Cdo1/Ggt1
GOBP_ANATOMICAL_STRUCTURE_FORMATION_INVOLVED_IN_MORPHOGENESIS	919	-0.25949	-1.14383	0.0382864	0.225885	0.192514	2289	tags=17%, list=13%, signal=16%	Tal1/Fzd6/Flot1/Adam9/Anxa3/Eng/Aqp1/Rasip1/2210016L21Rik/Rgma/Nle1/Agtpbp1/Ace/Spint2/Furin/Amotl1/Apln/Ttll1/Plk2/Gata1/Klf2/Gnpat/Plxna2/Col18a1/Gdf15/Angptl3/Tbx18/Thbs3/Ift122/Cnot3/Cul3/Bcl3/Notch3/Pgk1/Mthfr/Dvl3/E2f8/Celsr1/Adm/Smad4/Lrp6/Map3k3/Nf2/Itga2/Neb/Mmp15/Foxc1/Fgfr2/Niban2/Bmpr1a/Pals1/Sox9/Snai1/Bmper/Ago1/Phactr4/Plxnb2/Ccdc136/Ski/Myof/Tjp1/Epgn/Scrib/Akt1/Wnt9b/Ncmap/Ovol2/…
GOBP_XENOBIOTIC_EXPORT	10	-0.702088	-1.52171	0.0388338	0.228563	0.194796	3030	tags=50%, list=17%, signal=41%	Pdzk1/Slc22a18/Abcb1a/Abca3/Atp7b
GOBP_POSITIVE_REGULATION_OF_TRIGLYCERIDE_BIOSYNTHETIC_PROCESS	13	-0.686805	-1.60003	0.0391457	0.229339	0.195458	1079	tags=23%, list=6%, signal=22%	Cnep1r1/Rgn/Mfsd2a
GOBP_REGULATION_OF_PROTEIN_LOCALIZATION_TO_SYNAPSE	18	-0.615236	-1.52159	0.0391415	0.229339	0.195458	532	tags=17%, list=3%, signal=16%	Prkcz/Adam10/Wnt5a
GOBP_REGULATION_OF_CELLULAR_COMPONENT_SIZE	298	-0.297368	-1.19122	0.039247	0.229339	0.195458	2201	tags=17%, list=12%, signal=16%	Aqp1/Ptprs/Gnb3/Gba2/Ccdc51/Myadm/Cdkl5/Ssh3/Akt1s1/Cdc42ep5/Wdtc1/Slc12a9/Neb/Clns1a/Cyfip2/Ntn1/Cdc42ep1/L1cam/Sema7a/Carmil1/Pls1/Svil/Ulk1/Arhgap35/Sptb/Pex11g/Cttn/Rptor/Kcnma1/Clcn3/Dbn1/Tenm1/Csf3/Sema3f/Fgf13/Abcb8/Lrrc8a/Naa80/Limk1/Cit/Slc12a8/Dmtn/Sema4d/Megf8/Bdnf/Ezr/Vill/Arhgap40/Map1b/Dscam/Slc12a2/Wnt5a
GOBP_MAGNESIUM_ION_HOMEOSTASIS	10	-0.700165	-1.51754	0.0395463	0.229676	0.195744	213	tags=40%, list=1%, signal=40%	Trpm7/Cnnm4/Tfap2b/Ank3
GOBP_ARGININE_CATABOLIC_PROCESS	10	-0.699627	-1.51637	0.0395463	0.229676	0.195744	608	tags=20%, list=3%, signal=19%	Ddah1/Arg2
GOBP_REGULATION_OF_TELOMERE_MAINTENANCE	79	-0.407518	-1.37767	0.0397325	0.229978	0.196002	3173	tags=25%, list=18%, signal=21%	Smg1/Cct7/Mapk3/Smg5/Slx1b/Usp7/Pif1/Xrcc1/Slx4/Dcp2/Nek7/Stn1/Gnl3l/Tnks2/Xrcc5/Hnrnpa1/Mre11a/Smg6/Nek2/Aurkb
GOBP_POSITIVE_REGULATION_OF_MEMBRANE_POTENTIAL	13	-0.685707	-1.59748	0.0405314	0.233497	0.199001	1649	tags=38%, list=9%, signal=35%	Pias3/Akt1/Ctns/Vcp/Ank3
GOBP_NEGATIVE_REGULATION_OF_UBIQUITIN_PROTEIN_TRANSFERASE_ACTIVITY	21	-0.617914	-1.58032	0.0408675	0.234329	0.19971	2636	tags=43%, list=15%, signal=37%	Psen1/Mad2l2/Bub3/Fbxo5/Mad2l1/Bag2/Limk1/Bub1b/Cdc20
GOBP_REGULATION_OF_PROTEIN_BINDING	171	-0.342181	-1.28479	0.040827	0.234329	0.19971	2308	tags=18%, list=13%, signal=16%	Ldlrap1/Flot1/Rgma/Dnajb2/Ace/Mark2/Ran/Phlda2/Atp2a2/Spag8/Gnl3l/Sppl3/Hdac4/Akt1/Ppp2ca/Hipk2/Ppp2cb/Prmt7/Tnfsf11/Csf3/Bag2/Trib3/Tfip11/Ide/Frmd7/Bdnf/Ptprf/Aurkb/Aurka/Plk1/Wnt5a
GOBP_MITOTIC_G2_M_TRANSITION_CHECKPOINT	45	-0.471128	-1.4247	0.0414059	0.236861	0.201868	2340	tags=20%, list=13%, signal=17%	Ints3/Cdc14b/Orc1/Blm/Mre11a/Ticrr/Brca1/Cdk1/Plk1
GOBP_ORGANELLE_TRANSPORT_ALONG_MICROTUBULE	77	-0.416087	-1.39862	0.041582	0.237591	0.20249	2460	tags=25%, list=14%, signal=21%	Spast/Bicdl2/Borcs5/Htt/Agtpbp1/Map1s/Arhgap21/Ap3s2/Copg1/Sybu/Stk11/Hap1/Lrpprc/Prkcz/Dync1h1/Kif1a/Hdac6/Tmem201/Map1b
GOBP_PALLIUM_DEVELOPMENT	121	-0.360421	-1.30129	0.0417453	0.238245	0.203048	3883	tags=39%, list=22%, signal=31%	Lamb1/Cntnap2/Xab2/Slit2/Gart/Hif1a/Tacc1/Nsun5/Adgrg1/Cdh2/Ezh1/Hdac1/Atic/Gsk3b/Cdk6/Fat4/Psen1/Zmiz1/Efhc1/Dab2ip/Bnip3/Slc2a1/Mboat7/Phactr1/Wdr62/Anxa3/Kif14/Col3a1/Ppp1r9b/Xrcc1/Ran/Nf2/Pals1/Trappc9/Btbd3/Ogdh/Fbxo45/Prox1/Ccdc85c/Gli3/Lhx6/Fgf13/Mcph1/Smo/H2ax/Mfsd2a/Tacc3
GOBP_ORGANIC_HYDROXY_COMPOUND_METABOLIC_PROCESS	411	-0.287454	-1.18553	0.0418742	0.238614	0.203362	2672	tags=21%, list=15%, signal=18%	Dhfr/Ebp/Tpi1/Bmp6/Abca5/Ppard/Osbpl7/Stard3/Npr1/Inpp5a/Npc1l1/Mvd/Hmgcs1/Snca/Gpd2/Ldlrap1/Acot8/Ephx2/Cyp27b1/Sptlc3/Sult2b1/Gnb3/Alox12/Osbpl3/Gba2/Hsd11b2/Mbtps1/Lrp5/Adh1/Cited1/Mvk/Angptl3/Slc24a5/Thtpa/Abcg4/Hpn/Pfkfb2/Ch25h/Per2/Plpp2/Fdx1/Snai1/Cyp11a1/Scarf1/Pnkd/Qdpr/Hdc/Ctns/Bpnt2/Aco2/Dhrs13/Srd5a3/Akr7a5/Gipc1/G6pdx/Nudt3/Lss/Gdpd1/Dhcr7/Pck2/Dhcr24/Rdh13/Prox1/Akr1b8/Inpp5e/Por/Ti…
GOBP_RESPONSE_TO_HYDROGEN_PEROXIDE	115	-0.371158	-1.31818	0.0420921	0.238629	0.203375	1102	tags=16%, list=6%, signal=15%	Pdgfrb/Stk25/Ppp2cb/Rhob/Setx/Kcna5/Gpr37l1/Sdc1/Net1/Ect2/Col1a1/Ppif/Mapk13/Hdac6/Hba-a1/Aifm1/Cdk1/Areg
GOBP_RIBONUCLEOSIDE_DIPHOSPHATE_METABOLIC_PROCESS	97	-0.375453	-1.30658	0.0420068	0.238629	0.203375	2750	tags=42%, list=16%, signal=36%	Eno1/Ak5/Sirt6/Rrm1/Dhodh/Ldha/Fbp1/Guk1/Eno3/Ak1/Nupr1/Galk1/Prkaa2/Hif1a/Card11/Umps/Nt5e/Pfkl/Tpi1/Eif6/Psen1/Htr2a/Nudt5/Pgam1/Pfkfb2/Pgk1/Foxk2/Mlxipl/Hdac4/Ogdh/Prkag1/Eno2/Ddit4/Git1/Hk1/Tigar/Ncor1/Gpd1/Pkm/Cad/Rrm2
GOBP_NUCLEOSIDE_BISPHOSPHATE_METABOLIC_PROCESS	102	-0.378562	-1.33141	0.0423887	0.239957	0.204507	2992	tags=39%, list=17%, signal=33%	Acsl5/Gpat4/Pdhx/Pank3/Acly/Acsl4/Pank4/Pipox/Acot4/Dcakd/Pdha1/Slc35b2/Mvd/Hmgcs1/Snca/Rpp14/Hsd17b12/Dip2a/Acot8/Sult2b1/Oxsm/Acot11/Mvk/Mccc2/Acot7/Ogdh/Acot2/Pdk1/Tecr/Acot6/Slc25a1/Dlat/Slc25a16/Acot1/Gcdh/Acsf3/Elovl7/Fitm2/Acsbg1/Hmgcs2
GOBP_VENTRICULAR_CARDIAC_MUSCLE_CELL_ACTION_POTENTIAL	25	-0.565768	-1.50509	0.0426865	0.241085	0.205468	2577	tags=24%, list=15%, signal=21%	Trpm4/Dsg2/Kcnd3/Dsc2/Kcnh2/Dsp
GOBP_REGULATION_OF_DNA_BIOSYNTHETIC_PROCESS	119	-0.364004	-1.30398	0.0428487	0.241443	0.205773	2885	tags=22%, list=16%, signal=18%	Mapk3/Ptk2b/Smg5/Gins1/Tfdp1/Pif1/Dcp2/Nek7/Stn1/Gnl3l/Tom1l1/Niban2/Tnks2/Xrcc5/Hnrnpa1/Prkd2/Gins2/Pdgfrb/Rfc3/Rfc5/Smg6/Rgn/Nek2/Gins3/Aurkb/Chtf18
GOBP_POSITIVE_REGULATION_OF_MITOTIC_CELL_CYCLE	113	-0.36571	-1.29954	0.0428464	0.241443	0.205773	2589	tags=27%, list=15%, signal=23%	Stat5b/Brca2/Ankrd17/Tfdp1/Cdca5/Meis2/Cdc7/Usp22/Tal1/Apex1/Cdc27/Plrg1/Cul3/Akt1/Fbxo5/Anapc4/Phb2/Lsm11/Stil/Rcc2/Rptor/Kcna5/Asns/Dlgap5/Cdc25c/Ube2c/Wnt10b/Ccnb1/Cdk1/Rrm2
GOBP_DNA_TEMPLATED_TRANSCRIPTION_ELONGATION	75	-0.413895	-1.3855	0.042902	0.241466	0.205793	4554	tags=29%, list=26%, signal=22%	Scaf8/Btbd18/Wdr61/Eaf1/Setd5/Rnf8/Kat7/Ercc3/Elp2/Tsfm/Supt6/Wdr43/Pcid2/Adrm1/Ddx39b/Nelfb/Hmgn1/Ctr9/Ccar2/Vhl/Recql5/Cdk9
GOBP_DNA_INTEGRITY_CHECKPOINT_SIGNALING	114	-0.377134	-1.3447	0.0436551	0.243741	0.207732	2386	tags=20%, list=13%, signal=18%	Cdt1/Rfwd3/Mus81/Rhno1/Cdc14b/Plk3/Clock/Plk2/Fancd2/Orc1/Blm/Ddx39b/Tipin/Fbxo6/Mre11a/Ccar2/Ticrr/Rpa2/Brca1/H2ax/Gtse1/Cdk1/Plk1
GOBP_POSITIVE_REGULATION_OF_OSTEOBLAST_DIFFERENTIATION	62	-0.427067	-1.38864	0.0441955	0.245637	0.209347	2634	tags=27%, list=15%, signal=23%	Bmp6/Wnt7b/Pdlim7/Lrp5/Zhx3/Gdpd2/Gdf10/Bmpr1a/Fbxo5/Tmem119/Gli3/Jag1/Msx2/Wnt10b/Wnt4/Ffar4/Fam20c
GOBP_TONGUE_DEVELOPMENT	14	-0.644348	-1.52336	0.0446398	0.246704	0.210257	778	tags=36%, list=4%, signal=34%	Six1/Hdac1/Gli3/Six4/Wnt10b
GOBP_ACETYL_COA_METABOLIC_PROCESS	29	-0.557451	-1.5203	0.0447925	0.246712	0.210264	2992	tags=38%, list=17%, signal=32%	Pdhx/Acly/Pipox/Pdha1/Mvd/Hmgcs1/Dip2a/Mvk/Pdk1/Dlat/Hmgcs2
GOBP_FEMALE_SEX_DIFFERENTIATION	93	-0.385677	-1.34573	0.0449264	0.246893	0.210418	1671	tags=16%, list=9%, signal=15%	Smad4/Foxc1/Nrip1/Nr2f2/Mmp14/Bcl2l1/Pgr/Fancg/Esr1/Tbx3/Inha/Stra6/Wnt4/Acsbg1/Wnt5a
GOBP_NUCLEOTIDE_TRANSMEMBRANE_TRANSPORT	17	-0.625601	-1.53015	0.0456149	0.249556	0.212687	2865	tags=53%, list=16%, signal=44%	Lrrc8d/Slc19a1/Lrrc8e/Slc35b2/Slc25a33/Abcc4/Slc17a9/Lrrc8a/Slc25a17
GOBP_RESPONSE_TO_GLUCAGON	17	-0.625253	-1.5293	0.0456149	0.249556	0.212687	1708	tags=29%, list=10%, signal=27%	Fgf21/Stk11/Cyc1/Cdo1/Hmgcs2
GOBP_HEMATOPOIETIC_STEM_CELL_PROLIFERATION	24	-0.569002	-1.48872	0.0457739	0.249588	0.212715	147	tags=12%, list=1%, signal=12%	Ace/Wnt10b/Wnt5a
GOBP_CELL_PART_MORPHOGENESIS	520	-0.27509	-1.17476	0.0458673	0.249818	0.212911	1758	tags=15%, list=10%, signal=14%	Notch3/Ptn/Dvl3/Lama2/Smad4/Enah/Cpne9/Fgfr2/Niban2/Cyfip2/Rbfox2/Ntn1/Cux1/Gorasp1/Btbd3/Plxnb2/L1cam/Llgl1/Top2b/Ptprd/Ece1/Sema7a/Plxnb1/Fbxo45/Cobl/Stau2/Cdh11/Stk11/S100b/Wee1/Abi3/Nlgn3/Stk25/Rims2/Ulk1/Arhgap35/Brsk2/Rasal1/Cttn/Camk2b/Bcl2l1/Ugt8a/Gli3/Dbn1/Sema3f/Enpp2/Sgk1/Fgf13/Farp1/Adcy1/Ephb3/Lmtk2/Stmn1/Smo/Ephb6/Prkcz/Kif1a/Myh14/Gata3/Kif20b/Plec/Limk1/Pak6/Igsf9/Nectin2/Hdac6/Fb…
GOCC_CHROMOSOMAL_REGION	329	-0.507414	-2.04847	1e-10	6.21e-08	5.4e-08	2745	tags=27%, list=16%, signal=23%	Cdt1/Nup43/Atf7/Psen1/Rpa1/Brca2/Nup133/Ercc6l/Mis18bp1/Cdca5/Cenpi/Clip1/Apex1/Oip5/Pif1/Ncapd3/Xrcc1/Spout1/Cbx5/Rangap1/Rad51d/Cenpf/Bub3/Wdr82/Slx4/Apc/Dnmt1/Orc1/Uhrf2/Stn1/Blm/Ska1/Sgo2a/Snai1/Zbtb48/Chmp4c/Tnks2/Rad51/Xrcc5/Mis12/Mad2l1/Mre11a/Clasp1/Cenpt/Ppp2ca/Ppp2cb/Top2a/Rcc2/Smg6/Cenps/Setx/Pold1/Rpa2/Zw10/Kntc1/Dctn1/Bub1/Ddb1/Nek2/Spag5/Zwilch/Tfip11/Macroh2a2/Kif22/Cenpn/Fen1/Birc…
GOCC_CHROMOSOME_CENTROMERIC_REGION	205	-0.516947	-1.98694	2.27257e-08	4.70423e-06	4.09063e-06	2745	tags=27%, list=16%, signal=23%	Cdt1/Nup43/Psen1/Nup133/Ercc6l/Mis18bp1/Cdca5/Cenpi/Clip1/Oip5/Ncapd3/Spout1/Cbx5/Rangap1/Cenpf/Bub3/Apc/Dnmt1/Uhrf2/Ska1/Sgo2a/Snai1/Chmp4c/Mis12/Mad2l1/Clasp1/Cenpt/Ppp2ca/Ppp2cb/Top2a/Rcc2/Cenps/Zw10/Kntc1/Dctn1/Bub1/Nek2/Spag5/Zwilch/Kif22/Cenpn/Birc5/Ncapd2/Kif2c/Nuf2/Dsn1/Spc25/Cenpe/Ccnb1/Cenpm/Aurkb/Cdca8/Knstrn/Spc24/Bub1b/Plk1
GOCC_CONDENSED_CHROMOSOME	218	-0.507494	-1.95928	1.64649e-08	4.70423e-06	4.09063e-06	2121	tags=28%, list=12%, signal=25%	Mad1l1/Rgs12/Cdt1/Nup43/Psen1/Brca2/Nup133/Ercc6l/Cenpi/Clip1/Ncapd3/Spout1/Cbx5/Rangap1/Fancd2/Cenpf/Bub3/Nol6/Apc/Blm/L3mbtl1/Ska1/Sgo2a/Chmp4c/Rad51/Mki67/Mis12/Top3b/Rcc1/Mad2l1/Clasp1/Cenpt/Top2a/Cenps/Zw10/Kntc1/Dctn1/Lrpprc/Bub1/Nek2/Spag5/Brca1/Zwilch/Kif22/Cenpn/Birc5/H2ax/Ncapd2/Kif2c/Nuf2/Dsn1/Tubg1/Spc25/Cenpe/Ccnb1/Cenpm/Aurkb/Knstrn/Spc24/Bub1b/Plk1
GOCC_CONDENSED_CHROMOSOME_CENTROMERIC_REGION	150	-0.558301	-2.07916	4.83967e-08	7.51359e-06	6.53355e-06	2745	tags=30%, list=16%, signal=26%	Cdt1/Nup43/Psen1/Nup133/Ercc6l/Cenpi/Clip1/Ncapd3/Spout1/Cbx5/Rangap1/Cenpf/Bub3/Apc/Ska1/Sgo2a/Chmp4c/Mis12/Mad2l1/Clasp1/Cenpt/Cenps/Zw10/Kntc1/Dctn1/Bub1/Nek2/Spag5/Zwilch/Kif22/Cenpn/Birc5/Ncapd2/Kif2c/Nuf2/Dsn1/Spc25/Cenpe/Ccnb1/Cenpm/Aurkb/Knstrn/Spc24/Bub1b/Plk1
GOCC_SPINDLE	366	-0.415747	-1.70317	3.09894e-07	3.84888e-05	3.34685e-05	2489	tags=24%, list=14%, signal=21%	Spin1/Spast/Nup62/Odf2/Tbck/Mad2l2/Cdc7/Wdr62/Cdc27/Kif14/Cdc14b/Cep85/Plk3/Cep95/Tmem9/Map1s/Spout1/Ckap2/Rangap1/Plk2/Cenpf/Haus6/Spag8/Mical3/Nek7/Cul3/Mapre2/Ska1/Fam161a/Limk2/Tubg2/Chmp4c/Akt1/Fbxo5/Mad2l1/Fbf1/Rmdn3/Hmmr/Spice1/Ccar2/Shcbp1l/Clasp1/Kif11/Ppp2ca/Ppp2cb/Rcc2/Cttn/Birc6/Fam110a/Zw10/Cep295/Kntc1/Nusap1/Eml2/Dctn1/Git1/Psrc1/Kif20a/Ect2/Nek2/Ncor1/Dlgap5/Spag5/Ttll12/Shcbp1/Ki…
GOCC_SPINDLE_POLE	160	-0.521622	-1.94717	7.79949e-07	8.07248e-05	7.01955e-05	3203	tags=37%, list=18%, signal=30%	Aaas/Numa1/Vps4b/Prc1/Cdk5rap2/Cntrl/Ikbkg/Mad1l1/Fry/Dync2i1/Map10/Tubgcp2/Cdc14a/Efhc1/Nup62/Odf2/Wdr62/Cdc14b/Cep85/Plk3/Cep95/Spout1/Ckap2/Plk2/Cenpf/Nek7/Cul3/Fam161a/Mad2l1/Fbf1/Rmdn3/Kif11/Ppp2ca/Ppp2cb/Birc6/Fam110a/Zw10/Kntc1/Dctn1/Git1/Psrc1/Nek2/Dlgap5/Spag5/Kif20b/Wdr73/Plk4/Poc1a/Tpx2/Tmem201/Tubg1/Ckap2l/Ccnb1/Aurkb/Aurka/Knstrn/Tacc3/Cdc20/Plk1
GOCC_NUCLEAR_CHROMOSOME	177	-0.486294	-1.85245	2.19799e-06	0.000194993	0.000169559	3310	tags=31%, list=19%, signal=25%	Smc2/Chmp1a/Baz1b/Ruvbl1/Ruvbl2/Phf12/Hdac1/Pola2/Rgs12/Anp32e/Slx1b/Repin1/Rpa1/Brca2/Ino80e/Gins1/Zranb3/Prim2/Nol6/Slx4/Orc1/Smarcb1/Blm/Actr6/Tipin/Zmiz2/Rad51/Tonsl/Rcc1/Gins2/Top2a/Setx/Pold1/Rpa2/Suds3/Pold2/Lrpprc/Sinhcaf/Nek2/Brca1/Macroh2a2/Mms22l/Birc5/H2ax/Ncapd2/Mcm10/Gins3/Mcm3/Mcm5/Mcm6/Mcm7/Tubg1/Mcm2/Plk1
GOCC_REPLICATION_FORK	57	-0.64822	-2.07656	8.9311e-06	0.000693276	0.000602849	2580	tags=40%, list=15%, signal=35%	Rpa1/Polh/Zranb3/Prim2/Pif1/Rad51d/Dnmt1/Blm/Tipin/Zmiz2/Tonsl/Mre11a/Rfc3/Rfc5/Pold1/Rpa2/Pold2/Rad18/Mms22l/H2ax/Mcm10/Mcm3/Uhrf1
GOCC_MITOTIC_SPINDLE	143	-0.499776	-1.85462	4.11996e-05	0.0023259	0.00202252	3203	tags=36%, list=18%, signal=30%	Aaas/Numa1/Kdf1/Prc1/Cdk5rap2/Cntrl/Ikbkg/Mad1l1/Epb41/Map10/Cdc14a/Efhc1/Nup62/Tbck/Cdc7/Cdc27/Cdc14b/Tmem9/Spout1/Rangap1/Haus6/Cul3/Ska1/Fam161a/Limk2/Mad2l1/Rmdn3/Clasp1/Kif11/Rcc2/Cttn/Cep295/Nusap1/Eml2/Dctn1/Git1/Ect2/Ncor1/Spag5/Kif20b/Kif22/Tpx2/Tubg1/Ckap2l/Cenpe/Aurkb/Cdk1/Racgap1/Aurka/Knstrn/Tacc3/Plk1
GOCC_MICROTUBULE	378	-0.369526	-1.51204	6.16124e-05	0.00318844	0.00277256	2080	tags=20%, list=12%, signal=18%	Map1s/Ckap2/Ttll1/Tbcd/Map6d1/Ttll4/Haus6/Apc/Enkd1/Nicn1/Nek7/Cul3/Mapre2/Mta1/Ska1/Fam161a/Camsap1/Dync2h1/Tubg2/Chmp4c/Srprb/Hid1/Sybu/Stau2/Rmdn3/Tbcc/Shroom3/Svil/Clasp1/Kif11/Shroom2/Kif6/Rcc2/Slain1/Zw10/Cep295/Kntc1/Dpp9/Tubb4a/Nusap1/Sntb2/Eml2/Dctn1/Cep170b/Shroom1/Fgf13/Lrpprc/Psrc1/Kif20a/Nek2/Stmn1/Spag5/Dync1h1/Bag2/Kif1a/Kif20b/Kif22/Hdac6/Dnai1/Birc5/Tubb5/Reep4/Dnah10/Kif2c/Tpx2/…
GOCC_MICROTUBULE_ORGANIZING_CENTER	741	-0.318146	-1.37985	7.24751e-05	0.00346208	0.00301051	3406	tags=27%, list=19%, signal=23%	Ctnnbl1/Rgcc/Ccdc15/Dync2i2/Gas8/Map3k11/Dnm2/Chmp1a/Kif15/Fbxw11/Ruvbl1/Ruvbl2/Erc1/Neil1/Aaas/Akap11/Numa1/Pibf1/Akap9/Cul7/Cep97/Vps4b/Evc/Ift46/Ecpas/Cdk5rap2/Cntrl/Poc5/Nek8/Ccne1/Mad1l1/Chd4/Gsk3b/Deup1/Cdk6/Fry/Evi5/4921507P07Rik/Dync2i1/Hipk1/Map10/Tubgcp2/Cep85l/Ranbp1/Psen1/Cep126/Cdc14a/Dis3l/Efhc1/Brca2/Lca5/Dysf/Actr1a/Spata7/Spast/Nup62/Ift22/Cibar1/Clic5/Odf2/Zfyve19/Als2/Wdr62/Flo…
GOCC_POLYMERIC_CYTOSKELETAL_FIBER	535	-0.331167	-1.40765	9.55537e-05	0.00423849	0.00368564	2080	tags=21%, list=12%, signal=19%	Map1s/Ckap2/Krt78/Ttll1/Tbcd/Mark2/Map6d1/Pkp1/Ttll4/Mical2/Haus6/Krt6b/Gdpd2/Apc/Enkd1/Nicn1/Nek7/Cul3/Mapre2/Mta1/Evpl/Ska1/Fam161a/Iffo2/Camsap1/Dync2h1/Tubg2/Chmp4c/Srprb/Hid1/Sybu/Krt87/Actn1/Fbf1/Cobl/Stau2/Rmdn3/Tbcc/Carmil1/Shroom3/Pls1/Svil/Smtnl2/Myo1c/Clasp1/Kif11/Shroom2/Kif6/Rcc2/Cttn/Slain1/Krt4/Zw10/Cep295/Kntc1/Dpp9/Tubb4a/Nusap1/Sntb2/Dbn1/Eml2/Dctn1/Cep170b/Shroom1/Fgf13/Lrpprc/…
GOCC_SPINDLE_MIDZONE	34	-0.685405	-1.95694	0.000175124	0.00679698	0.00591042	894	tags=26%, list=5%, signal=25%	Rcc2/Cttn/Kif20b/Cenpe/Aurkb/Cdca8/Racgap1/Aurka/Plk1
GOCC_ANAPHASE_PROMOTING_COMPLEX	20	-0.745286	-1.91932	0.000351728	0.0121346	0.0105518	225	tags=25%, list=1%, signal=25%	Anapc4/Ube2c/Anapc1/Bub1b/Cdc20
GOCC_MITOCHONDRIAL_MATRIX	441	-0.338183	-1.40875	0.000402793	0.0130366	0.0113361	3527	tags=23%, list=20%, signal=19%	Dhx30/Cs/Supv3l1/Polrmt/Mrps18a/Rida/Sirt4/Pdhx/Auh/Naxd/Mterf4/Mrpl46/Elac2/Grpel2/Mrpl37/Tyms/Lactb2/Tufm/Nadk2/Mrps27/Tsfm/Shc1/Ogg1/Nt5m/Acad10/Shmt2/Mrps2/Dhfr/Mrps14/Pdha1/Mrps18b/Pycr1/Gsr/Mmab/Hibch/Rpp14/Fpgs/Mrps10/Atp5a1/Dap3/Grpel1/Mrpl12/Lonp1/Acot11/Mrps34/Fastk/Sardh/Mettl17/Tars2/Mccc2/Bckdk/Rpusd3/Pccb/Mrpl19/Ndufa9/Kars/Fdx1/Fastkd3/Ddx28/Cyp11a1/Rad51/Hars2/Ivd/Ogdh/Acot2/Fastk…
GOCC_SUPRAMOLECULAR_POLYMER	725	-0.304274	-1.32064	0.000419857	0.0130366	0.0113361	2411	tags=21%, list=14%, signal=19%	Snca/Arhgef25/Actn4/Glrx3/Macf1/Slc2a1/Odf2/Tubb4b/Wipf2/Ldlrap1/Fbp2/Clip1/Kif14/Ank1/Col3a1/Dnm3/Pdlim7/Col5a3/Map1s/Ckap2/Krt78/Ttll1/Tbcd/Mark2/Lman1/Map6d1/Pkp1/Ttll4/Mical2/Haus6/Krt6b/Xirp2/Gdpd2/Lum/Apc/Enkd1/Nicn1/Nek7/Cul3/Sorbs2/Mapre2/Mtmr12/Neb/Mta1/Evpl/Ska1/Fam161a/Tnni1/Iffo2/Camsap1/Dync2h1/Tubg2/Chmp4c/Srprb/Hid1/Scn8a/Sybu/Adra1a/Krt87/Col5a1/Actn1/Fbf1/Cobl/Stau2/Stk11/Rmdn3/T…
GOCC_NUCLEAR_UBIQUITIN_LIGASE_COMPLEX	43	-0.632242	-1.91517	0.000454494	0.01344	0.011687	1369	tags=23%, list=8%, signal=22%	Rad51/Phc1/Anapc4/Cbx2/Phc2/Brca1/Ube2c/Anapc1/Bub1b/Cdc20
GOCC_APICAL_JUNCTION_COMPLEX	129	-0.456533	-1.67246	0.000567385	0.0160157	0.0139267	2068	tags=24%, list=12%, signal=21%	Amotl1/Pard6a/Pard3b/Tbcd/Lin7c/Apc/Cldn7/Pals1/Crb3/Tjp1/Fbf1/Shroom3/Shroom2/Ccdc85c/Shroom1/Plekha7/Amotl2/Ect2/Prkcz/Ocln/Cldn10/Cgn/Nectin2/Cldn3/Cldn4/Pof1b/Marveld3/Ank3/Sapcd2/Cldn6/Aoc1
GOCC_CHROMOSOME_TELOMERIC_REGION	143	-0.451209	-1.6744	0.000929486	0.0250961	0.0218227	3966	tags=34%, list=22%, signal=26%	Cdk2/Rbbp7/Wrnip1/Macroh2a1/Dna2/Rnf8/Dhx36/Telo2/Nhp2/Ezh1/Thoc6/Zbtb10/Xrcc6/Prkdc/Chd4/Atf7/Rpa1/Brca2/Apex1/Pif1/Xrcc1/Cbx5/Rad51d/Wdr82/Slx4/Orc1/Stn1/Blm/Zbtb48/Tnks2/Rad51/Xrcc5/Mre11a/Smg6/Setx/Pold1/Rpa2/Ddb1/Tfip11/Macroh2a2/Fen1/H2ax/Mcm3/Mcm5/Mcm6/Mcm7/Mcm2/Cdk1
GOCC_TIGHT_JUNCTION	115	-0.453171	-1.63778	0.00140296	0.0348494	0.0303038	2068	tags=24%, list=12%, signal=22%	Amotl1/Pard6a/Pard3b/Tbcd/Lin7c/Apc/Cldn7/Pals1/Crb3/Tjp1/Sipa1l3/Shroom2/Ccdc85c/Amotl2/Ect2/Prkcz/Ocln/Lsr/Cldn10/Cgn/Cldn3/Cldn4/Pof1b/Marveld3/Ank3/Sapcd2/Cldn6/Aoc1
GOCC_CENTRIOLE	132	-0.432722	-1.58667	0.00137605	0.0348494	0.0303038	2417	tags=26%, list=14%, signal=22%	Cibar1/Odf2/Wdr62/Wdr90/Htt/Ift140/Tedc1/Plk2/Armc9/Ran/Crocc/Rilpl1/Mphosph9/Cntrob/Gle1/Cep55/Fbf1/Spice1/Ccdc120/Stil/Cep152/Top2a/Hap1/Cep295/Dctn1/Rttn/Ccdc68/Ccnf/Plk4/Poc1a/Ccdc78/Tubg1/Aurka/Plk1
GOCC_CENTROSOME	574	-0.313911	-1.33654	0.00152248	0.0363639	0.0316208	3406	tags=26%, list=19%, signal=22%	Ctnnbl1/Rgcc/Ccdc15/Dync2i2/Map3k11/Dnm2/Kif15/Fbxw11/Ruvbl2/Erc1/Aaas/Numa1/Pibf1/Akap9/Cul7/Cep97/Vps4b/Ift46/Ecpas/Cdk5rap2/Cntrl/Poc5/Nek8/Ccne1/Mad1l1/Chd4/Gsk3b/Cdk6/4921507P07Rik/Dync2i1/Hipk1/Map10/Tubgcp2/Cep85l/Ranbp1/Psen1/Cep126/Cdc14a/Dis3l/Efhc1/Brca2/Dysf/Actr1a/Spast/Nup62/Ift22/Odf2/Zfyve19/Als2/Wdr62/Flot1/Clip1/Apex1/Cdc27/Ift140/Polr3h/Tbc1d31/Cdc14b/Cep85/Plk3/Cep95/Chd3/Spou…
GOCC_DNA_REPLICATION_PREINITIATION_COMPLEX	12	-0.797305	-1.83744	0.00211736	0.04109	0.0357304	1145	tags=58%, list=6%, signal=55%	Gins2/Gins3/Mcm3/Mcm5/Mcm6/Mcm7/Mcm2
GOCC_CONDENSED_NUCLEAR_CHROMOSOME	46	-0.564154	-1.70574	0.0020959	0.04109	0.0357304	1957	tags=22%, list=11%, signal=19%	Nol6/Blm/Rad51/Rcc1/Lrpprc/Nek2/Brca1/H2ax/Tubg1/Plk1
GOCC_MIDBODY	188	-0.390185	-1.48766	0.0018768	0.04109	0.0357304	2515	tags=22%, list=14%, signal=19%	Rack1/Ptch1/Spast/Nup62/Slc2a1/Zfyve19/Tbck/Mbd5/Kif14/Tsg101/Cenpf/Ran/Exoc7/Mical3/Bcl3/Zfyve26/Cep55/Chmp4c/Svil/Rcc2/Birc6/Psrc1/Kif20a/Ect2/Nek2/Anln/Spag5/Ttll12/Shcbp1/Kif20b/Cit/Birc5/Rab11fip4/Cenpe/Uhmk1/Aurkb/Cdca8/Cdk1/Racgap1/Aurka/Plk1
GOCC_NUCLEAR_MEMBRANE	269	-0.351555	-1.39258	0.00193367	0.04109	0.0357304	2760	tags=25%, list=16%, signal=21%	Taf3/Alg14/Ccni/1700012D01Rik/Anxa4/Rrp12/Txnl4a/Ifi27/Psen1/Tmx4/Tmem38a/Mrps14/Nup133/Il15ra/Phf8/Spin1/Spast/Nup62/Ankrd17/Nr4a1/Tor1a/Tmem97/Aqp1/Dnajb2/Plrg1/Osbpl3/Nutf2/Hacd3/Rangap1/Tmc6/Pom121/Nup93/Sephs1/Hpn/Nup50/Nup205/Gle1/Wdfy3/Myof/Nup153/Adra1a/Rcc1/Ints2/Stau2/Ndc1/Akap6/Cnep1r1/Aen/Itgb4/Dhcr7/Dpy19l4/Bcl2l1/Syne3/Clmn/Nrm/Lrpprc/Lmnb2/Sort1/P2rx6/Creb3l4/Nup210/Tmem201/Spag4/C…
GOCC_PLASMA_MEMBRANE_REGION	930	-0.281184	-1.22832	0.00206465	0.04109	0.0357304	1849	tags=15%, list=10%, signal=15%	Rab27b/Apc/Adam23/Syt7/Rhoc/Hpn/Sorbs2/Cldn7/Lhfpl4/Abhd17c/Lrp6/Plpp2/Nf2/Abcc4/Pick1/Magee1/Mgam/Chrna2/Cep55/Bmpr1a/Kcnd3/Cacng4/Gabrp/Abcb1a/Tmem231/Myof/Tjp1/Sipa1l3/Scrib/Ptprd/Wwc1/Adra1a/Nipsnap1/F2r/Fbxo45/Sytl1/Ptgis/Tirap/Ap2a1/Epn3/Akap6/Gpr157/Acy3/Fat1/Pdgfrb/Shroom3/Scnn1a/Itgb4/Nlgn3/Svil/Rims2/Fermt1/Myo1c/Shroom2/Slc7a6/Slc7a5/Gria3/Abcc3/Myo10/Cspg4/Cttn/Eno2/Rhob/Lmo7/Rims3/Kc…
GOCC_NUCLEAR_REPLICATION_FORK	26	-0.679085	-1.84427	0.00229243	0.0431393	0.0375125	3282	tags=54%, list=19%, signal=44%	Baz1b/Pola2/Rpa1/Zranb3/Prim2/Tipin/Zmiz2/Tonsl/Pold1/Rpa2/Pold2/Mms22l/Mcm10/Mcm3
GOCC_CLEAVAGE_FURROW	50	-0.567124	-1.76401	0.00239321	0.0437112	0.0380097	1798	tags=28%, list=10%, signal=25%	Rhoc/Nf2/Cep55/Svil/Rhob/Mastl/Kif20a/Ect2/Wdr73/Cit/Plk4/Hmcn2/Rab11fip4/Racgap1
GOCC_CELL_DIVISION_SITE	66	-0.52024	-1.71935	0.00262888	0.0466439	0.0405599	1798	tags=24%, list=10%, signal=22%	Rhoc/Nf2/Cep55/Svil/Tmem250-ps/Rhob/Mastl/Kif20a/Ect2/Anln/Wdr73/Cit/Plk4/Hmcn2/Rab11fip4/Racgap1
GOCC_MICROTUBULE_ASSOCIATED_COMPLEX	133	-0.41474	-1.5203	0.00311222	0.0522347	0.0454215	3388	tags=29%, list=19%, signal=23%	Dync2i2/Kif26a/Dnal4/Kif3c/Kif15/Fbxw11/Odad1/Nudcd3/Dnai2/Dync2i1/Dnah17/Actr1a/Kif14/Map1s/Haus6/Dnai4/Dynlt4/Dync2h1/Fntb/Actr1b/Kif11/Kif6/Eml2/Dctn1/Kif20a/Dync1h1/Kif1a/Kif20b/Kif22/Hdac6/Dnai1/Birc5/Dnah10/Kif2c/Map1b/Aurkb/Cdca8/Aurka
GOCC_NUCLEAR_ENVELOPE	420	-0.316118	-1.30995	0.00390187	0.0605766	0.0526753	2979	tags=24%, list=17%, signal=20%	Eif5a/Taf3/Alg14/Mapk3/Ccni/Mad1l1/1700012D01Rik/Anxa4/Rrp12/Txnl4a/Nup43/Ifi27/Ebp/Ranbp1/Psen1/Dst/Tmx4/Tmem38a/Mrps14/Nup133/Slc22a18/Il15ra/Phf8/Spin1/Spast/Bnip3/Nup62/Ankrd17/Nr4a1/Rtcb/Calr3/Tor1a/Tmem97/Ghdc/Pcid2/Aqp1/2210016L21Rik/Dnajb2/Plrg1/Osbpl3/Nutf2/Hacd3/Cbx5/Rangap1/Cenpf/Bche/Tmpo/Ran/Xpo7/Tmc6/Pom121/Nup93/Sephs1/Hpn/Nup50/Parp16/Mta1/Nup205/Xpo4/Gle1/Wdfy3/Myof/Chmp4c/Tnks2/…
GOCC_GERM_CELL_NUCLEUS	13	-0.763311	-1.77733	0.00411941	0.0623941	0.0542557	2020	tags=38%, list=11%, signal=34%	Tcfl5/Ran/Trip13/H2ax/Aurka
GOCC_MITOTIC_SPINDLE_POLE	35	-0.596822	-1.72064	0.00487309	0.0691208	0.0601051	1526	tags=37%, list=9%, signal=34%	Numa1/Cdk5rap2/Cntrl/Mad1l1/Map10/Fam161a/Rmdn3/Git1/Spag5/Kif20b/Aurkb/Aurka/Plk1
GOCC_OUTER_KINETOCHORE	11	-0.773463	-1.75779	0.00602106	0.0817028	0.0710459	135	tags=45%, list=1%, signal=45%	Cenpf/Ska1/Ccnb1/Bub1b/Plk1
GOCC_MICROVILLUS_MEMBRANE	22	-0.655519	-1.73801	0.00689707	0.0874098	0.0760085	1224	tags=27%, list=7%, signal=25%	Sytl1/Slc7a5/Podxl/Ezr/Prom1/Prom2
GOCC_SPINDLE_MICROTUBULE	79	-0.462218	-1.58442	0.00683028	0.0874098	0.0760085	1917	tags=25%, list=11%, signal=23%	Haus6/Cul3/Ska1/Fam161a/Tubg2/Chmp4c/Rmdn3/Clasp1/Kif11/Zw10/Cep295/Kntc1/Psrc1/Birc5/Tubg1/Cenpe/Aurkb/Cdk1/Aurka/Plk1
GOCC_MYELIN_SHEATH	41	-0.550832	-1.65236	0.00792271	0.0948105	0.0824439	1854	tags=32%, list=10%, signal=28%	Mbp/Pals1/Plp1/Scrib/Ncmap/Glul/Gjc3/Tubb4a/Mpz/Prkcz/Plec/Pllp/Erbb2
GOCC_APICOLATERAL_PLASMA_MEMBRANE	18	-0.668972	-1.67893	0.00932559	0.103414	0.0899253	529	tags=28%, list=3%, signal=27%	Ocln/Cldn3/Cldn4/Krt19/Cldn6
GOCC_TRANSFERASE_COMPLEX	723	-0.279289	-1.21201	0.00911976	0.103414	0.0899253	3373	tags=22%, list=19%, signal=18%	Phka1/Ercc3/Kansl3/Rpn2/Bard1/Spsb3/Med24/Fbxo10/Polr1c/Fbxw11/Ruvbl1/Ccnh/Ruvbl2/Erc1/Dmac2/Dcaf17/Ccnd3/Brpf3/Fem1b/Trmt6/Ezh1/Fbxw5/Cul7/Pcgf2/Taf5/Msl3/Supt7l/Xrcc6/Fem1a/Erh/Taf3/Pola2/Ikbkg/Ccne1/Usp47/Prkdc/Ccni/Cdk6/Fam8a1/Fbxl13/Fbxl4/Ccna2/Pfkl/Gtf2h3/Fbxl8/Crebbp/Tbpl1/Rnf14/Derl2/Naa35/Brca2/Socs2/Ikbkb/Kmt2d/Msl2/Fbxl19/Prkab2/Hsd17b12/Wdr4/Mad2l2/Usp22/Prim2/Dcaf4/Pigv/Cdc27/Polr3h/…
GOCC_CORNIFIED_ENVELOPE	17	-0.694853	-1.72465	0.0095538	0.104086	0.0905097	2261	tags=41%, list=13%, signal=36%	Tgm1/Dsg2/Pkp1/Evpl/Pkp3/Dsc2/Dsp
GOCC_NUCLEAR_INNER_MEMBRANE	51	-0.508072	-1.59042	0.0101769	0.108963	0.0947505	912	tags=16%, list=5%, signal=15%	Dpy19l4/Nrm/Lrpprc/Lmnb2/P2rx6/Tmem201/Spag4/Kcnh1
GOCC_INTERCALATED_DISC	44	-0.501033	-1.52301	0.011252	0.118432	0.102985	3164	tags=32%, list=18%, signal=26%	Cdh2/Fhod1/Slc9a1/Slc2a1/Dsg2/Scn4b/Actn1/Akap6/Kcna5/Fgf13/Nrap/Dsc2/Ank3/Dsp
GOCC_CILIUM	489	-0.302386	-1.27417	0.0118287	0.12093	0.105156	2636	tags=19%, list=15%, signal=16%	Psen1/Cep126/Cdc14a/Efhc1/Dnah17/Lca5/Ptch1/Spata7/Ift22/Ptgs1/Cibar1/Odf2/Gnb1/Ift140/Tnpo1/Unc119b/Tedc1/Ace/Ttc23/Ttll1/Armc9/Cenpf/Cdkl5/Ran/Ttll4/Crocc/Bbs9/Tmem237/Pgam1/Exoc7/Dnai4/Ccdc61/Enkd1/Ift122/Cul3/Dynlt4/Rilpl1/Gle1/Fam161a/Dync2h1/Pex6/Tmem231/Akt1/Fbf1/Dlg5/Gpr157/Tbcc/Ccdc120/Scnn1a/Cdh23/Ambra1/Arhgap35/Stard10/Traf3ip1/Fam149b/Wdr19/Ptpn23/Ehd3/D630045J12Rik/Tubb4a/Gli3/Wdr35…
GOCC_MICROTUBULE_PLUS_END	22	-0.626689	-1.66157	0.0126861	0.123095	0.107039	4127	tags=68%, list=23%, signal=52%	Mapre3/Slain2/Kif18b/Ckap5/Numa1/Cdk5rap2/Dst/Clip1/Mapre2/Clasp1/Slain1/Dctn1/Spag5/Kif2c/Knstrn
GOCC_MICROBODY_LUMEN	42	-0.518358	-1.5659	0.0125317	0.123095	0.107039	2302	tags=26%, list=13%, signal=23%	Pipox/Acot4/Acot8/Ephx2/Acox3/Gnpat/Acot2/Acot6/Ide/Agps/Crym
GOCC_BASOLATERAL_PLASMA_MEMBRANE	178	-0.361202	-1.37349	0.0124977	0.123095	0.107039	928	tags=11%, list=5%, signal=11%	Slc7a6/Slc7a5/Abcc3/St14/Mpz/Ide/Slc26a10/Myo1a/Slc4a2/Kcnj10/Ezr/Itga3/Erbb3/Ank3/Adora1/Erbb2/Atp7b/Dsp/Slc12a2/Prom2
GOCC_REPLISOME	14	-0.692322	-1.64671	0.0135557	0.12733	0.110722	2949	tags=57%, list=17%, signal=48%	Prim1/Pola2/Rpa1/Prim2/Pold1/Rpa2/Pold2/Mcm3
GOCC_SYNAPTONEMAL_STRUCTURE	19	-0.646804	-1.64424	0.0133455	0.12733	0.110722	1662	tags=26%, list=9%, signal=24%	Brca2/Blm/Rad51/Brca1/Plk1
GOCC_PERINUCLEAR_REGION_OF_CYTOPLASM	628	-0.280921	-1.19992	0.0137377	0.12733	0.110722	2749	tags=21%, list=16%, signal=18%	Anxa4/Cabp1/Ptov1/Hif1an/Slc9a1/Spire1/Arhgap1/Exoc8/Ache/Vps53/Psen1/Golga1/Osbpl7/Rab1b/Cops6/Bspry/Rack1/Ptch1/Spast/Snca/Actn4/Pln/Gsdma/Meis2/Depdc5/Apex1/Htt/Dnm3/Rasip1/Inhbb/Atxn10/Osbpl3/Map1s/Rangap1/Cenpf/Cops5/Sec31a/Apc/Thbs3/Osbp2/Bcl3/S100a14/Sorbs2/Rnf41/Syt6/Ap1g1/Atp6v0a2/Per2/Nf2/Itga2/Mex3d/Pick1/Magee1/Uso1/Cyfip2/Limk2/Ankrd13b/Pcsk1/Tnks2/Rad51/Set/Ece1/Arf3/Wwc1/Mad2l1/Mlp…
GOCC_ENDOPLASMIC_RETICULUM_PROTEIN_CONTAINING_COMPLEX	118	-0.41194	-1.48956	0.0141725	0.127553	0.110915	3886	tags=34%, list=22%, signal=27%	Ormdl3/Amfr/Pdia6/Emc8/Spcs2/Ufd1/Ubxn1/Fkbp1a/Rpn2/H13/Mmgt1/Spcs3/Alg14/Tap2/Fam8a1/Derl2/Get1/P4hb/Hsd17b12/Sptlc3/Pigm/Faf2/Ddost/Stt3b/Rpn1/Srprb/Emc1/Vcp/Pigq/Sec61a1/Gpaa1/Hyou1/Nploc4/Stt3a/Zw10/Prkcsh/Pigh/Ganab/Mlec/Rhbdd2
GOCC_DESMOSOME	20	-0.618408	-1.59257	0.0162513	0.144172	0.125367	2215	tags=35%, list=13%, signal=31%	Dsg2/Pkp1/Evpl/Pkp3/Dsc2/Pof1b/Dsp
GOCC_CILIARY_MEMBRANE	50	-0.498132	-1.54941	0.0200126	0.158186	0.137553	1426	tags=20%, list=8%, signal=18%	Tmem231/Gpr157/Scnn1a/Ehd3/Gpr37l1/Smo/Gpr161/Ffar4/Prom1/Prom2
GOCC_CHROMATIN	869	-0.263554	-1.1543	0.0196331	0.158186	0.137553	2609	tags=18%, list=15%, signal=16%	Ppard/E2f2/Stat5b/Hoxb7/Asf1b/Fancb/Shprh/Ino80e/Nfe2/Ankrd17/Hoxa1/Ascl4/Tfdp1/Nr4a1/Arid2/Cdca5/H2ac8/Klf6/Meis2/Wdr43/Tal1/Irf6/Arntl2/Nr6a1/Zbtb22/Zfhx3/Oip5/Trim28/Usf2/Wbp2/Ncapd3/Clock/Chd3/Xrcc1/Setd1a/Cbx5/Plk2/Tcfl5/Gata1/Cenpf/Wdr82/Klf2/Tmpo/Ran/Zhx3/Cops5/Hmgn2/Rfx7/Slx4/Tbx18/Elf2/Kat6b/Foxp4/Dnmt1/Fosb/Zc3h6/Hdx/Uhrf2/Dvl3/E2f8/Smarcb1/Smad4/Actr6/Nr2c2/Smarcc1/Chaf1b/L3mbtl1/Foxk2…
GOCC_MITOTIC_SPINDLE_MIDZONE	13	-0.695384	-1.61917	0.0207613	0.161159	0.140139	894	tags=62%, list=5%, signal=58%	Numa1/Prc1/Map10/Rcc2/Cttn/Kif20b/Cenpe/Aurkb
GOCC_MICROBODY	126	-0.377789	-1.37987	0.0212848	0.162241	0.14108	2302	tags=17%, list=13%, signal=15%	Acot8/Ephx2/Acox3/Gnpat/Mvk/Syt7/Pex1/Tmem135/Pex6/Acot2/Acot6/Pex11g/Mief2/Pex19/Ide/Aldh3a2/Vwa8/Slc25a17/Agps/Nudt17/Aoc1/Crym
GOCC_NUCLEAR_OUTER_MEMBRANE_ENDOPLASMIC_RETICULUM_MEMBRANE_NETWORK	970	-0.262206	-1.15234	0.0233487	0.172614	0.150099	3133	tags=23%, list=18%, signal=20%	Maco1/Rab2a/Ddn/Rnf121/Mmgt1/Armc10/Fdft1/Slc27a4/Scara3/Ssr2/Lpin3/Agpat4/Mtor/Dnajc25/Cds2/Cherp/Acsl4/Cyb5r2/Spcs3/Eif5a/Kras/Nomo1/Lman2l/Alg14/Sbf1/Pomt1/Tap2/Yif1b/Lrrc8d/Nsg1/Gimap1/Fmn1/Fam8a1/Cers2/Pnldc1/Kcna2/Erg28/Atp13a1/Slc9a1/Atg9a/Lrrc8e/Ifi27/Ebp/Hsd11b1/Tmem86b/Lctl/Gorasp2/Psen1/Dst/Anxa7/Ficd/Derl2/Yif1a/Copa/Osbpl7/Hhat/Tmem38a/Lman2/Plp2/Stard3/Rab1b/Tmem39a/Slc37a3/Sec16b/C…
GOCC_CELL_CELL_JUNCTION	423	-0.288801	-1.19799	0.028242	0.199299	0.173303	2236	tags=20%, list=13%, signal=18%	Vsig10/Dsg2/Pdlim7/Rasip1/Ppp1r9b/Amotl1/Pard6a/Pard3b/Myadm/Tbcd/Scn4b/Pkp1/Lin7c/Heg1/Apc/Hpn/Cldn7/Cnn3/Nf2/Cnksr1/Evpl/Niban2/Pals1/Mpp3/Ccdc85a/Cdc42ep1/Crb3/Cdc42bpb/Tjp1/Sipa1l3/Scrib/Akt1/Actn1/Fbf1/Cdh11/Cadm4/Akap6/Fat1/Shroom3/Shroom2/Pkp3/Stard10/Kcna5/Gjc3/Ccdc85c/Trpc6/Pcdh1/Dbn1/Shroom1/Fgf13/Plekha7/Amotl2/Ect2/Jag1/Prkcz/Ocln/Nrap/Tnk2/Lsr/Dsc2/Pcdhga12/Cldn10/Cgn/Nectin4/Adam10/…
GOCC_NUCLEAR_PORE	75	-0.431754	-1.46485	0.0288179	0.201078	0.17485	4329	tags=44%, list=24%, signal=33%	Kpnb1/Ddx19b/Ipo5/Sec13/Xpot/Nup88/Chmp4b/Chmp1a/Mvp/Aaas/Eif5a/Mad1l1/Nup43/Ranbp1/Nup133/Nup62/Pcid2/Nutf2/Rangap1/Ran/Xpo7/Pom121/Nup93/Nup205/Xpo4/Gle1/Chmp4c/Nup153/Mad2l1/Ndc1/Myo1c/Nup188/Nup210
GOCC_ENDOPLASMIC_RETICULUM_QUALITY_CONTROL_COMPARTMENT	23	-0.583996	-1.55377	0.0324263	0.220853	0.192046	4720	tags=52%, list=27%, signal=38%	Marchf6/Edem1/Derl1/Uggt2/Amfr/Uggt1/Rnf5/Rhbdd1/Edem2/Rnf103/Edem3/Fbxo6
GOCC_PROTEASOME_ACCESSORY_COMPLEX	23	-0.582912	-1.55089	0.0331126	0.220853	0.192046	5320	tags=70%, list=30%, signal=49%	Psmc2/Psmd12/Psmd4/Psmd9/Psmd14/Psmc5/Psmd8/Psmc4/Psmd7/Psme3/Psmd13/Psmd11/Psmd5/Adrm1/Psmd2/Psmd3
GOCC_MICROTUBULE_END	32	-0.529441	-1.49057	0.0332669	0.220853	0.192046	4448	tags=56%, list=25%, signal=42%	Mapre3/Aspm/Slain2/Kif18b/Ckap5/Numa1/Cdk5rap2/Dst/Clip1/Mapre2/Camsap1/Svil/Clasp1/Slain1/Dctn1/Spag5/Kif2c/Knstrn
GOCC_CELL_CORTEX	274	-0.311023	-1.2343	0.0334303	0.220853	0.192046	2903	tags=27%, list=16%, signal=23%	Sptan1/Ptk2b/Lamc2/Epb41/Fryl/Fry/Tle6/Cabp1/Sptbn2/Flnb/Spire1/Exoc8/Psen1/Dst/Lasp1/Actr1a/Snca/Clic5/Actn4/Glrx3/Slc2a1/Flot1/Agtrap/Ppp1r9b/Csnk1g2/Crip2/Pard6a/Pard3b/Myadm/Exoc7/Rhoc/Mical3/Nf2/Cnksr1/Fgfr2/Llgl1/Actn1/Mlph/Cobl/Shroom3/Myo5b/Gipc1/Pls1/Tmem250-ps/Rims2/Clasp1/Shroom2/Sptb/Ric8b/Myo10/Cttn/Eno2/Rhob/Tnfaip2/Rims3/Dbn1/Dctn1/Shroom1/Ect2/Prkcz/Anln/Dync1h1/C2cd2l/Llgl2/Dmtn/…
GOCC_HETEROCHROMATIN	63	-0.441728	-1.44162	0.0338542	0.2213	0.192435	4967	tags=40%, list=28%, signal=29%	Suz12/Tnks1bp1/Cenpb/Wdr76/Cenpc1/Bend3/Zbtb18/Tcp1/Macroh2a1/Pcgf2/Hdac1/Mbd2/Trim28/Ncapd3/Cbx5/Dnmt1/Uhrf2/Foxc1/Snai1/Top2b/H1f4/Baz2a/H1f5/Cbx2/Uhrf1
GOCC_ANCHORING_JUNCTION	760	-0.270192	-1.17899	0.0349776	0.221671	0.192757	2073	tags=16%, list=12%, signal=15%	Hacd3/Amotl1/Pard6a/Pard3b/Myadm/Tbcd/Scn4b/Pkp1/Lin7c/Ywhag/Heg1/Xirp2/Apc/Hpn/Sorbs2/Mapre2/Cldn7/Cnn3/Enah/Nf2/Itga2/Arhgap31/Cnksr1/Evpl/Niban2/Pals1/Mpp3/Ccdc85a/Cdc42ep1/Crb3/L1cam/Cdc42bpb/Tjp1/Sipa1l3/Scrib/Akt1/Actn1/Fbf1/Cdh11/Cadm4/Akap6/Rhou/Fat1/Pdgfrb/Shroom3/Itgb4/Svil/Hspg2/Fzd1/Hyou1/Ambra1/Fermt1/Clasp1/Shroom2/Pkp3/Stard10/Cspg4/Cttn/Grb7/Rhob/Mmp14/Lmo7/Capn5/Kcna5/Gjc3/Ehd3/C…
GOCC_CELL_CORTEX_REGION	30	-0.545937	-1.52027	0.0381424	0.234519	0.20393	1050	tags=27%, list=6%, signal=25%	Myo5b/Rims2/Clasp1/Rims3/Dctn1/Prkcz/Unc13b/Sapcd2
GOCC_COSTAMERE	15	-0.648127	-1.56684	0.0386421	0.235262	0.204576	1039	tags=47%, list=6%, signal=44%	Vcl/Flnc/Sdc4/Svil/Plec/Ank3/Krt19
GOCC_ENDOPLASMIC_RETICULUM_PLASMA_MEMBRANE_CONTACT_SITE	10	-0.736053	-1.63348	0.0394505	0.237852	0.206828	3699	tags=60%, list=21%, signal=47%	Gramd1a/Sacm1l/Osbpl5/Gramd1c/C2cd2l/Esyt3
GOCC_LATERAL_PLASMA_MEMBRANE	59	-0.433922	-1.39961	0.0401723	0.239875	0.208587	986	tags=20%, list=6%, signal=19%	Tbcd/Mark2/Apc/Myo1c/Fgf13/Tacstd2/Cldn3/Myo1a/Cldn4/Erbb3/Ank3/Slc12a2
GOMF_PROTEIN_SERINE_KINASE_ACTIVITY	314	-0.382058	-1.52435	8.26889e-05	0.0398974	0.0370794	1455	tags=16%, list=8%, signal=15%	Limk2/Cdc42bpb/Akt1/Pdik1l/Mapk9/Prkd2/Cdk7/Stk11/Pkn3/Stk25/Ulk1/Ripk4/Brsk2/Hipk2/Nek5/Eif2ak3/Camk2b/Csnk1g1/Mastl/Sgk1/Bub1/Lmtk2/Stk36/Nek2/Prkcz/Pask/Tnk2/Cdk19/Map3k6/Map3k9/Cdk9/Mapk11/Limk1/Cit/Pak6/Mapk13/Plk4/Lrrk1/Pak4/Uhmk1/Melk/Obscn/Aurkb/Fam20c/Cdk1/Aurka/Cdk18/Pbk/Bub1b/Plk1
GOMF_DNA_HELICASE_ACTIVITY	69	-0.55858	-1.82103	0.000254068	0.0598065	0.0555824	4160	tags=49%, list=24%, signal=38%	Rad54l/Rfc4/Ighmbp2/Wrnip1/Dna2/Dhx36/Supv3l1/Rad54b/Ercc3/Ruvbl1/Ruvbl2/Xrcc6/Mcm8/Chd4/Ercc6l/Zranb3/Pif1/Chd3/Blm/Rad51/Xrcc5/Rad54l2/Chd1l/Mre11a/Rfc3/Rfc5/Setx/Recql5/Mcm3/Mcm5/Mcm6/Mcm7/Mcm2/Chtf18
GOMF_ATP_DEPENDENT_ACTIVITY_ACTING_ON_DNA	97	-0.512542	-1.77502	0.000478982	0.0598065	0.0555824	3574	tags=38%, list=20%, signal=31%	Dhx36/Supv3l1/Rad54b/Ercc3/Ruvbl1/Ruvbl2/Cecr2/Xrcc6/Mcm8/Chd4/Ercc6l/Zranb3/Pif1/Chd3/Rad51d/Myo18a/Blm/Rad51/Xrcc5/Top2b/Rad54l2/Chd1l/Mre11a/Cdk7/Rfc3/Atad5/Rfc5/Top2a/Setx/Recql5/Smarca4/Mcm3/Mcm5/Mcm6/Mcm7/Mcm2/Chtf18
GOMF_CADHERIN_BINDING	306	-0.365015	-1.46042	0.000618453	0.0598065	0.0555824	2962	tags=27%, list=17%, signal=23%	Hdlbp/Zc3h15/Lypla2/Ctnnal1/Chmp4b/Cdh19/Ckap5/Psmb6/Stk24/Bsg/Pi4ka/Epha2/Prdx1/Ruvbl1/Erc1/Cdh2/Eef2/Atic/Sptan1/Ppme1/Cip2a/Sptbn2/Flnb/Arhgap1/Ranbp1/Psen1/Rack1/Lasp1/Dab2ip/Arhgef16/Macf1/Eif2s3x/Rangap1/Tbc1d2/Mark2/Tmpo/Ran/Pkp1/Apc/Ubap2/Notch3/Cnn3/Ppp1r13l/Evpl/Uso1/Niban2/Cdc42ep1/Cc2d1a/Tjp1/Scrib/Ubfd1/Eef1g/Mre11a/Cdh11/Cemip2/Cdh23/Gipc1/Snd1/Pkp3/Gcn1/Cttn/Dbn1/Lad1/Diaph3/Mprip/…
GOMF_PROTEIN_SERINE_THREONINE_TYROSINE_KINASE_ACTIVITY	388	-0.346954	-1.42765	0.000489317	0.0598065	0.0555824	1216	tags=15%, list=7%, signal=14%	Limk2/Cdc42bpb/Akt1/Pdik1l/Mapk9/Prkd2/Cdk7/Stk11/Pkn3/Wee1/Pdgfrb/Stk25/Ulk1/Ripk4/Brsk2/Hipk2/Nek5/Eif2ak3/Camk2b/Csnk1g1/Mastl/Sgk1/Bub1/Ephb3/Lmtk2/Stk36/Nek2/Jak2/Prkcz/Pask/Tnk2/Cdk19/Map3k6/Map3k9/Cdk9/Mapk11/Limk1/Flt4/Cit/Pak6/Mapk13/Plk4/Lrrk1/Ddr1/Pak4/Erbb3/Uhmk1/Melk/Erbb2/Obscn/Aurkb/Fam20c/Cdk1/Aurka/Cdk18/Pbk/Bub1b/Plk1
GOMF_PROTEIN_SERINE_THREONINE_KINASE_ACTIVITY	374	-0.346756	-1.4253	0.000619757	0.0598065	0.0555824	2039	tags=20%, list=12%, signal=18%	Cdc7/Mknk2/Map3k15/Eng/Plk3/Csnk1g2/Vrk3/Mark2/Plk2/Cdkl5/Fastk/Rps6ka6/Cdk8/Nek7/Bckdk/Pkmyt1/Braf/Map3k3/Grk6/Bmpr1a/Limk2/Cdc42bpb/Akt1/Pdik1l/Mapk9/Prkd2/Prkag1/Cdk7/Stk11/Pkn3/Grk3/Stk25/Ulk1/Ripk4/Brsk2/Hipk2/Nek5/Eif2ak3/Mlkl/Camk2b/Csnk1g1/Mastl/Sgk1/Bub1/Lmtk2/Stk36/Nek2/Prkcz/Pask/Tnk2/Cdk19/Map3k6/Map3k9/Cdk9/Mapk11/Limk1/Cit/Pak6/Mapk13/Plk4/Lrrk1/Pak4/Uhmk1/Melk/Obscn/Aurkb/Fam20c/Cd…
GOMF_CELL_ADHESION_MOLECULE_BINDING	492	-0.328616	-1.37584	0.000541552	0.0598065	0.0555824	2746	tags=21%, list=16%, signal=18%	Itgax/Sptbn2/Flnb/Arhgap1/Ranbp1/Psen1/Dst/Anxa7/Rack1/Thy1/Lasp1/Dab2ip/P4hb/Itgb3/Actn4/Arhgef16/Macf1/Ccn5/Eif2s3x/Adam9/Vsig10/Dsg2/Col3a1/Rangap1/Tbc1d2/Mark2/Tmpo/Ran/Pkp1/Angptl3/Apc/Adam23/Ubap2/Notch3/Ptn/Cnn3/Vwf/Nf2/Ppp1r13l/Itga2/Evpl/Uso1/Niban2/Cdc42ep1/Cc2d1a/Tjp1/Scrib/Ptprd/Sema7a/Ubfd1/Col5a1/Eef1g/Actn1/Mre11a/Cdh11/Cemip2/Cdh23/Itgb4/Gipc1/Nlgn3/Fermt1/Snd1/Pkp3/Madcam1/Gcn1/C…
GOMF_OXIDOREDUCTASE_ACTIVITY	587	-0.316796	-1.3466	0.000360862	0.0598065	0.0555824	2567	tags=18%, list=15%, signal=16%	Pdha1/Gpx2/Cyp2f2/Pycr1/Phf8/Gsr/P4hb/Ptgs1/Snca/Gpd2/Txndc12/Glrx3/Hsd17b12/P4ha3/Apex1/Acox3/Cyp27b1/Cbs/Prdx2/Alox12/Plod3/Kdm5c/Hsd11b2/Adh1/Ndufv1/Ndufb9/Sardh/Mical2/Frrs1/Mical3/Pgk1/Mthfr/Ch25h/Gfod2/Abcc4/Ndufa9/Fdx1/Dus4l/Hsd17b13/Sod3/Cyp11a1/Selenon/Qsox1/Qdpr/Ivd/Uqcrc1/P4ha2/Ogdh/Dus2/Me3/Tecr/Ptgis/Pycr2/Dhrs13/Srd5a3/Loxl3/Akr7a5/Aldh18a1/G6pdx/Chchd4/Bdh1/Scd2/Kdm2a/Dhcr7/Gmpr/Dh…
GOMF_PROTEIN_KINASE_ACTIVITY	502	-0.318545	-1.34377	0.000858547	0.075318	0.0699983	2342	tags=19%, list=13%, signal=17%	Tbck/Cdc7/Mknk2/Map3k15/Tnk1/Eng/Ppp1r9b/Trim28/Plk3/Csnk1g2/Vrk3/Mark2/Plk2/Cdkl5/Fastk/Rps6ka6/Cdk8/Jak3/Nek7/Bckdk/Pkmyt1/Braf/Map3k3/Grk6/Fgfr2/Bmpr1a/Limk2/Cdc42bpb/Strada/Akt1/Pdik1l/Mapk9/Pdk1/Prkd2/Prkag1/Cdk7/Stk11/Prkab1/Pkn3/Wee1/Pdgfrb/Grk3/Stk25/Hspb8/Ulk1/Ripk4/Brsk2/Hipk2/Nek5/Eif2ak3/Mlkl/Camk2b/Csnk1g1/Mastl/Sgk1/Bub1/Ephb3/Lmtk2/Stk36/Nek2/Jak2/Ephb6/Prkcz/Pask/Tnk2/Cdk19/Map3k6…
GOMF_SINGLE_STRANDED_DNA_HELICASE_ACTIVITY	22	-0.749464	-1.95833	0.000945029	0.0759961	0.0706285	1369	tags=41%, list=8%, signal=38%	Rad51/Rfc3/Rfc5/Mcm3/Mcm5/Mcm6/Mcm7/Mcm2/Chtf18
GOMF_ACYLTRANSFERASE_ACTIVITY	197	-0.388134	-1.47518	0.00237105	0.163433	0.15189	3653	tags=29%, list=21%, signal=24%	Tgm4/Kat7/Agpat3/Cs/Cers3/Gpat4/Pdhx/Med24/Tgm5/Casd1/Agpat4/Msl3/Supt7l/Zdhhc13/Gnpnat1/Acly/Cpt2/Acat3/Cers2/Crebbp/Hhat/Brca2/Mboat2/Hmgcs1/Rpp14/Mboat7/Usp22/Zdhhc8/Pafah2/Tgm1/Nmt1/Nat9/Sptlc3/Clock/Oxsm/Gnpat/Kat6b/Zdhhc5/Zdhhc6/Zdhhc18/Ggt6/Ggt7/Glul/Lpcat4/Dlat/Prdx6/Naa80/Cdyl/Lpcat3/Elovl7/Porcn/Gtf3c4/Fasn/Awat2/Tgm2/Mboat1/Ggt1/Hmgcs2
GOMF_AMINO_ACID_BINDING	40	-0.612662	-1.81869	0.00298398	0.187771	0.174509	4029	tags=48%, list=23%, signal=37%	Cep104/Shmt1/Castor2/Gclc/Castor1/Shmt2/Thnsl2/Grin2d/Kars/Aars/Ubr2/Glul/Sesn3/Ddah1/Sesn2/Ddc/Aars2/Cad/Padi4
GOMF_ANION_TRANSMEMBRANE_TRANSPORTER_ACTIVITY	217	-0.380131	-1.46187	0.00311331	0.187771	0.174509	2807	tags=26%, list=16%, signal=22%	Slc12a4/Slc3a1/Slc19a1/Slc9a1/Lrrc8e/Slc37a3/Gpr89/Slc35b2/Slc38a1/Clic5/Slc2a1/Slc29a1/Slc38a9/Slc38a3/Lrrc8b/Slc9a8/Slc25a15/Slc24a5/Slc33a1/Slc12a9/Abcc4/Gabrp/Slc37a1/Ctns/Slc17a9/Best3/Slc9a5/Slc36a1/Slc38a5/Slc7a5/Abcc3/Slc25a1/Clcn3/Slc16a11/Slco3a1/Lrrc8a/Slc25a10/Slc17a8/Slc24a3/Slc12a8/Slc26a10/Slc4a2/Slc25a29/Cldn4/Clca1/Ttyh2/Slc7a2/Sfxn1/Abcc9/Slc25a17/Slc52a3/Mfsd2a/Slc44a4/Slco2a1/…
GOMF_ANION_CATION_SYMPORTER_ACTIVITY	14	-0.766668	-1.80358	0.00345252	0.195981	0.182139	410	tags=29%, list=2%, signal=28%	Slc12a9/Slc12a8/Slc12a2/Slc5a5
GOMF_ORGANOPHOSPHATE_ESTER_TRANSMEMBRANE_TRANSPORTER_ACTIVITY	28	-0.654012	-1.83158	0.00464008	0.220656	0.205071	2755	tags=46%, list=16%, signal=39%	Slc19a1/Slc37a3/Slc35b2/Slc25a33/Slc29a1/Slc33a1/Abcc4/Slc37a1/Slc17a9/Lrrc8a/Slc25a17/Mfsd2a/Slc44a4
GOMF_CATALYTIC_ACTIVITY_ACTING_ON_DNA	201	-0.364956	-1.39849	0.00474315	0.220656	0.205071	3472	tags=29%, list=20%, signal=24%	Supv3l1/Rad54b/Ercc3/Ruvbl1/Ruvbl2/Endov/Cecr2/Neil1/Xrcc6/Mcm8/Dnase1/Dclre1a/Ogg1/Chd4/Slx1b/Exo1/Ercc6l/Mus81/Polh/Zranb3/Apex1/Pif1/Chd3/Xrcc1/Nme1/Map1s/Endog/Rad51d/Myo18a/Dnmt1/Blm/Gen1/Rad51/Xrcc5/Top2b/Top3b/Rad54l2/Chd1l/Mre11a/Cdk7/Rfc3/Atad5/Rfc5/Lig3/Top2a/Setx/Pold1/Rev3l/Neil3/Recql5/Fen1/Smarca4/Mcm3/Mcm5/Mcm6/Mcm7/Mcm2/Lig1/Chtf18
GOMF_ATP_DEPENDENT_ACTIVITY	461	-0.310025	-1.29033	0.0050305	0.220656	0.205071	1794	tags=16%, list=10%, signal=15%	Abcg4/Orc1/Pex1/Ddx54/Ddx41/Blm/Abcc4/Ddx39b/Ddx28/Dync2h1/Abcb1a/Pex6/Rad51/Xrcc5/Top2b/Rad54l2/Chd1l/Mre11a/Cdk7/Ddx56/Vcp/Rfc3/Myo5b/Atad5/Hyou1/Myo1c/Kif11/Rfc5/Kif6/Abcc3/Myo10/Top2a/Clpp/Abcc8/Setx/Ddx55/Trip13/Atp8b2/Clpb/Afg1l/Carns1/Recql5/Abcb8/Kif20a/Dync1h1/Kif1a/Myh14/Dhx34/Kif20b/Kif22/Dhx32/Slc26a10/Myo1a/Acsf3/Smarca4/Dnah10/Kif2c/Abcc9/Vwa8/Mcm3/Mcm5/Atp10a/Abca3/Mcm6/Mcm7/Atp9a/…
GOMF_NADP_BINDING	45	-0.544822	-1.62884	0.00584522	0.235027	0.218427	2672	tags=31%, list=15%, signal=26%	Dhfr/Hsd11b1/Gmds/Gsr/Mthfr/Qdpr/Dus2/Me3/G6pdx/Dhcr7/Fmo1/Cryz/Por/Crym

## Sheet: GO UP in CebpbΔM Macrophages
GO UP in CebpbΔM Macrophages	setSize	enrichmentScore	NES	pvalue	p.adjust	qvalues	rank	leading_edge	core_enrichment
GOBP_DEFENSE_RESPONSE_TO_OTHER_ORGANISM	743	0.493303	1.84445	1.4196e-09	4.95948e-07	4.22679e-07	2989	tags=31%, list=17%, signal=27%	Rnase2a/Igha/Ccl24/Ear2/Ifit3/Spi1/Jchain/C1qc/Tlr7/Vnn1/Clec4b1/Ppbp/Otop1/Oasl1/Ly86/Pf4/Ifi44l/Cd6/Lalba/Btk/Lamp1/Rnf187/Rnase6/Tarm1/Cd4/Ciita/Trf/Casp4/Ighm/Ticam2/Cfp/Mndal/Cd209b/Ifit2/Cd74/Slamf7/Fcgr2b/Aif1/C1qa/Mgl2/Il1rap/Fcer1g/Sarm1/Cotl1/Clec10a/Ncf2/Was/Clec4a3/Tyrobp/Tnfaip3/Tlr6/Il1b/C1qb/Ifnar2/Vav1/Cd40/Tifa/Prdm1/Dtx3l/Havcr2/Irf4/Oas2/Tnfaip8l2/Apoe/Syk/Cldn1/Cfh/Pld4/Ifi204…
GOBP_INNATE_IMMUNE_RESPONSE	588	0.52322	1.93399	2.00497e-09	6.53755e-07	5.57171e-07	2309	tags=29%, list=13%, signal=26%	Rnase2a/Igha/Ccl24/Ear2/Ifit3/Spi1/Jchain/C1qc/Tlr7/Vnn1/Clec4b1/Otop1/Oasl1/Ly86/Cd6/Btk/Lamp1/Rnf187/Rnase6/Tarm1/Ciita/Casp4/Ighm/Ticam2/Cfp/Mndal/Cd209b/Ifit2/Cd74/Slamf7/Fcgr2b/Aif1/C1qa/Mgl2/Il1rap/Fcer1g/Sarm1/Clec10a/Ncf2/Was/Clec4a3/Tyrobp/Tnfaip3/C1qb/Ifnar2/Vav1/Cd40/Tifa/Prdm1/Dtx3l/Havcr2/Oas2/Tnfaip8l2/Apoe/Syk/Cldn1/Cfh/Pld4/Ifi204/Csf1r/Igkc/Parp9/Irf7/Naip2/Oas3/Tlr4/Cgas/Nfe2l2/…
GOBP_ADAPTIVE_IMMUNE_RESPONSE	339	0.600311	2.14241	9.91447e-09	3.00642e-06	2.56226e-06	3009	tags=40%, list=17%, signal=34%	Igha/Jchain/C1qc/Clec4b1/Itk/Cd86/H2-Ea/Socs5/Cd6/Btk/H2-Eb1/Cd48/Tarm1/Cd4/Ighm/Cd209b/Clec4g/H2-DMa/Cd74/Slamf7/Tnfrsf13c/Fcgr2b/Lilrb4b/C1qa/Mgl2/H2-Aa/Ctss/Fcer1g/Clec10a/H2-Ab1/Was/Clec4a3/Ebi3/Adgre1/Tec/Tnfaip3/Il1b/C1qb/H2-DMb1/H2-Ob/Ctsc/Cd40/Prdm1/Klhl6/Havcr2/Irf4/Ctsh/Syk/Igkc/P2rx7/Irf7/Tlr4/Dclre1c/C4b/Ctsl/Prkcd/Orai1/Tnfrsf17/Rorc/Siglecg/Cd84/Tfrc/Mcoln2/Rsad2/Il4/Tnfrsf13b/H2-T2…
GOBP_REGULATION_OF_IMMUNE_RESPONSE	662	0.495883	1.83962	4.72909e-08	1.10143e-05	9.38707e-06	2979	tags=32%, list=17%, signal=28%	Igha/Spi1/Cd5l/C1qc/Tlr7/Itk/Cd86/Otop1/Oasl1/Lpxn/Btn1a1/H2-Ea/Blnk/Pla2g2d/Socs5/Btk/H2-Eb1/Lamp1/Cd48/Cd4/Ighm/Ticam2/Cfp/Mndal/Ptafr/Clec4g/Cd74/Fcgr2b/Lilrb4b/C1qa/Ctss/Fcer1g/Sarm1/H2-Ab1/Cd33/Tnip3/Was/Tyrobp/Tec/Tnfaip3/Tlr6/Il1b/C1qb/H2-DMb1/Cmklr1/Vav1/Cd40/Tifa/Klhl6/C3ar1/Havcr2/Irf4/Apoe/Ctsh/Syk/Scimp/Cfh/Ifi204/Themis2/Igkc/Parp9/P2rx7/Irf7/Oas3/Tlr4/Cgas/Nfe2l2/Samhd1/C4b/Grn/Cd20…
GOBP_POSITIVE_REGULATION_OF_IMMUNE_SYSTEM_PROCESS	679	0.479644	1.78259	1.10215e-07	2.24608e-05	1.91426e-05	2594	tags=28%, list=15%, signal=25%	Igha/Ccl24/Spi1/Cd5l/Icos/C1qc/Vnn1/Itk/Cd86/Lpxn/Btn1a1/H2-Ea/Blnk/Socs5/Pf4/Cd6/Cd83/Btk/H2-Eb1/Lamp1/Cd4/Efnb3/Ighm/Cfp/Mndal/Cd209b/Ptafr/H2-DMa/Cd74/P2ry12/Tnfrsf13c/Fcgr2b/Aif1/Lilrb4b/C1qa/Dapk2/H2-Aa/Cd2/Fcer1g/H2-Ab1/Igfbp2/Ebi3/Tyrobp/Tec/Tlr6/Il1b/C1qb/H2-DMb1/Cmklr1/H2-Ob/Ctsc/Vav1/Cd40/Klhl6/C3ar1/Havcr2/Rhoh/Syk/Scimp/Cfh/Ifi204/Csf1r/Themis2/Igkc/Parp9/P2rx7/Irf7/Tlr4/Cgas/C4b/Rb1/…
GOBP_CELL_ACTIVATION	837	0.44284	1.66984	1.45406e-06	0.000203195	0.000173176	2980	tags=29%, list=17%, signal=25%	Igha/Adamts18/Spi1/Icos/Vnn1/Itk/Cd86/H2-Ea/Blnk/Pla2g2d/Socs5/Pf4/Cd6/Cd83/Btk/H2-Eb1/Lamp1/Dnase1l3/Cd48/Tarm1/Cd4/Efnb3/Ighm/Slamf9/Cd209b/Ptafr/Clec4g/H2-DMa/Cd74/Slamf7/P2ry12/Tnfrsf13c/Fcgr2b/Aif1/Lilrb4b/Bcl11b/C1qa/H2-Aa/Cd2/Fcer1g/Acta2/H2-Ab1/Cd33/Lyl1/Was/Clec4a3/Igfbp2/Ebi3/Tyrobp/Abat/Tec/Tnfaip3/Tlr6/Il1b/H2-DMb1/H2-Ob/Ctsc/Vav1/Cd40/Prdm1/Havcr2/Mafb/Irf4/Tnfaip8l2/Apoe/Rhoh/Syk/If…
GOBP_LEUKOCYTE_MEDIATED_IMMUNITY	297	0.57067	1.99773	4.36451e-06	0.00053367	0.000454828	3688	tags=43%, list=21%, signal=35%	Igha/Spi1/C1qc/H2-Ea/Btk/H2-Eb1/Lamp1/Dnase1l3/Ighm/Slamf9/Ptafr/Clec4g/H2-DMa/Cd74/Slamf7/Fcgr2b/Lilrb4b/C1qa/H2-Aa/Fcer1g/H2-Ab1/Was/Tyrobp/Il1b/C1qb/H2-DMb1/H2-Ob/Ctsc/Vav1/Cd40/Havcr2/Ctsh/Syk/Scimp/Igkc/P2rx7/Irf7/Tlr4/C4b/Prkcd/Hmox1/Cd84/Tfrc/Cd300a/Rsad2/Il4/H2-T23/Rac2/Cd55/Stxbp3/Ccr2/Itgam/Msh6/Tnf/Scnn1b/Trbc2/Bcl10/Myo1g/Milr1/Tgfb1/Trem2/Ptprc/Cd46/Il10/Fcer2a/Fcgr4/Adora2b/Malt1/Sa…
GOBP_LYMPHOCYTE_ACTIVATION	590	0.470225	1.73756	5.66739e-06	0.000615982	0.000524979	2858	tags=29%, list=16%, signal=25%	Igha/Spi1/Icos/Vnn1/Itk/Cd86/H2-Ea/Blnk/Pla2g2d/Socs5/Cd6/Cd83/Btk/H2-Eb1/Lamp1/Cd48/Tarm1/Cd4/Efnb3/Ighm/Slamf9/Cd209b/Clec4g/H2-DMa/Cd74/Slamf7/Tnfrsf13c/Fcgr2b/Aif1/Lilrb4b/Bcl11b/H2-Aa/Cd2/Fcer1g/H2-Ab1/Lyl1/Was/Clec4a3/Igfbp2/Ebi3/Tyrobp/Tnfaip3/Il1b/H2-DMb1/H2-Ob/Vav1/Cd40/Prdm1/Havcr2/Mafb/Irf4/Tnfaip8l2/Rhoh/Syk/Ifi204/Themis2/Igkc/Cxcr5/P2rx7/Tlr4/Dclre1c/Cgas/Ctsl/Rbpj/Prkcd/Fzd8/Rorc/C…
GOBP_INFLAMMATORY_RESPONSE	603	0.467531	1.72914	6.14297e-06	0.000653158	0.000556663	2790	tags=31%, list=16%, signal=27%	Calca/Chil1/Ccl24/Cd5l/Tlr7/Vnn1/Cxcr6/Ppbp/Ly86/Agtr2/Blnk/Pla2g2d/Socs5/Pf4/Cd6/Btk/H2-Eb1/Il17b/Dnase1l3/Folr2/Ciita/Cd163/Casp4/Ticam2/Ptafr/Cela1/Fcgr2b/Aif1/Lilrb4b/Abhd12/Il1rap/Pla2g4c/Tnip3/Olr1/Tpst1/Il1rn/Tnfaip3/Tlr6/Cxcl3/Il1b/Cxcl2/Apod/Ccrl2/Il16/Cmklr1/Pla2g2e/Ctsc/Cd40/Fabp4/Apol8/C3ar1/Aoah/Havcr2/Mmp9/Tnfaip8l2/Apoe/Syk/Pld4/Csf1r/Serpinf2/Il10rb/Themis2/Wfdc1/P2rx7/Siglec1/Nai…
GOBP_POSITIVE_REGULATION_OF_IMMUNE_RESPONSE	405	0.511172	1.84634	1.35832e-05	0.00130266	0.00111021	2384	tags=30%, list=13%, signal=26%	Igha/Spi1/Cd5l/C1qc/Itk/Cd86/Lpxn/Btn1a1/H2-Ea/Blnk/Socs5/Btk/H2-Eb1/Lamp1/Cd4/Ighm/Cfp/Mndal/Ptafr/Cd74/Fcgr2b/Lilrb4b/C1qa/Fcer1g/H2-Ab1/Tyrobp/Tec/Il1b/C1qb/H2-DMb1/Cmklr1/Vav1/Cd40/Klhl6/C3ar1/Havcr2/Syk/Cfh/Ifi204/Themis2/Igkc/Parp9/P2rx7/Irf7/Tlr4/Cgas/C4b/Prkcd/Tasl/Irgm1/Zbp1/Tfrc/Cd300a/Rsad2/Ccr7/Il4/Gps2/H2-T23/Txk/Nfam1/Cd55/Ccr2/Itgam/Tnf/Clec4n/Trbc2/Pde4b/Nfatc2/Prkch/Bcl10/Plekha1…
GOBP_ADAPTIVE_IMMUNE_RESPONSE_BASED_ON_SOMATIC_RECOMBINATION_OF_IMMUNE_RECEPTORS_BUILT_FROM_IMMUNOGLOBULIN_SUPERFAMILY_DOMAINS	242	0.586086	2.02262	2.20386e-05	0.00203379	0.00173332	3104	tags=39%, list=18%, signal=32%	Igha/C1qc/H2-Ea/Socs5/Btk/H2-Eb1/Cd4/Ighm/Clec4g/H2-DMa/Cd74/Fcgr2b/Lilrb4b/C1qa/H2-Aa/Fcer1g/H2-Ab1/Was/Ebi3/Tnfaip3/Il1b/C1qb/H2-DMb1/H2-Ob/Ctsc/Cd40/Klhl6/Havcr2/Irf4/Ctsh/Igkc/P2rx7/Irf7/Tlr4/C4b/Prkcd/Rorc/Tfrc/Rsad2/Il4/H2-T23/Cd55/Ccr2/Msh6/Tnf/Clec4n/Trbc2/Sema4a/Bcl10/Myo1g/Tgfb1/Trem2/Ptprc/Cd46/Il10/Fcer2a/Fcgr4/Malt1/Sash3/Gm8909/H2-Q7/B2m/Tnfsf13b/H2-Q1/Mef2c/Prkcq/Traf2/C3/Nlrp3/Pir…
GOBP_IMMUNE_RESPONSE_REGULATING_SIGNALING_PATHWAY	351	0.531089	1.89633	2.51086e-05	0.00219464	0.00187041	2979	tags=36%, list=17%, signal=30%	Igha/Tlr7/Itk/Oasl1/Lpxn/Btn1a1/Blnk/Btk/H2-Eb1/Ighm/Ticam2/Fcgr2b/Lilrb4b/Ctss/Fcer1g/Sarm1/H2-Ab1/Cd33/Tnip3/Tyrobp/Tec/Tnfaip3/Tlr6/Cmklr1/Vav1/Cd40/Tifa/Klhl6/C3ar1/Havcr2/Irf4/Ctsh/Syk/Scimp/Ifi204/Themis2/Igkc/Irf7/Oas3/Tlr4/Cd200r1/Prkcd/Tasl/Tlr1/Ninj1/Irgm1/Pik3ap1/Birc3/Cd300a/Rsad2/Ccr7/Gps2/Txk/Cactin/Nfam1/Ddx60/Gpatch3/Birc2/Tnf/Clec4n/Cd14/Trbc2/Tlr2/Pde4b/Unc93b1/Nfatc2/Prkch/Bcl1…
GOBP_HUMORAL_IMMUNE_RESPONSE	137	0.639371	2.10892	7.89434e-05	0.00528921	0.0045078	1723	tags=34%, list=10%, signal=31%	Rnase2a/Igha/Ear2/Cd5l/Jchain/C1qc/Ppbp/Blnk/Cxcl14/Pf4/Cd83/H2-Eb1/Rnase6/Trf/Ighm/Cfp/Fcgr2b/C1qa/H2-Ab1/Ebi3/Cxcl3/Il1b/Cxcl2/C1qb/Cfh/Igkc/C4b/Rbpj/Ccr7/H2-T23/St6gal1/Cxcl9/Cd55/Ccr2/Lyz2/Tnf/Tfe3/Trbc2/Trem2/Ccl12/Ptprc/Cd46/Notch2/Fcer2a/Ang/Tfeb/H2-Q7
GOBP_B_CELL_MEDIATED_IMMUNITY	116	0.675129	2.16407	8.45261e-05	0.00535302	0.00456219	2894	tags=45%, list=16%, signal=38%	Igha/C1qc/H2-Ea/Btk/H2-Eb1/Ighm/H2-DMa/Cd74/Fcgr2b/C1qa/H2-Aa/Fcer1g/H2-Ab1/C1qb/H2-DMb1/H2-Ob/Cd40/Igkc/Irf7/C4b/Prkcd/Tfrc/Il4/H2-T23/Cd55/Msh6/Tnf/Trbc2/Bcl10/Tgfb1/Trem2/Ptprc/Cd46/Il10/Fcer2a/Fcgr4/H2-Q7/B2m/C3/Fcgr1/Cd28/Nod2/Shld2/Cd226/Ndfip1/Gapt/Aplf/Tlr8/Masp2/Kmt5b/Batf/C1rb
GOBP_ACTIVATION_OF_IMMUNE_RESPONSE	247	0.564936	1.95194	0.000103686	0.00622816	0.00530804	3009	tags=35%, list=17%, signal=29%	Igha/Cd5l/C1qc/Itk/Lpxn/Btn1a1/Blnk/Btk/H2-Eb1/Ighm/Cfp/Mndal/Fcgr2b/Lilrb4b/C1qa/Fcer1g/H2-Ab1/Tyrobp/Tec/Il1b/C1qb/Cmklr1/Vav1/Klhl6/C3ar1/Syk/Cfh/Ifi204/Themis2/Igkc/Tlr4/Cgas/C4b/Prkcd/Zbp1/Cd300a/Ccr7/Gps2/Txk/Nfam1/Cd55/Clec4n/Trbc2/Pde4b/Nfatc2/Prkch/Bcl10/Plekha1/Plcl2/Ptpn2/Myo1g/C5ar2/Trem2/Ptprc/Cd46/Laptm5/Malt1/H2-Q7/Spg21/Mef2c/Dgkz/Rab29/C3/Trim12c/Pik3cd/Cd79a/Cd28/Nod2/Cd22/Appl2…
GOBP_IMMUNE_EFFECTOR_PROCESS	459	0.479224	1.74067	0.000107055	0.00630851	0.00537651	2923	tags=29%, list=17%, signal=25%	Igha/Spi1/Cd5l/C1qc/Cd86/H2-Ea/Socs5/Btk/H2-Eb1/Lamp1/Dnase1l3/Ighm/Slamf9/Cfp/Ptafr/Clec4g/H2-DMa/Cd74/Slamf7/Fcgr2b/Lilrb4b/C1qa/H2-Aa/Fcer1g/H2-Ab1/Was/Tyrobp/Il1b/C1qb/H2-DMb1/H2-Ob/Ctsc/Vav1/Cd40/Havcr2/Irf4/Ctsh/Syk/Scimp/Cfh/Igkc/P2rx7/Irf7/Tlr4/Cgas/C4b/Grn/Prkcd/Hmox1/Rorc/Cd84/Tfrc/Cd300a/Rsad2/Il4/H2-T23/Enpp3/Rac2/Cd55/Stxbp3/Ccr2/Itgam/Msh6/Ddx60/Tnf/Scnn1b/Trbc2/Irf8/Sema4a/Bcl10/Pl…
GOBP_REGULATION_OF_CELL_ACTIVATION	508	0.462188	1.69924	0.000135752	0.00763174	0.00650426	2980	tags=31%, list=17%, signal=27%	Igha/Adamts18/Spi1/Icos/Vnn1/Cd86/H2-Ea/Pla2g2d/Socs5/Cd6/Cd83/Btk/H2-Eb1/Lamp1/Tarm1/Cd4/Efnb3/Ighm/Cd209b/Ptafr/Clec4g/H2-DMa/Cd74/Tnfrsf13c/Fcgr2b/Aif1/Lilrb4b/H2-Aa/Cd2/Fcer1g/Acta2/H2-Ab1/Cd33/Igfbp2/Ebi3/Tyrobp/Abat/Tec/Tnfaip3/Tlr6/Il1b/H2-DMb1/H2-Ob/Ctsc/Vav1/Cd40/Prdm1/Havcr2/Irf4/Tnfaip8l2/Apoe/Rhoh/Syk/Ifi204/Themis2/Igkc/Plek/Tlr4/Cgas/Grn/Prkcd/Hmox1/Cd84/Tfrc/Lrrk2/Cd300a/Ccr7/Il4/T…
GOBP_T_CELL_ACTIVATION	404	0.47104	1.69984	0.000222202	0.0114399	0.00974981	2980	tags=30%, list=17%, signal=25%	Spi1/Icos/Vnn1/Itk/Cd86/H2-Ea/Pla2g2d/Socs5/Cd6/Cd83/H2-Eb1/Cd48/Tarm1/Cd4/Efnb3/Slamf9/Cd209b/Clec4g/H2-DMa/Cd74/Slamf7/Tnfrsf13c/Fcgr2b/Aif1/Lilrb4b/Bcl11b/H2-Aa/Cd2/Fcer1g/H2-Ab1/Was/Clec4a3/Igfbp2/Ebi3/Il1b/H2-DMb1/H2-Ob/Vav1/Prdm1/Havcr2/Mafb/Irf4/Tnfaip8l2/Rhoh/Syk/P2rx7/Cgas/Ctsl/Fzd8/Rorc/Cd84/Tfrc/Cd300a/Rsad2/Ccr7/Il4/H2-T23/Rac2/Cd55/Ccr2/Sema4a/Bcl10/Vsir/Ptpn2/Ccl12/Ptprc/Cd46/Il10/L…
GOBP_RESPONSE_TO_CYTOKINE	732	0.415778	1.55143	0.00028255	0.0139334	0.011875	3090	tags=27%, list=17%, signal=23%	Calca/Aldh1a2/Chil1/Ccl24/Ifit3/Spi1/Oxtr/Cxcr6/Ppbp/Otop1/Oasl1/Nkx3-1/Socs5/Pf4/Acsl1/Btk/Cd4/Ciita/Casp4/Ticam2/Mndal/Ifit2/Cd74/Tnfrsf13c/Aif1/Lilrb4b/Traf1/Il1rap/Fcer1g/Eps8/Was/Ebi3/Il1rn/Tnfaip3/Cxcl3/Il1b/Cxcl2/Nrp2/Ccrl2/Cmklr1/Lsp1/Ifnar2/Tnfrsf19/Cd40/Fabp4/Pid1/Tank/Oas2/Syk/Cldn1/Ifi204/Csf1r/Il10rb/Prkn/Cxcr5/Il10ra/Parp9/Irf7/Naip2/Oas3/Tlr4/Nfe2l2/Samhd1/Smpd3/Usp18/Tnfrsf17/Ccl7…
GOBP_LYMPHOCYTE_MEDIATED_IMMUNITY	215	0.578334	1.9816	0.000290927	0.0139502	0.0118893	2894	tags=37%, list=16%, signal=32%	Igha/C1qc/H2-Ea/Btk/H2-Eb1/Lamp1/Ighm/Clec4g/H2-DMa/Cd74/Slamf7/Fcgr2b/Lilrb4b/C1qa/H2-Aa/Fcer1g/H2-Ab1/Was/Il1b/C1qb/H2-DMb1/H2-Ob/Ctsc/Vav1/Cd40/Havcr2/Ctsh/Igkc/P2rx7/Irf7/C4b/Prkcd/Tfrc/Rsad2/Il4/H2-T23/Cd55/Ccr2/Msh6/Tnf/Trbc2/Bcl10/Myo1g/Tgfb1/Trem2/Ptprc/Cd46/Il10/Fcer2a/Fcgr4/Malt1/Sash3/Arrb2/Gm8909/H2-Q7/B2m/Lag3/H2-Q1/Traf2/C3/Rasgrp1/Nlrp3/Pirb/Fcgr1/Cd28/Nod2/Shld2/Cadm1/Cd226/Il4i1/…
GOBP_LEUKOCYTE_DIFFERENTIATION	462	0.452933	1.64712	0.000451768	0.0199063	0.0169654	2980	tags=29%, list=17%, signal=25%	Spi1/C1qc/Vnn1/Itk/Cd86/Gpr55/H2-Ea/Blnk/Pla2g2d/Bglap3/Socs5/Pf4/Cd83/Btk/H2-Eb1/Cd4/Trf/Cd74/Fcgr2b/Lilrb4b/Bcl11b/Cd2/Fcer1g/Lyl1/Tyrobp/Il1b/Vav1/Prdm1/Mafb/Irf4/Mmp9/Rhoh/Syk/Csf1r/Itgb8/Irf7/Tlr4/Dclre1c/Ctsl/Rb1/Slc9b2/Rbpj/Trpm2/Fzd8/L3mbtl3/Gpr68/Rorc/Tfrc/Ccr1/Rsad2/Ccr7/Il4/Gps2/Nfam1/Hcls1/Zbtb7a/Ccr2/Nrros/Tnf/Ripk1/Ctnnbip1/Mitf/Tfe3/Irf8/Tlr2/Fbxw7/Sema4a/Gas6/Vsir/Plcl2/Pparg/Ptpn…
GOBP_CYTOKINE_PRODUCTION	601	0.421918	1.55973	0.000504797	0.0212841	0.0181397	2923	tags=30%, list=17%, signal=26%	Chil1/Mc1r/Tlr7/Itk/Cd86/Tnfrsf8/Btn1a1/Socs5/Pf4/Cd6/Cd83/Btk/H2-Eb1/Il17b/Cd4/Hpse/Slamf9/Mndal/Ptafr/Cd74/Fcgr2b/Aif1/Lilrb4b/Cd2/Il1rap/Fcer1g/Cd33/Clec4a3/Ebi3/Tyrobp/Tnfaip3/Tlr6/Il1b/Apod/Il16/Cmklr1/Srgn/Cd40/C3ar1/Havcr2/Irf4/Oas2/Syk/Scimp/Pld4/Ifi204/Csf1r/Serpinf2/P2rx7/Itgb8/Irf7/Oas3/Tlr4/Cgas/Cd200r1/Isg15/Tlr1/Hmox1/Cd84/Lrrk2/Mcoln2/Tmsb4x/Rsad2/Ccr7/Il4/H2-T23/Tslp/Adcy7/Txk/Cac…
GOBP_REGULATION_OF_LYMPHOCYTE_ACTIVATION	384	0.475714	1.7055	0.000613117	0.0249896	0.0212977	2854	tags=30%, list=16%, signal=26%	Igha/Icos/Vnn1/Cd86/H2-Ea/Pla2g2d/Socs5/Cd6/Cd83/Btk/H2-Eb1/Lamp1/Tarm1/Cd4/Efnb3/Ighm/Cd209b/Clec4g/H2-DMa/Cd74/Tnfrsf13c/Fcgr2b/Aif1/Lilrb4b/H2-Aa/Cd2/H2-Ab1/Igfbp2/Ebi3/Tyrobp/Tnfaip3/Il1b/H2-DMb1/H2-Ob/Vav1/Cd40/Prdm1/Havcr2/Irf4/Tnfaip8l2/Rhoh/Syk/Ifi204/Themis2/Igkc/Tlr4/Cgas/Tfrc/Cd300a/Ccr7/Il4/Tnfrsf13b/H2-T23/Nfam1/Rac2/Cd55/Ccr2/Trbc2/Nfatc2/Gas6/Bcl10/Vsir/Ptpn2/Tgfb1/Sh3kbp1/Ccl12/Pt…
GOBP_G_PROTEIN_COUPLED_PURINERGIC_NUCLEOTIDE_RECEPTOR_SIGNALING_PATHWAY	10	0.881343	1.8347	0.000672426	0.0267385	0.0227882	868	tags=60%, list=5%, signal=57%	Gpr34/Ptafr/P2ry12/P2ry6/P2ry10/P2ry14
GOBP_MYD88_INDEPENDENT_TOLL_LIKE_RECEPTOR_SIGNALING_PATHWAY	14	0.844579	1.87287	0.000734076	0.0286954	0.024456	709	tags=50%, list=4%, signal=48%	Ticam2/Sarm1/Tnip3/Tlr6/Cd40/Irf7/Tlr4
GOBP_MYELOID_LEUKOCYTE_MIGRATION	177	0.578252	1.94844	0.000847731	0.0315419	0.026882	2291	tags=33%, list=13%, signal=29%	Calca/Ccl24/Spi1/Ppbp/Pf4/Folr2/Cd74/P2ry12/Aif1/Dapk2/Fcer1g/Cxcl3/Il1b/Cxcl2/Cmklr1/Vav1/C3ar1/Rhoh/Syk/Csf1r/Ptpro/Cd200r1/Ccl7/Mospd2/Mcoln2/Pip5k1c/Ccl6/Cd300a/Ccl22/Ccr1/Ccr7/Il4/Ednrb/Rac2/Cxcl9/Ccr2/Rac1/Ccl4/Pde4b/C5ar2/Trem2/P2rx4/Ccl12/Csf3r/Mpp1/Dusp1/Pgf/Ccl9/Ccl5/Ptger4/Hrh1/Cx3cr1/Cklf/Pik3cd/Lgmn/Rhog/Nod2/Tgfb2
GOBP_POSITIVE_REGULATION_OF_CELL_ACTIVATION	306	0.498294	1.75219	0.000902644	0.0329465	0.0280791	2775	tags=34%, list=16%, signal=29%	Igha/Icos/Vnn1/Cd86/H2-Ea/Socs5/Cd6/Cd83/Btk/H2-Eb1/Lamp1/Cd4/Efnb3/Ighm/Cd209b/Ptafr/H2-DMa/Cd74/Tnfrsf13c/Aif1/Lilrb4b/H2-Aa/Cd2/Acta2/H2-Ab1/Igfbp2/Ebi3/Tyrobp/Tlr6/Il1b/H2-DMb1/H2-Ob/Ctsc/Vav1/Cd40/Havcr2/Rhoh/Syk/Igkc/Plek/Tlr4/Tfrc/Lrrk2/Ccr7/Il4/H2-T23/Tslp/Cd55/Ccr2/Itgam/Tnf/Trbc2/Nfatc2/Gas6/Bcl10/Vsir/Tgfb1/Trem2/Sh3kbp1/Ccl12/Ptprc/Rps6ka1/Cd46/Il10/Fcgr4/Adora2b/Malt1/Sash3/H2-Q7/B2m…
GOBP_ANTIGEN_PROCESSING_AND_PRESENTATION	85	0.661865	2.0264	0.000947227	0.0340653	0.0290326	2277	tags=39%, list=13%, signal=34%	H2-Ea/H2-Eb1/Cd209b/H2-DMa/Cd74/Fcgr2b/H2-Aa/Ctss/Fcer1g/Marchf1/H2-Ab1/Was/Clec4a3/H2-DMb1/Rab32/H2-Ob/Ctsh/Cd68/Ctsl/Ccr7/H2-T23/Ifi30/Rab8b/Rab35/Mfsd6/Trem2/Gm8909/H2-Q7/B2m/H2-Q1/Pirb/Lgmn/Nod2
GOBP_BASE_CONVERSION_OR_SUBSTITUTION_EDITING	10	0.873908	1.81923	0.000940518	0.0340653	0.0290326	783	tags=30%, list=4%, signal=29%	Apobec2/Nudt16/Apobec1
GOBP_PEPTIDE_ANTIGEN_ASSEMBLY_WITH_MHC_PROTEIN_COMPLEX	13	0.890683	1.94069	0.000960388	0.0342866	0.0292212	480	tags=54%, list=3%, signal=52%	H2-Ea/H2-Eb1/H2-DMa/H2-Aa/H2-Ab1/H2-DMb1/H2-Ob
GOBP_REGULATION_OF_CELL_KILLING	76	0.642444	1.93403	0.00105945	0.0372788	0.0317714	2449	tags=42%, list=14%, signal=36%	Spi1/Cd5l/H2-Ea/H2-Eb1/Lamp1/Dnase1l3/Fcgr2b/Tyrobp/Vav1/Havcr2/Syk/Cfh/P2rx7/Il4/H2-T23/Cd55/Itgam/Ptprc/Il10/Fcer2a/Arrb2/Gm8909/H2-Q7/B2m/Lag3/H2-Q1/Cx3cr1/Rasgrp1/Pirb/Tgfb2/Cadm1/Cd226
GOBP_GRANULOCYTE_CHEMOTAXIS	93	0.684316	2.12994	0.00111149	0.0383687	0.0327002	2625	tags=44%, list=15%, signal=38%	Ccl24/Ppbp/Pf4/Cd74/Dapk2/Fcer1g/Cxcl3/Il1b/Cxcl2/Cmklr1/Vav1/C3ar1/Syk/Csf1r/Ccl7/Mospd2/Pip5k1c/Ccl6/Ccl22/Ccr7/Il4/Rac2/Cxcl9/Rac1/Ccl4/Pde4b/C5ar2/Ccl12/Csf3r/Mpp1/Ccl9/Ccl5/Hrh1/Cklf/Pik3cd/Nod2/Tgfb2/C5ar1/Ccl2/Pik3cg/Ccl25
GOBP_SYNAPSE_PRUNING	10	0.867238	1.80534	0.00116181	0.0389588	0.0332032	2048	tags=80%, list=12%, signal=71%	C1qc/C1qa/C1qb/Epha4/Itgam/Trem2/C3/Cx3cr1
GOBP_RESPONSE_TO_BACTERIUM	473	0.445848	1.62091	0.00118489	0.0390861	0.0333116	2292	tags=25%, list=13%, signal=23%	Rnase2a/Igha/Ear2/Spi1/Jchain/Ppbp/Cd86/Ly86/Rgs1/Pf4/Cd6/Lalba/H2-Eb1/Ifi44/Rnase6/Cd4/Trf/Ighm/Ticam2/Cfp/Ptafr/Fcgr2b/Fcer1g/Tnip3/Tnfaip3/Ppm1d/Cmpk2/Tlr6/Cxcl3/Il1b/Cxcl2/Fabp4/Klhl6/Havcr2/Oas2/Syk/Cldn1/Scimp/Igkc/Il10ra/P2rx7/Naip2/Cd68/Oas3/Tlr4/C4b/Grn/Rbpj/Prkcd/Ptgir/Isg15/Tlr1/Maob/Optn/Irgm1/Gjb2/Mrc1/Gbp9/Ccr7/H2-T23/Cactin/Ednrb/Lcn2/Cxcl9/Cd55/Ccr5/Tent5a/Lyz2/Casp1/Tnf/Cd14/Scnn…
GOBP_GRANULOCYTE_MIGRATION	112	0.623786	1.99255	0.00122822	0.0396464	0.0337892	2625	tags=41%, list=15%, signal=35%	Ccl24/Ppbp/Pf4/Cd74/Dapk2/Fcer1g/Cxcl3/Il1b/Cxcl2/Cmklr1/Vav1/C3ar1/Rhoh/Syk/Csf1r/Ccl7/Mospd2/Mcoln2/Pip5k1c/Ccl6/Cd300a/Ccl22/Ccr7/Il4/Rac2/Cxcl9/Rac1/Ccl4/Pde4b/C5ar2/Ccl12/Csf3r/Mpp1/Ccl9/Ccl5/Ptger4/Hrh1/Cklf/Pik3cd/Rhog/Nod2/Tgfb2/C5ar1/Ccl2/Pik3cg/Ccl25
GOBP_IMMUNOGLOBULIN_PRODUCTION	97	0.596366	1.86649	0.00124022	0.0396464	0.0337892	2891	tags=36%, list=16%, signal=30%	Cd86/H2-Ea/Btk/H2-Eb1/H2-DMa/Fcgr2b/H2-Aa/H2-Ab1/H2-DMb1/H2-Ob/Cd40/Igkc/Cgas/Samhd1/Tfrc/Il4/H2-T23/Msh6/Tnf/Tgfb1/Ptprc/Il10/Sash3/B2m/Traf2/Dnajb9/Cd28/Cd22/Shld2/Ndfip1/Gapt/Cyren/Aplf/Kmt5b/Batf
GOBP_LACTATION	39	0.689795	1.85186	0.00123387	0.0396464	0.0337892	810	tags=13%, list=5%, signal=12%	Csn2/Oxtr/Oas2/Erbb4/COX2
GOBP_REGULATION_OF_FEEDING_BEHAVIOR	14	0.823408	1.82592	0.00123871	0.0396464	0.0337892	820	tags=29%, list=5%, signal=27%	Mc1r/Qrfp/Agrp/Tacr3
GOBP_MONOCYTE_CHEMOTACTIC_PROTEIN_1_PRODUCTION	20	0.775146	1.83565	0.00143736	0.0447778	0.0381625	2277	tags=50%, list=13%, signal=44%	Socs5/Il1b/Apod/Syk/Oas3/Cd84/Mcoln2/Oas1a/Selenok/Nod2
GOBP_IMMUNE_RESPONSE_REGULATING_CELL_SURFACE_RECEPTOR_SIGNALING_PATHWAY	202	0.544204	1.8607	0.00153556	0.0472353	0.0402569	2631	tags=32%, list=15%, signal=28%	Igha/Itk/Lpxn/Btn1a1/Blnk/Btk/H2-Eb1/Ighm/Fcgr2b/Lilrb4b/Fcer1g/H2-Ab1/Tyrobp/Tec/Cmklr1/Vav1/Cd40/Klhl6/C3ar1/Syk/Ifi204/Themis2/Igkc/Cd200r1/Prkcd/Cd300a/Ccr7/Gps2/Txk/Nfam1/Clec4n/Trbc2/Pde4b/Nfatc2/Prkch/Bcl10/Plekha1/Plcl2/Ptpn2/Myo1g/C5ar2/Ptprc/Fcgr4/Laptm5/Malt1/H2-Q7/Spg21/Mef2c/Dgkz/Rab29/Prkcq/Pik3cd/Pirb/Fcgr1/Cd79a/Cd28/Cd22/Appl2/Icosl/Prkcb/C5ar1/Cd226/Fgr/Bcl2/Lat2
GOBP_ANTIGEN_PROCESSING_AND_PRESENTATION_OF_PEPTIDE_OR_POLYSACCHARIDE_ANTIGEN_VIA_MHC_CLASS_II	28	0.804678	2.03043	0.00164632	0.0483742	0.0412276	1734	tags=57%, list=10%, signal=52%	H2-Ea/H2-Eb1/H2-DMa/Cd74/Fcgr2b/H2-Aa/Ctss/Fcer1g/Marchf1/H2-Ab1/H2-DMb1/H2-Ob/Ctsl/Ifi30/Trem2/B2m
GOBP_DENDRITIC_CELL_ANTIGEN_PROCESSING_AND_PRESENTATION	12	0.836882	1.82133	0.00169127	0.0483742	0.0412276	973	tags=58%, list=5%, signal=55%	H2-Ea/H2-Eb1/Cd74/Fcgr2b/Clec4a3/Cd68/Ccr7
GOBP_PHAGOCYTOSIS_RECOGNITION	20	0.767888	1.81847	0.00163967	0.0483742	0.0412276	2011	tags=35%, list=11%, signal=31%	Igha/Ighm/Igkc/C4b/Trbc2/Trem2/Colec12
GOBP_ANTIMICROBIAL_HUMORAL_IMMUNE_RESPONSE_MEDIATED_BY_ANTIMICROBIAL_PEPTIDE	34	0.672461	1.77343	0.00168464	0.0483742	0.0412276	443	tags=24%, list=3%, signal=23%	Rnase2a/Ear2/Ppbp/Cxcl14/Pf4/Rnase6/Cxcl3/Cxcl2
GOBP_G_PROTEIN_COUPLED_RECEPTOR_SIGNALING_PATHWAY	507	0.426978	1.56938	0.00166054	0.0483742	0.0412276	2107	tags=23%, list=12%, signal=21%	Calca/Mrgprg/Ccl24/Mc1r/Oxtr/Drd1/Prokr1/Tafa5/Cxcr6/Htr1b/Gpr55/Qrfp/Agtr2/Rgs1/Lgr6/Agrp/Rxfp3/Pf4/Kcnk2/Rgs10/Gpr34/Gpr160/Sorcs1/Ptafr/P2ry12/Gpr65/Hcrtr1/Adgre1/Cxcl3/Cxcl2/Camk2a/Ccrl2/Cmklr1/P2ry6/Vav1/C3ar1/P2ry10/Apoe/Grik3/Kiss1r/Cxcr5/Pde6h/Plek/Rgs18/Necab2/Pde3b/Ptgir/Fzd8/Ccl7/Tacr3/Gpr68/Cxcr3/Npff/P2ry14/Lpar6/Gna15/Gpr180/Ccl6/Sctr/Ccl22/Ccr1/Olfr90/Ccr7/Adcy7/Ednrb/Adgra3/Zdhhc7…
GOBP_ACTIVATION_OF_ADENYLATE_CYCLASE_ACTIVITY	17	0.798159	1.83595	0.00176459	0.0493277	0.0420402	51	tags=12%, list=0%, signal=12%	Calca/Drd1
GOBP_HUMORAL_IMMUNE_RESPONSE_MEDIATED_BY_CIRCULATING_IMMUNOGLOBULIN	37	0.748768	2.00085	0.00185473	0.0509634	0.0434343	1622	tags=41%, list=9%, signal=37%	Igha/C1qc/Ighm/Fcgr2b/C1qa/C1qb/Igkc/C4b/Cd55/Tnf/Trbc2/Trem2/Ptprc/Cd46/Fcer2a
GOBP_NEUTROPHIL_CHEMOTAXIS	75	0.711832	2.13932	0.00187885	0.0510525	0.0435102	2625	tags=49%, list=15%, signal=42%	Ccl24/Ppbp/Pf4/Cd74/Dapk2/Fcer1g/Cxcl3/Il1b/Cxcl2/Vav1/C3ar1/Syk/Ccl7/Mospd2/Pip5k1c/Ccl6/Ccl22/Ccr7/Rac2/Cxcl9/Rac1/Ccl4/Pde4b/C5ar2/Ccl12/Csf3r/Mpp1/Ccl9/Ccl5/Cklf/Pik3cd/Nod2/Tgfb2/C5ar1/Ccl2/Pik3cg/Ccl25
GOBP_ANTIGEN_PROCESSING_AND_PRESENTATION_OF_EXOGENOUS_PEPTIDE_ANTIGEN	33	0.784087	2.05919	0.00187515	0.0510525	0.0435102	1807	tags=58%, list=10%, signal=52%	H2-Ea/H2-Eb1/H2-DMa/Cd74/Fcgr2b/H2-Aa/Ctss/Fcer1g/H2-Ab1/Clec4a3/H2-DMb1/H2-Ob/Ctsl/H2-T23/Ifi30/Mfsd6/H2-Q7/B2m/H2-Q1
GOBP_REGULATION_OF_B_CELL_ACTIVATION	115	0.581625	1.86511	0.00190666	0.051522	0.0439103	3090	tags=41%, list=17%, signal=34%	Igha/Btk/Ighm/Cd74/Tnfrsf13c/Fcgr2b/Tyrobp/Tnfaip3/Cd40/Syk/Ifi204/Themis2/Igkc/Tlr4/Tfrc/Cd300a/Il4/Tnfrsf13b/Nfam1/Trbc2/Nfatc2/Tgfb1/Sh3kbp1/Ptprc/Il10/Inhba/Laptm5/Sash3/Tnfsf13b/Mef2c/Cd28/Nod2/Cd22/Shld2/Gpr183/Il4i1/Bcl2/Tnip2/Ndfip1/Aplf/Peli1/Samsn1/Zfp36l2/Kmt5b/Zfp36l1/Il27ra/Ifi205
GOBP_RESPONSE_TO_FUNGUS	36	0.733082	1.9503	0.00198602	0.0530798	0.045238	2048	tags=36%, list=12%, signal=32%	Spi1/Clec4b1/Btk/Cotl1/Clec4a3/Syk/Scimp/Tlr4/Zbp1/Clec4n/Bcl10/Malt1/Cx3cr1
GOBP_CALCIUM_ION_TRANSPORT	312	0.486362	1.71783	0.00197846	0.0530798	0.045238	2790	tags=24%, list=16%, signal=20%	Csn2/Atp2a1/Drd1/Cacng5/Wnk3/Cd4/Atp2b2/Stac/Slc8a2/Cd33/Camk2a/Il16/P2ry6/Micu2/Pkd1l2/P2rx7/Trpc4/Mcub/Orai1/Trpm2/Casq2/Cacna2d1/Cd84/Mcoln2/Ccr1/Ccr7/Ednrb/Cxcl9/Ccr5/Tmem37/Best1/Jph2/Ccl4/Pde4b/Cacna1h/Grin2c/Gas6/Panx1/P2rx4/Ccl12/Ptprc/Camk2d/Ubash3b/Arrb2/Ramp1/Htr2b/Lilra5/Rrad/Ccl5/Rasa3/Slc8a1/Tpt1/Selenok/Afg3l2/Stac2/Pirb/Tmem38b/Cacnb4/Prkcb/Itpr2/Micu3/Efhb/Ccl2/Bcl2/Pik3cg/Gper1/…
GOBP_EOSINOPHIL_MIGRATION	16	0.811215	1.85067	0.00202129	0.053729	0.0457913	2583	tags=69%, list=15%, signal=59%	Ccl24/Dapk2/Ccl7/Cd300a/Il4/Ccl4/Ccl12/Ccl5/Ptger4/Hrh1/Ccl2
GOBP_EOSINOPHIL_CHEMOTAXIS	13	0.821913	1.79085	0.00206002	0.0544626	0.0464165	2583	tags=69%, list=15%, signal=59%	Ccl24/Dapk2/Ccl7/Il4/Ccl4/Ccl12/Ccl5/Hrh1/Ccl2
GOBP_POSITIVE_REGULATION_OF_INTRACELLULAR_SIGNAL_TRANSDUCTION	805	0.377589	1.41975	0.00221077	0.0569099	0.0485022	2923	tags=24%, list=17%, signal=21%	Chil1/Ccl24/Spi1/Mc1r/Tlr7/Sh3rf3/Cd86/Gpr55/Oasl1/Chp2/Nkx3-1/Nlgn1/H2-Eb1/Cd4/Hpse/Ticam2/Mndal/Cd74/P2ry12/Fcgr2b/Traf1/Gpr65/Acta2/Stox1/Hcrtr1/Arhgef3/Tlr6/Gadd45b/Flcn/Prr5l/Il1b/Vapa/P2ry6/Rragd/Tnfrsf19/Cd40/Tifa/Apol8/P2ry10/Havcr2/Apoe/Syk/Scimp/Csf1r/Serpinf2/Prkn/Pde6h/Rap1a/Tnfsf10/P2rx7/Taok3/Naip2/Necab2/Tlr4/Cgas/Erbb4/Plekhf1/Fzd8/Ccl7/Hmox1/Lpar6/Tfrc/Lrrk2/Pik3ap1/Birc3/Ccl6/Sc…
GOBP_CYTOKINE_MEDIATED_SIGNALING_PATHWAY	371	0.451531	1.62223	0.0022804	0.058129	0.0495412	2346	tags=27%, list=13%, signal=24%	Ccl24/Spi1/Cxcr6/Ppbp/Otop1/Oasl1/Socs5/Pf4/Acsl1/Cd4/Casp4/Ticam2/Cd74/Tnfrsf13c/Lilrb4b/Traf1/Il1rap/Fcer1g/Ebi3/Il1rn/Tnfaip3/Cxcl3/Il1b/Cxcl2/Ccrl2/Cmklr1/Ifnar2/Tnfrsf19/Oas2/Syk/Csf1r/Il10rb/Prkn/Cxcr5/Il10ra/Parp9/Irf7/Naip2/Oas3/Samhd1/Usp18/Tnfrsf17/Ccl7/Isg15/Irgm1/Zbp1/Cxcr3/Birc3/Lrp8/Ccl6/Ccl22/Ccr1/Tmsb4x/Ccr7/Gps2/Tslp/Txk/Cactin/Cxcl9/Ccr5/Ccr2/Cdip1/Birc2/Casp1/Tnf/Ripk1/Parp14/C…
GOBP_CATION_TRANSPORT	824	0.381471	1.43787	0.0022819	0.058129	0.0495412	2769	tags=22%, list=16%, signal=19%	Csn2/Slc22a2/Atp2a1/Drd1/Cybrd1/Nkain3/Kcnt2/Htr1b/Cacng5/Otop1/Unc80/Kcns1/Wnk3/Kcnk2/Nlgn1/Btk/Atp6v1c2/Cd4/Fxyd2/Trf/Atp2b2/Ucp1/Atp6v1b1/Slc6a14/Ctss/Slc13a3/Stac/Slc8a2/Cd33/Slc22a3/Scn4a/Slc9a9/Abat/Camk2a/Il16/P2ry6/Micu2/Flvcr1/Mmp9/ATP6/Slc5a1/Syk/Prkn/Pkd1l2/P2rx7/Slc30a9/Trpc4/Mcub/Slc9b2/Orai1/Trpm2/Casq2/COX2/Maob/Cacna2d1/Vps9d1/Cd84/COX3/Tfrc/Mcoln2/Amigo1/Ccr1/Tmsb4x/COX1/Ccr7/Slc…
GOBP_NEGATIVE_REGULATION_OF_REGULATED_SECRETORY_PATHWAY	23	0.751535	1.83932	0.00238301	0.0589213	0.0502165	1845	tags=43%, list=10%, signal=39%	Spi1/Fcgr2b/Rap1a/Hmox1/Cd84/Cd300a/Stxbp3/Ccr2/H2-Q1/Rap1b
GOBP_REGULATION_OF_HYDROLASE_ACTIVITY	801	0.375795	1.41332	0.00237302	0.0589213	0.0502165	2639	tags=20%, list=15%, signal=18%	Csn2/Apc2/Ccl24/Slc22a2/Rarres1/Itk/Cd86/Gpr55/Oasl1/Chp2/Agtr2/Rgs1/Nkx3-1/Rgs10/Casp4/Ptafr/P2ry12/Cst3/Gpr65/Cd33/Casp8ap2/Rap1gds1/Flcn/Camk2a/Epha7/P2ry6/Vav1/Col7a1/Cd40/Tiam1/Arhgap15/Grtp1/Tank/Mmp9/Oas2/Ctsh/Syk/Trp63/Adap2/Serpinf2/Arhgap9/Rap1a/Tnfsf10/Wfdc1/Snx9/Plek/Plxna4/Naip2/Lpin1/Oas3/Ctsb/C4b/Grn/Trappc6b/Rgl1/Prkcd/Ralgds/Ccl7/Lrrk2/Gna15/Pcolce2/Birc3/Ccl6/Cd300a/Ccl22/Serpin…
GOBP_ANTIGEN_PROCESSING_AND_PRESENTATION_OF_EXOGENOUS_PEPTIDE_ANTIGEN_VIA_MHC_CLASS_II	22	0.831288	2.02512	0.00243971	0.059663	0.0508486	1034	tags=59%, list=6%, signal=56%	H2-Ea/H2-Eb1/H2-DMa/Cd74/Fcgr2b/H2-Aa/Ctss/Fcer1g/H2-Ab1/H2-DMb1/H2-Ob/Ctsl/Ifi30
GOBP_REGULATION_OF_T_CELL_ACTIVATION	279	0.47565	1.65741	0.00243211	0.059663	0.0508486	2758	tags=29%, list=16%, signal=25%	Icos/Vnn1/Cd86/H2-Ea/Pla2g2d/Socs5/Cd6/Cd83/H2-Eb1/Tarm1/Cd4/Efnb3/Cd209b/Clec4g/H2-DMa/Cd74/Tnfrsf13c/Fcgr2b/Aif1/Lilrb4b/H2-Aa/Cd2/H2-Ab1/Igfbp2/Ebi3/Il1b/H2-DMb1/H2-Ob/Vav1/Prdm1/Havcr2/Irf4/Tnfaip8l2/Rhoh/Syk/Cgas/Tfrc/Cd300a/Ccr7/Il4/H2-T23/Rac2/Cd55/Ccr2/Bcl10/Vsir/Ptpn2/Ccl12/Ptprc/Cd46/Il10/Lmo1/Laptm5/Malt1/Sash3/H2-Q7/B2m/Lag3/Zeb1/Ccdc88b/Tnfsf13b/Ccl5/Bmp4/Prkcq/Rasal3/Selenok/Vcam1/R…
GOBP_POSITIVE_REGULATION_OF_CYTOKINE_PRODUCTION	384	0.447049	1.60273	0.00256933	0.0619045	0.0527589	3160	tags=35%, list=18%, signal=29%	Chil1/Tlr7/Itk/Cd86/Tnfrsf8/Pf4/Cd6/Cd83/Il17b/Cd4/Hpse/Mndal/Ptafr/Cd74/Aif1/Cd2/Il1rap/Fcer1g/Ebi3/Tyrobp/Tlr6/Il1b/Il16/Cd40/C3ar1/Havcr2/Irf4/Oas2/Syk/Scimp/Ifi204/Csf1r/Serpinf2/P2rx7/Irf7/Oas3/Tlr4/Cgas/Isg15/Tlr1/Hmox1/Cd84/Lrrk2/Mcoln2/Rsad2/Ccr7/Il4/H2-T23/Tslp/Txk/Nfam1/Arnt/Sulf1/Cd55/Ccr2/Casp1/Tnf/Ripk1/Clec4n/Cd14/Irf8/Tlr2/Pde4b/Atf4/Bcl10/Oas1a/Rab7b/Panx1/Wnt11/Atp6ap2/Tgfb1/Trem…
GOBP_REGULATION_OF_LEUKOCYTE_MEDIATED_IMMUNITY	188	0.551974	1.87489	0.00260209	0.0619305	0.0527811	3688	tags=44%, list=21%, signal=35%	Spi1/H2-Ea/Btk/H2-Eb1/Lamp1/Dnase1l3/Ptafr/Clec4g/Fcgr2b/Lilrb4b/Was/Tyrobp/Il1b/Vav1/Cd40/Havcr2/Syk/Scimp/P2rx7/Tlr4/Hmox1/Cd84/Tfrc/Cd300a/Rsad2/Il4/H2-T23/Rac2/Cd55/Ccr2/Itgam/Tnf/Tgfb1/Trem2/Ptprc/Cd46/Il10/Fcer2a/Adora2b/Malt1/Sash3/Arrb2/Gm8909/H2-Q7/B2m/Lag3/H2-Q1/Traf2/C3/Cx3cr1/Stxbp1/Rasgrp1/Nlrp3/Pirb/Cd28/Nod2/Shld2/Cadm1/Cd226/Fgr/Il4i1/Ndfip1/Aplf/Cd1d1/Kmt5b/Il27ra/Mill2/Smad7/H2-…
GOBP_RESPONSE_TO_MINERALOCORTICOID	25	0.750094	1.85927	0.0026084	0.0619305	0.0527811	98	tags=8%, list=1%, signal=8%	Csn1s1/Htr1b
GOBP_TAXIS	472	0.428322	1.55655	0.00260718	0.0619305	0.0527811	2374	tags=24%, list=13%, signal=21%	Rnase2a/Calca/Ccl24/Ear2/Spi1/Cxcr6/Ppbp/Dpysl4/Lgr6/Cxcl14/Pf4/Folr2/Lama1/Efnb3/Ptafr/Cd74/P2ry12/Aif1/Bcl11b/Dapk2/Fcer1g/Cxcl3/Il1b/Cxcl2/Nrp2/Ccrl2/Il16/Cmklr1/Epha7/Lsp1/Vav1/C3ar1/Lama3/Rhoh/Syk/Csf1r/Cxcr5/Plxna4/Pik3c2g/Ptpro/Bmp7/Prkcd/Trpm2/Ccl7/Ninj1/Ephb1/Cxcr3/Mospd2/Pip5k1c/Ccl6/Ccl22/Ccr1/Tmsb4x/Ccr7/Il4/Efna3/Plgrkt/Emb/Ednrb/Rac2/St6gal1/Cxcl9/Hoxb9/Ccr5/Epha4/Ccr2/Flrt3/Rac1/Pt…
GOBP_COMPLEMENT_ACTIVATION	40	0.7676	2.07363	0.00264303	0.0623789	0.0531633	1540	tags=38%, list=9%, signal=34%	Igha/Cd5l/C1qc/Ighm/Cfp/C1qa/Il1b/C1qb/Cfh/Igkc/C4b/Cd55/Trbc2/Trem2/Cd46
GOBP_NEGATIVE_REGULATION_OF_GLIAL_CELL_APOPTOTIC_PROCESS	10	0.844004	1.75697	0.00265279	0.0623789	0.0531633	2583	tags=80%, list=15%, signal=68%	Prkcd/Prkch/Gas6/Trem2/Ccl12/Prkca/Traf2/Ccl2
GOBP_B_CELL_ACTIVATION	212	0.542099	1.85286	0.00266675	0.0624071	0.0531873	2891	tags=36%, list=16%, signal=30%	Igha/Spi1/Cd86/Blnk/Btk/Ighm/Cd74/Tnfrsf13c/Fcgr2b/Lyl1/Tyrobp/Tnfaip3/Cd40/Syk/Ifi204/Themis2/Igkc/Cxcr5/Tlr4/Dclre1c/Rbpj/Prkcd/Tfrc/Cd300a/Il4/Tnfrsf13b/Gps2/Skap2/Nfam1/Zbtb7a/Msh6/Trbc2/Irf8/Nfatc2/Plcl2/Ptpn2/Tgfb1/Sh3kbp1/Ptprc/Notch2/Il10/Inhba/Laptm5/Malt1/Sash3/Tnfsf13b/Mef2c/Dnajb9/Fnip1/Vcam1/Rasgrp1/Pik3cd/Cd79a/Cd28/Nod2/Cd22/Shld2/Icosl/Prkcb/Gpr183/Itgb1/Il4i1/Bcl2/Tnip2/Ndfip1/La…
GOBP_REGULATION_OF_MYELOID_LEUKOCYTE_DIFFERENTIATION	98	0.611121	1.91411	0.00269758	0.0626832	0.0534226	2980	tags=44%, list=17%, signal=37%	C1qc/Gpr55/Bglap3/Pf4/H2-Eb1/Cd4/Cd74/Lilrb4b/Tyrobp/Mafb/Irf7/Tlr4/Rb1/Slc9b2/Gpr68/Ccr1/Il4/Hcls1/Tnf/Ripk1/Ctnnbip1/Mitf/Tfe3/Fbxw7/Ptpn2/Tgfb1/Trem2/Notch2/Inhba/Ubash3b/Prkca/Fstl3/Creb1/Pirb/Zfp458/Tmem64/Dcstamp/Ndfip1/Gpr137b/Pik3r1/Foxp1/Klf10/Zfp36l1
GOBP_REGULATION_OF_GLIAL_CELL_APOPTOTIC_PROCESS	12	0.80696	1.7562	0.00291539	0.0651104	0.0554913	2583	tags=67%, list=15%, signal=57%	Prkcd/Prkch/Gas6/Trem2/Ccl12/Prkca/Traf2/Ccl2
GOBP_POSITIVE_REGULATION_OF_LEUKOCYTE_CELL_CELL_ADHESION	199	0.532775	1.82442	0.00293972	0.0653552	0.0556999	2693	tags=32%, list=15%, signal=28%	Icos/Vnn1/Cd86/H2-Ea/Socs5/Cd6/Cd83/H2-Eb1/Cd4/Efnb3/Cd209b/Ptafr/H2-DMa/Cd74/Tnfrsf13c/Aif1/Lilrb4b/H2-Aa/H2-Ab1/Igfbp2/Ebi3/Il1b/H2-DMb1/H2-Ob/Vav1/Havcr2/Rhoh/Syk/Tfrc/Ccr7/Il4/H2-T23/Cd55/Ccr2/Tnf/Bcl10/Vsir/Ccl12/Ptprc/Cd46/St3gal4/Malt1/Sash3/H2-Q7/B2m/Ccdc88b/Tnfsf13b/Ccl5/Prkcq/Rasal3/Selenok/Vcam1/Rasgrp1/Nlrp3/Pirb/Cd28/Nod2/Icosl/Map3k8/Il4i1/Ccl2/Il15/Coro1a/Cd1d1
GOBP_CELLULAR_DEFENSE_RESPONSE	39	0.652091	1.75064	0.00299093	0.0659286	0.0561885	2438	tags=51%, list=14%, signal=44%	Fcmr/Cd5l/Itk/Ncf2/Tyrobp/Lsp1/Ifi204/Cxcl9/Ccr5/Ccr2/Bcl10/Adora2b/Clec5a/H2-Q7/Lgals3bp/Cx3cr1/Ncf1/Pirb/C5ar1/Itgb1
GOBP_REGULATION_OF_IMMUNE_EFFECTOR_PROCESS	273	0.488135	1.70222	0.00299833	0.0659286	0.0561885	2511	tags=29%, list=14%, signal=26%	Spi1/Cd5l/Cd86/H2-Ea/Socs5/Btk/H2-Eb1/Lamp1/Dnase1l3/Ptafr/Clec4g/Cd74/Fcgr2b/Lilrb4b/Was/Tyrobp/Il1b/H2-DMb1/Vav1/Cd40/Havcr2/Irf4/Syk/Scimp/Cfh/P2rx7/Tlr4/Cgas/Grn/Hmox1/Cd84/Tfrc/Cd300a/Rsad2/Il4/H2-T23/Enpp3/Rac2/Cd55/Ccr2/Itgam/Ddx60/Tnf/Bcl10/Tgfb1/Trem2/Angpt1/Ptprc/Cd46/Il10/Fcer2a/Laptm5/Adora2b/Malt1/Sash3/Arrb2/Gm8909/H2-Q7/B2m/Lag3/H2-Q1/Traf2/Dnajb9/C3/Cx3cr1/Stxbp1/Ncf1/Rasgrp1/Nlrp…
GOBP_REGULATION_OF_ACUTE_INFLAMMATORY_RESPONSE_TO_ANTIGENIC_STIMULUS	11	0.838102	1.77637	0.00304958	0.066587	0.0567497	1000	tags=45%, list=6%, signal=43%	Pla2g2d/Btk/Fcgr2b/Ccr7/H2-T23
GOBP_TOLL_LIKE_RECEPTOR_SIGNALING_PATHWAY	118	0.572256	1.83777	0.00314451	0.0679889	0.0579445	3138	tags=42%, list=18%, signal=35%	Tlr7/Btk/Ticam2/Ctss/Sarm1/Tnip3/Tnfaip3/Tlr6/Cd40/Havcr2/Irf4/Scimp/Irf7/Tlr4/Tasl/Tlr1/Ninj1/Pik3ap1/Birc3/Cd300a/Rsad2/Gps2/Cactin/Birc2/Tnf/Cd14/Tlr2/Unc93b1/Bcl10/Oas1a/Rab7b/Trem2/Arrb2/Ddx3x/Irak2/Colec12/Nod2/Lgr4/Appl2/Rab11fip2/Tnip2/Tlr8/Peli1/Irak4/Ptpn22/Reg3g/Irf1/Mfhas1/Oas1g/Ly96
GOBP_NEGATIVE_REGULATION_OF_B_CELL_PROLIFERATION	16	0.777961	1.77481	0.00314944	0.0679889	0.0579445	1562	tags=44%, list=9%, signal=40%	Btk/Fcgr2b/Tyrobp/Ifi204/Cd300a/Tnfrsf13b/Il10
GOBP_RESPONSE_TO_INTERFERON_GAMMA	117	0.522402	1.67921	0.00329144	0.0693897	0.0591383	2971	tags=39%, list=17%, signal=33%	Ccl24/Otop1/Ciita/Cd74/Aif1/Was/Cd40/Cldn1/Parp9/Tlr4/Ccl7/Irgm1/Mrc1/Gbp9/Ccl6/Ccl22/Txk/Stxbp3/Casp1/Tnf/Parp14/Ccl4/Irf8/Tlr2/Gbp10/Rab7b/Pparg/Ptpn2/Ccl12/Sp100/Ccl9/Ccl5/Gch1/Ifitm3/Stxbp1/Trim21/Gbp7/Irgm2/Gbp8/Nlrc5/Ccl2/Ccl25/Vim/Dapk1/Irf1/Slc11a1
GOBP_NEUTROPHIL_MIGRATION	92	0.633897	1.9699	0.00335425	0.0695154	0.0592455	2625	tags=43%, list=15%, signal=37%	Ccl24/Ppbp/Pf4/Cd74/Dapk2/Fcer1g/Cxcl3/Il1b/Cxcl2/Vav1/C3ar1/Rhoh/Syk/Ccl7/Mospd2/Mcoln2/Pip5k1c/Ccl6/Ccl22/Ccr7/Rac2/Cxcl9/Rac1/Ccl4/Pde4b/C5ar2/Ccl12/Csf3r/Mpp1/Ccl9/Ccl5/Cklf/Pik3cd/Rhog/Nod2/Tgfb2/C5ar1/Ccl2/Pik3cg/Ccl25
GOBP_COMPLEMENT_DEPENDENT_CYTOTOXICITY	12	0.802764	1.74707	0.00333449	0.0695154	0.0592455	2811	tags=67%, list=16%, signal=56%	Cd5l/Cfh/Il4/Cd55/Il10/C3/Tgfb2/Il11
GOBP_NUCLEOSIDE_CATABOLIC_PROCESS	17	0.768499	1.76773	0.00342107	0.0706011	0.0601708	1118	tags=29%, list=6%, signal=28%	Apobec2/Upb1/Apobec1/Cdadc1/Gda
GOBP_POSITIVE_REGULATION_OF_T_CELL_PROLIFERATION	79	0.593495	1.79839	0.00348076	0.0712319	0.0607083	3688	tags=52%, list=21%, signal=41%	Cd86/Cd6/Cd209b/Tnfrsf13c/Aif1/Igfbp2/Ebi3/Il1b/H2-DMb1/Havcr2/Syk/Tfrc/Il4/H2-T23/Cd55/Ccr2/Ptprc/Cd46/Sash3/H2-Q7/Ccdc88b/Tnfsf13b/Ccl5/Prkcq/Rasal3/Selenok/Vcam1/Pirb/Cd28/Icosl/Il15/Coro1a/Cd1d1/Ptpn22/Il27ra/Il6/Ripk2/Il2ra/Nck1/Il1a/Nckap1l
GOBP_POSITIVE_REGULATION_OF_LEUKOCYTE_MEDIATED_IMMUNITY	110	0.552559	1.75931	0.00377412	0.0750375	0.0639517	2449	tags=35%, list=14%, signal=31%	Spi1/H2-Ea/Btk/H2-Eb1/Lamp1/Ptafr/Tyrobp/Il1b/Vav1/Cd40/Scimp/P2rx7/Tfrc/Rsad2/Il4/H2-T23/Cd55/Itgam/Tnf/Tgfb1/Trem2/Ptprc/Fcer2a/Malt1/Sash3/Gm8909/H2-Q7/B2m/Lag3/H2-Q1/Traf2/C3/Rasgrp1/Nlrp3/Cd28/Nod2/Shld2/Cadm1/Cd226
GOBP_REGULATION_OF_NEUTROPHIL_ACTIVATION	12	0.79439	1.72885	0.00398195	0.0780781	0.0665431	1229	tags=67%, list=7%, signal=62%	Spi1/Ptafr/Fcgr2b/Syk/Grn/Cd300a/Itgam/Tnf
GOBP_ANTIGEN_RECEPTOR_MEDIATED_SIGNALING_PATHWAY	140	0.565947	1.86473	0.00407068	0.0793215	0.0676028	2970	tags=37%, list=17%, signal=31%	Igha/Itk/Lpxn/Btn1a1/Blnk/Btk/H2-Eb1/Ighm/Fcgr2b/Lilrb4b/H2-Ab1/Tec/Klhl6/Syk/Ifi204/Themis2/Igkc/Cd300a/Ccr7/Gps2/Txk/Nfam1/Trbc2/Pde4b/Nfatc2/Prkch/Bcl10/Plekha1/Plcl2/Ptpn2/Ptprc/Laptm5/Malt1/H2-Q7/Spg21/Mef2c/Dgkz/Rab29/Pik3cd/Cd79a/Cd28/Cd22/Icosl/Prkcb/Cd226/Bcl2/Lat2/Lck/Foxp1/Lcp2/Ptpn22/Cmtm3
GOBP_GLYCOSYL_COMPOUND_CATABOLIC_PROCESS	25	0.719824	1.78424	0.00413888	0.0799297	0.0681212	1118	tags=24%, list=6%, signal=23%	Apobec2/Upb1/Apobec1/Cdadc1/Gla/Gda
GOBP_CELL_CHEMOTAXIS	245	0.509485	1.76104	0.00415092	0.0799297	0.0681212	2374	tags=31%, list=13%, signal=27%	Calca/Ccl24/Spi1/Cxcr6/Ppbp/Cxcl14/Pf4/Folr2/Cd74/Aif1/Dapk2/Fcer1g/Cxcl3/Il1b/Cxcl2/Ccrl2/Il16/Cmklr1/Vav1/C3ar1/Syk/Csf1r/Cxcr5/Ptpro/Prkcd/Trpm2/Ccl7/Ninj1/Ephb1/Cxcr3/Mospd2/Pip5k1c/Ccl6/Ccl22/Ccr1/Tmsb4x/Ccr7/Il4/Ednrb/Rac2/Cxcl9/Hoxb9/Ccr5/Ccr2/Rac1/Ccl4/Pde4b/Gas6/C5ar2/P2rx4/Ccl12/Il10/Csf3r/Arrb2/Mpp1/Dusp1/Pgf/Ccl9/Ccl5/Gab1/Prkcq/Tpbg/Hrh1/Cx3cr1/Gpr18/Vcam1/Cklf/Pik3cd/Lgmn/Rhog/Nod2/…
GOBP_NEGATIVE_REGULATION_OF_MYELOID_LEUKOCYTE_MEDIATED_IMMUNITY	10	0.827636	1.7229	0.00418243	0.0802207	0.0683692	1134	tags=60%, list=6%, signal=56%	Spi1/Fcgr2b/Hmox1/Cd84/Cd300a/Ccr2
GOBP_NEGATIVE_REGULATION_OF_CYSTEINE_TYPE_ENDOPEPTIDASE_ACTIVITY	69	0.692598	2.05909	0.00421884	0.0802894	0.0684277	1855	tags=16%, list=10%, signal=14%	Csn2/Mmp9/Naip2/Birc3/Birc2/Tnf/Gas6/Rps6ka1/Arrb2/Tnfaip8/Ddx3x
GOBP_MACROPHAGE_DIFFERENTIATION	44	0.717839	1.97504	0.00425524	0.0804453	0.0685606	1907	tags=43%, list=11%, signal=39%	Spi1/C1qc/Pf4/H2-Eb1/Cd4/Mmp9/Csf1r/Rb1/L3mbtl3/Hcls1/Nrros/Ripk1/Tlr2/Ptpn2/Tgfb1/Gab3/Inhba/Bmp4/Prkca
GOBP_REGULATION_OF_LYMPHOCYTE_MEDIATED_IMMUNITY	133	0.553302	1.82224	0.00429967	0.0805735	0.0686698	3688	tags=47%, list=21%, signal=38%	H2-Ea/Btk/H2-Eb1/Lamp1/Clec4g/Fcgr2b/Lilrb4b/Was/Il1b/Vav1/Cd40/Havcr2/P2rx7/Tfrc/Rsad2/Il4/H2-T23/Cd55/Ccr2/Tnf/Tgfb1/Trem2/Ptprc/Cd46/Il10/Fcer2a/Malt1/Sash3/Arrb2/Gm8909/H2-Q7/B2m/Lag3/H2-Q1/Traf2/C3/Rasgrp1/Nlrp3/Pirb/Cd28/Nod2/Shld2/Cadm1/Cd226/Il4i1/Ndfip1/Aplf/Cd1d1/Kmt5b/Il27ra/Mill2/Smad7/H2-D1/Il6/Pik3r6/Arg1/Zbtb1/Cyrib/Ceacam1/Ahr/Shld3/Slamf6/Nckap1l
GOBP_MYELOID_CELL_ACTIVATION_INVOLVED_IN_IMMUNE_RESPONSE	85	0.589249	1.80408	0.00444087	0.0813794	0.0693567	2631	tags=35%, list=15%, signal=30%	Spi1/Btk/Dnase1l3/Ptafr/Fcer1g/Tyrobp/Havcr2/Syk/Grn/Hmox1/Cd84/Cd300a/Il4/Enpp3/Rac2/Stxbp3/Ccr2/Itgam/Scnn1b/Milr1/Trem2/Adora2b/Cx3cr1/Stxbp1/Rasgrp1/Dock2/Pik3cd/Fgr/Pik3cg/Lat2
GOBP_REGULATION_OF_PEPTIDASE_ACTIVITY	326	0.453248	1.60346	0.00443378	0.0813794	0.0693567	2125	tags=18%, list=12%, signal=16%	Csn2/Slc22a2/Rarres1/Nkx3-1/Casp4/Cst3/Casp8ap2/Epha7/Col7a1/Tank/Mmp9/Ctsh/Syk/Trp63/Serpinf2/Tnfsf10/Wfdc1/Naip2/Ctsb/C4b/Grn/Pcolce2/Birc3/Serpinb6a/Rcn3/Efna3/Aph1c/Pros1/Serpinb8/Epha4/Serpina1b/Birc2/Casp1/Tnf/Gas6/Bcl10/Vsir/Renbp/Pparg/Rps6ka1/Laptm5/Malt1/Arrb2/Tnfaip8/Cstb/Ddx3x/Atp13a2/Ecm1/Cradd/Psmb9/Mapk12/Senp1/Slpi/C3/Egln3/Fnip1/Serpinb11/Anp32b
GOBP_CELL_KILLING	120	0.575369	1.85767	0.00449637	0.0815044	0.0694632	2449	tags=33%, list=14%, signal=29%	Spi1/Cd5l/H2-Ea/H2-Eb1/Lamp1/Dnase1l3/Slamf7/Fcgr2b/Tyrobp/Ctsc/Vav1/Havcr2/Ctsh/Syk/Cfh/P2rx7/Il4/H2-T23/Cd55/Itgam/Lyz2/Scnn1b/Ptprc/Il10/Fcer2a/Fcgr4/Arrb2/Gm8909/H2-Q7/B2m/Lag3/H2-Q1/C3/Cx3cr1/Rasgrp1/Pirb/Fcgr1/Tgfb2/Cadm1/Cd226
GOBP_REGULATION_OF_CYSTEINE_TYPE_ENDOPEPTIDASE_ACTIVITY	188	0.541145	1.83811	0.0044715	0.0815044	0.0694632	3149	tags=26%, list=18%, signal=22%	Csn2/Slc22a2/Nkx3-1/Casp4/Casp8ap2/Epha7/Mmp9/Ctsh/Syk/Trp63/Tnfsf10/Naip2/Birc3/Birc2/Casp1/Tnf/Gas6/Bcl10/Pparg/Rps6ka1/Laptm5/Malt1/Arrb2/Tnfaip8/Ddx3x/Cradd/Psmb9/Senp1/Egln3/Fnip1/Anp32b/Nlrp3/Lgmn/Rnf34/Smad3/Cryab/Gper1/Tnfsf15/Fas/Lck/Ptgs2/Robo1/Dapk1/Nod1/Cdkn2d/Ndufa13/Ifi205/Usp50/Sfn
GOBP_DEFENSE_RESPONSE_TO_FUNGUS	26	0.720314	1.79025	0.00449932	0.0815044	0.0694632	1347	tags=27%, list=8%, signal=25%	Spi1/Clec4b1/Cotl1/Clec4a3/Zbp1/Clec4n/Bcl10
GOBP_POSITIVE_REGULATION_OF_CELL_KILLING	46	0.669626	1.8419	0.0046587	0.0829745	0.0707161	2449	tags=46%, list=14%, signal=39%	Spi1/Cd5l/H2-Ea/H2-Eb1/Lamp1/Tyrobp/Vav1/Syk/P2rx7/H2-T23/Itgam/Ptprc/Fcer2a/Gm8909/H2-Q7/B2m/Lag3/H2-Q1/Rasgrp1/Cadm1/Cd226
GOBP_DENDRITIC_CELL_CHEMOTAXIS	19	0.741874	1.7354	0.0046294	0.0829745	0.0707161	2769	tags=58%, list=16%, signal=49%	Spi1/Trpm2/Ccr1/Ccr7/Ccr5/Ccr2/Gas6/Ccl5/Gpr183/Pik3cg/Cxcr4
GOBP_REGULATION_OF_BONE_REMODELING	39	0.642174	1.72401	0.00468226	0.0829745	0.0707161	2636	tags=41%, list=15%, signal=35%	Calca/Bglap3/Trf/Tnfaip3/Syk/Csf1r/P2rx7/Pdk4/Tfrc/Ubash3b/Prkca/Tnfrsf11b/Tmem64/Dcstamp/Gpr137b/Suco
GOBP_ANTIFUNGAL_INNATE_IMMUNE_RESPONSE	15	0.76853	1.72235	0.00466155	0.0829745	0.0707161	2048	tags=40%, list=12%, signal=35%	Spi1/Clec4b1/Clec4a3/Clec4n/Bcl10/Cx3cr1
GOBP_NEGATIVE_REGULATION_OF_LEUKOCYTE_DEGRANULATION	14	0.770256	1.70805	0.00487641	0.0857932	0.0731184	1807	tags=50%, list=10%, signal=45%	Spi1/Fcgr2b/Hmox1/Cd84/Cd300a/Ccr2/H2-Q1
GOBP_POSITIVE_REGULATION_OF_ADAPTIVE_IMMUNE_RESPONSE	98	0.537043	1.68209	0.00503255	0.0876992	0.0747428	3481	tags=44%, list=20%, signal=35%	H2-Ea/Btk/H2-Eb1/Cd4/Il1b/Cd40/P2rx7/Tfrc/Rsad2/Il4/H2-T23/Cd55/Ccr2/Tnf/Clec4n/Tgfb1/Trem2/Ptprc/Fcer2a/Malt1/Sash3/Gm8909/H2-Q7/B2m/Tnfsf13b/H2-Q1/Prkcq/Traf2/C3/Nlrp3/Cd28/Nod2/Shld2/Cd226/Cd1d1/Kmt5b/Slc11a1/Il27ra/H2-D1/Il6/Ripk2/Zbtb1/Cyrib
GOBP_ANTIGEN_PROCESSING_AND_PRESENTATION_OF_EXOGENOUS_ANTIGEN	38	0.761209	2.03355	0.00541609	0.0890128	0.0758624	1807	tags=50%, list=10%, signal=45%	H2-Ea/H2-Eb1/H2-DMa/Cd74/Fcgr2b/H2-Aa/Ctss/Fcer1g/H2-Ab1/Clec4a3/H2-DMb1/H2-Ob/Ctsl/H2-T23/Ifi30/Mfsd6/H2-Q7/B2m/H2-Q1
GOBP_LIPOPOLYSACCHARIDE_MEDIATED_SIGNALING_PATHWAY	61	0.633905	1.82668	0.00517913	0.0890128	0.0758624	2085	tags=34%, list=12%, signal=30%	Spi1/Ly86/Cd6/Ptafr/Tnfaip3/Il1b/Scimp/Tlr4/Cactin/Cd55/Tnf/Cd14/Tlr2/Bcl10/Tgfb1/Ccl12/Malt1/Ccl5/Prkca/Irak2/Trim12c
GOBP_REGULATION_OF_LEUKOCYTE_MEDIATED_CYTOTOXICITY	61	0.627513	1.80826	0.005237	0.0890128	0.0758624	3688	tags=54%, list=21%, signal=43%	Spi1/H2-Ea/H2-Eb1/Lamp1/Dnase1l3/Fcgr2b/Tyrobp/Vav1/Havcr2/P2rx7/H2-T23/Itgam/Ptprc/Arrb2/Gm8909/H2-Q7/B2m/Lag3/H2-Q1/Cx3cr1/Rasgrp1/Pirb/Cadm1/Cd226/Cd1d1/Mill2/H2-D1/Pik3r6/Arg1/Cyrib/Ceacam1/Slamf6/Nckap1l
GOBP_REGULATION_OF_BONE_RESORPTION	33	0.668898	1.75667	0.00543063	0.0890128	0.0758624	2622	tags=45%, list=15%, signal=39%	Calca/Bglap3/Trf/Tnfaip3/Syk/Csf1r/P2rx7/Pdk4/Tfrc/Ubash3b/Prkca/Tnfrsf11b/Tmem64/Dcstamp/Gpr137b
GOBP_RESPIRATORY_BURST	32	0.672598	1.75387	0.00539604	0.0890128	0.0758624	2188	tags=41%, list=12%, signal=36%	Igha/Jchain/Ncf2/Grn/Cd52/Rac2/Cd55/Rac1/Trem2/Cybb/Selenok/Ncf1/Pik3cd
GOBP_POSITIVE_REGULATION_OF_TUMOR_NECROSIS_FACTOR_MEDIATED_SIGNALING_PATHWAY	11	0.816344	1.73025	0.00541583	0.0890128	0.0758624	1986	tags=64%, list=11%, signal=57%	Casp4/Prkn/Casp1/Ripk1/Laptm5/Traf2/Hspa1a
GOBP_CYTOKINE_PRODUCTION_INVOLVED_IN_INFLAMMATORY_RESPONSE	47	0.623653	1.7199	0.00541193	0.0890128	0.0758624	3862	tags=45%, list=22%, signal=35%	Cd6/Il17b/Lilrb4b/Tlr6/Apod/Pld4/Tlr4/Adcy7/Tnf/Abcd2/Trem2/Nod2/Appl2/F2/Abcd1/Gbp5/Il6/Ceacam1/Cuedc2/Myd88/Pld3
GOBP_RETINOIC_ACID_METABOLIC_PROCESS	16	0.753782	1.71965	0.00538521	0.0890128	0.0758624	1869	tags=44%, list=11%, signal=39%	Aldh1a2/Crabp2/Rbp1/Bco2/Cyp1a1/Cyp2s1/Scpep1
GOBP_LEUKOCYTE_CELL_CELL_ADHESION	303	0.458319	1.61086	0.00528967	0.0890128	0.0758624	2780	tags=30%, list=16%, signal=25%	Icos/Vnn1/Cd86/H2-Ea/Pla2g2d/Socs5/Cd6/Cd83/H2-Eb1/Tarm1/Cd4/Efnb3/Cd209b/Ptafr/Clec4g/H2-DMa/Cd74/Tnfrsf13c/Fcgr2b/Aif1/Lilrb4b/H2-Aa/H2-Ab1/Olr1/Igfbp2/Ebi3/Il1b/H2-DMb1/H2-Ob/Vav1/Havcr2/Tnfaip8l2/Rhoh/Syk/Bmp7/Tfrc/Selplg/Cd300a/Ccr7/Il4/H2-T23/Rac2/Cd55/Ccr2/Tnf/Zdhhc21/Bcl10/Vsir/Ptpn2/Ccl12/Ptprc/Cd46/Il10/Podxl2/St3gal4/Itgb7/Laptm5/Malt1/Sash3/H2-Q7/B2m/Lag3/Ccdc88b/Tnfsf13b/Ccl5/Bmp4/Pr…
GOBP_METAL_ION_TRANSPORT	616	0.386232	1.42988	0.00542054	0.0890128	0.0758624	2790	tags=22%, list=16%, signal=19%	Csn2/Atp2a1/Drd1/Cybrd1/Nkain3/Kcnt2/Cacng5/Kcns1/Wnk3/Kcnk2/Cd4/Fxyd2/Trf/Atp2b2/Atp6v1b1/Slc6a14/Slc13a3/Stac/Slc8a2/Cd33/Scn4a/Slc9a9/Camk2a/Il16/P2ry6/Micu2/Flvcr1/Slc5a1/Pkd1l2/P2rx7/Slc30a9/Trpc4/Mcub/Slc9b2/Orai1/Trpm2/Casq2/Cacna2d1/Cd84/Tfrc/Mcoln2/Amigo1/Ccr1/Ccr7/Slc4a7/Ednrb/Lcn2/Crbn/Cxcl9/Ccr5/Scnn1g/Tmem37/Best1/Jph2/Ccl4/Scnn1b/Scara5/Pde4b/Atf4/Slc12a5/Cacna1h/Grin2c/Gas6/Ftl1/Pa…
GOBP_MAPK_CASCADE	628	0.371447	1.37628	0.00524381	0.0890128	0.0758624	3450	tags=29%, list=19%, signal=24%	Chil1/Ccl24/Spi1/Oxtr/Tlr7/Sh3rf3/Gpr55/H2-Eb1/Cd4/Trf/Cd74/Fcgr2b/Lilrb4b/Arhgef6/Traf1/Acta2/Hcrtr1/Ptpn7/Tlr6/Gadd45b/Flcn/Il1b/Epha7/P2ry6/Tnfrsf19/Cd40/Dusp2/Havcr2/Apoe/Ctsh/Syk/Scimp/Csf1r/Serpinf2/Prkn/Pde6h/Rap1a/Dusp6/P2rx7/Taok3/Naip2/Necab2/Tlr4/Dusp5/Erbb4/Bmp7/Prkcd/Brap/Fzd8/Ccl7/Ephb1/Lrrk2/Ccl6/Cd300a/Ror1/Ccl22/Ccr1/Ccr7/Gps2/Pdgfc/Map4k1/Ccr5/Stk4/Epha4/Diras2/Paqr3/Sult1a1/Tnf…
GOBP_POSITIVE_REGULATION_OF_CYTOSOLIC_CALCIUM_ION_CONCENTRATION_INVOLVED_IN_PHOSPHOLIPASE_C_ACTIVATING_G_PROTEIN_COUPLED_SIGNALING_PATHWAY	24	0.721942	1.76939	0.00554288	0.0895891	0.0763535	882	tags=33%, list=5%, signal=32%	Calca/Drd1/Gpr55/Gpr65/C3ar1/P2ry10/Lpar6/Gna15
GOBP_ALPHA_BETA_T_CELL_DIFFERENTIATION	94	0.535295	1.66631	0.00554134	0.0895891	0.0763535	2190	tags=23%, list=12%, signal=21%	Itk/Cd86/H2-Ea/Pla2g2d/Socs5/Cd83/H2-Eb1/Lilrb4b/Bcl11b/Prdm1/Irf4/Syk/Ctsl/Rorc/Rsad2/Il4/Sema4a/Malt1/Sash3/Ptger4/Gpr18/Nlrp3
GOBP_REGULATION_OF_BODY_FLUID_LEVELS	311	0.461349	1.62968	0.00553309	0.0895891	0.0763535	1470	tags=15%, list=8%, signal=14%	Csn2/Adamts18/Slc22a2/Oxtr/Pf4/Hpse/P2ry12/Atp6v1b1/Fcer1g/Was/Abat/Tec/Papss2/Tph1/Vav1/Cd40/Oas2/Apoe/Syk/Cldn1/Trp63/Serpinf2/F13a1/Plek/Tlr4/Ptpro/Nfe2l2/Erbb4/Prkcd/Aqp3/COX2/Jmjd1c/Myl9/Txk/Ednrb/Stxbp3/Pros1/Scnn1g/Serpina1b/Prkg1/Scnn1b/Hnf4a/Gas6/Csrp1/Comp/Dtnbp1
GOBP_REGULATION_OF_CELL_CELL_ADHESION	364	0.424284	1.52002	0.00555009	0.0895891	0.0763535	2780	tags=28%, list=16%, signal=24%	Adamts18/Spi1/Icos/Vnn1/Cd86/H2-Ea/Pla2g2d/Socs5/Cd6/Cd83/H2-Eb1/Tarm1/Cd4/Efnb3/Cd209b/Ptafr/Clec4g/H2-DMa/Cd74/Tnfrsf13c/Fcgr2b/Aif1/Lilrb4b/H2-Aa/H2-Ab1/Igfbp2/Ebi3/Abat/Il1rn/Il1b/H2-DMb1/Epha7/H2-Ob/Vav1/Havcr2/Tnfaip8l2/Rhoh/Syk/Serpinf2/Bmp7/Prkcd/Tfrc/Cd300a/Tenm3/Ccr7/Il4/H2-T23/Cd55/Ccr2/Prkg1/Tnf/Zdhhc21/Bcl10/Vsir/Ptpn2/Tgfb1/Fxyd5/Ccl12/Ptprc/Cd46/Il10/St3gal4/Laptm5/Malt1/Ubash3b/Sa…
GOBP_ALPHA_BETA_T_CELL_ACTIVATION	133	0.536128	1.76568	0.00567289	0.0906735	0.0772777	2360	tags=29%, list=13%, signal=25%	Itk/Cd86/H2-Ea/Pla2g2d/Socs5/Cd83/H2-Eb1/Tarm1/Lilrb4b/Bcl11b/Clec4a3/Ebi3/Prdm1/Irf4/Syk/Ctsl/Rorc/Cd300a/Rsad2/Il4/H2-T23/Cd55/Ccr2/Sema4a/Vsir/Ptprc/Malt1/Sash3/H2-Q7/Ptger4/Prkcq/Rasal3/Gpr18/Dock2/Nlrp3/Pirb/Cd28/Gpr183
GOBP_SEROTONIN_TRANSPORT	16	0.751645	1.71478	0.00576312	0.0910426	0.0775923	818	tags=31%, list=5%, signal=30%	Slc22a2/Htr1b/Slc22a3/Syk/Maob
GOBP_INTERLEUKIN_4_PRODUCTION	23	0.697376	1.70677	0.00576576	0.0910426	0.0775923	2684	tags=65%, list=15%, signal=55%	Cd86/Cd83/H2-Eb1/Il1rap/Fcer1g/Havcr2/Irf4/Syk/H2-T23/Sash3/Prkcq/Nlrp3/Cd28/Ndfip1/Ddit3
GOBP_GLYCOLIPID_CATABOLIC_PROCESS	13	0.778645	1.69657	0.00577044	0.0910426	0.0775923	1849	tags=54%, list=10%, signal=48%	Prkcd/Gla/Hexa/Gm2a/Galc/Neu3/Hexb
GOBP_B_CELL_RECEPTOR_SIGNALING_PATHWAY	52	0.740895	2.07775	0.00583705	0.0917959	0.0782343	3090	tags=63%, list=17%, signal=53%	Igha/Itk/Lpxn/Blnk/Btk/Ighm/Fcgr2b/Tec/Klhl6/Syk/Ifi204/Igkc/Cd300a/Gps2/Nfam1/Trbc2/Nfatc2/Prkch/Plekha1/Plcl2/Ptprc/Mef2c/Pik3cd/Cd79a/Cd22/Prkcb/Bcl2/Lat2/Lck/Foxp1/Ptpn22/Cmtm3/Ifi205
GOBP_DENDRITIC_CELL_MIGRATION	25	0.704436	1.74609	0.00585572	0.0917959	0.0782343	2769	tags=52%, list=16%, signal=44%	Spi1/Eps8/Trpm2/Ccr1/Ccr7/Ccr5/Ccr2/Gas6/Asb2/Ccl5/Gpr183/Pik3cg/Cxcr4
GOBP_POSITIVE_REGULATION_OF_MONOCYTE_CHEMOTACTIC_PROTEIN_1_PRODUCTION	15	0.759546	1.70222	0.00588318	0.0919318	0.0783501	2277	tags=53%, list=13%, signal=47%	Il1b/Syk/Oas3/Cd84/Mcoln2/Oas1a/Selenok/Nod2
GOBP_NEGATIVE_REGULATION_OF_IMMUNE_SYSTEM_PROCESS	338	0.44365	1.58247	0.00599394	0.0933642	0.0795709	2804	tags=29%, list=16%, signal=25%	Spi1/C1qc/Cd86/Otop1/Gpr55/Lpxn/Pla2g2d/Socs5/Btk/H2-Eb1/Tarm1/Clec4g/Cd74/Fcgr2b/Lilrb4b/Tyrobp/Tnfaip3/Apod/H2-Ob/Havcr2/Mafb/Tnfaip8l2/Syk/Ifi204/Cd68/Oas3/Tlr4/Samhd1/Grn/Cd200r1/Usp18/Isg15/Hmox1/Gpr68/Cd84/Cd300a/Il4/Tnfrsf13b/Gps2/H2-T23/Enpp3/Cactin/Cd55/Ccr2/Lrfn5/Tnf/Parp14/Fbxw7/Vsir/Plcl2/Oas1a/Pparg/Ptpn2/Milr1/C5ar2/Tgfb1/Trem2/Ccl12/Angpt1/Ptprc/Cd46/Il10/Inhba/Laptm5/Ubash3b/Arrb2…
GOBP_REGULATION_OF_GRANULOCYTE_CHEMOTAXIS	43	0.59824	1.63274	0.00610429	0.0943315	0.0803953	2374	tags=35%, list=13%, signal=30%	Cd74/Dapk2/Cmklr1/C3ar1/Csf1r/Mospd2/Ccr7/Il4/Rac2/Rac1/C5ar2/Mpp1/Ccl5/Nod2/C5ar1
GOBP_REGULATION_OF_HUMORAL_IMMUNE_RESPONSE_MEDIATED_BY_CIRCULATING_IMMUNOGLOBULIN	13	0.774669	1.68791	0.00616165	0.0943437	0.0804057	2277	tags=62%, list=13%, signal=54%	Fcgr2b/Cd55/Tnf/Trem2/Ptprc/Cd46/Fcer2a/Nod2
GOBP_RESPONSE_TO_PROGESTERONE	35	0.678616	1.80443	0.00633376	0.0944622	0.0805067	43	tags=6%, list=0%, signal=6%	Csn1s1/Oxtr
GOBP_HISTAMINE_TRANSPORT	13	0.774072	1.68661	0.00629206	0.0944622	0.0805067	362	tags=23%, list=2%, signal=23%	Slc22a2/Btk/Slc22a3
GOBP_EMBRYONIC_FORELIMB_MORPHOGENESIS	23	0.68862	1.68534	0.00631548	0.0944622	0.0805067	619	tags=17%, list=3%, signal=17%	Aldh1a2/Tbx5/Crabp2/Trp63
GOBP_REGULATION_OF_RESPONSE_TO_EXTERNAL_STIMULUS	760	0.375133	1.40417	0.00624437	0.0944622	0.0805067	3105	tags=28%, list=18%, signal=24%	Adamts18/Ccl24/Spi1/Drd1/Tlr7/Tafa5/Otop1/Oasl1/Ly86/Pla2g2d/Socs5/Btk/H2-Eb1/Lamp1/Dnase1l3/Hpse/Casp4/Mndal/Cd74/P2ry12/Fcgr2b/Aif1/Dapk2/Lrig2/Abhd12/Tyrobp/Abat/Tnfaip3/Il1b/Il16/Cmklr1/Ctsc/Vav1/Fabp4/Dtx3l/C3ar1/Aoah/Havcr2/Mmp9/Tnfaip8l2/Apoe/Syk/Scimp/Cfh/Ifi204/Csf1r/Serpinf2/Parp9/Wfdc1/Irf7/Plxna4/Oas3/Tlr4/Ptpro/Cgas/Nfe2l2/Samhd1/Grn/Rb1/Cd200r1/Prkcd/Tasl/Usp18/Ccl7/Isg15/Optn/Ninj1…
GOBP_MYELOID_DENDRITIC_CELL_ACTIVATION	25	0.697556	1.72904	0.00647008	0.095546	0.0814303	2462	tags=44%, list=14%, signal=38%	Spi1/Cd2/Havcr2/Irf4/Itgb8/Rbpj/Il4/Notch2/Il10/Dock2/Dcstamp
GOBP_ANTIMICROBIAL_HUMORAL_RESPONSE	58	0.630378	1.79939	0.00667723	0.0961921	0.081981	443	tags=21%, list=3%, signal=20%	Rnase2a/Igha/Ear2/Jchain/Ppbp/Cxcl14/Pf4/Rnase6/Trf/Ighm/Cxcl3/Cxcl2
GOBP_IMMUNOGLOBULIN_PRODUCTION_INVOLVED_IN_IMMUNOGLOBULIN_MEDIATED_IMMUNE_RESPONSE	58	0.630098	1.79859	0.00667723	0.0961921	0.081981	3087	tags=41%, list=17%, signal=34%	H2-Ea/Btk/H2-Eb1/H2-DMa/H2-Aa/H2-Ab1/H2-DMb1/H2-Ob/Cd40/Tfrc/Il4/Msh6/Tgfb1/Ptprc/Il10/B2m/Cd28/Shld2/Ndfip1/Gapt/Aplf/Kmt5b/Batf/Il27ra
GOBP_REGULATION_OF_ADAPTIVE_IMMUNE_RESPONSE	160	0.540874	1.7985	0.00668684	0.0961921	0.081981	3688	tags=44%, list=21%, signal=35%	H2-Ea/Socs5/Btk/H2-Eb1/Cd48/Cd4/Clec4g/Fcgr2b/Lilrb4b/Was/Tnfaip3/Il1b/Cd40/Havcr2/P2rx7/Irf7/Tfrc/Rsad2/Il4/H2-T23/Adcy7/Cd55/Ccr2/Tnf/Clec4n/Tgfb1/Trem2/Ptprc/Cd46/Il10/Fcer2a/Malt1/Sash3/Gm8909/H2-Q7/B2m/Tnfsf13b/H2-Q1/Mef2c/Prkcq/Traf2/C3/Nlrp3/Pirb/Cd28/Nod2/Shld2/Cd226/Il4i1/Ndfip1/Aplf/Cd1d1/Il1rl1/Samsn1/Kmt5b/Irf1/Slc11a1/Il27ra/Trim27/Smad7/H2-D1/Il6/Arg1/Ripk2/Zbtb1/Cyrib/Ceacam1/Ahr/S…
GOBP_BODY_FLUID_SECRETION	73	0.600913	1.79779	0.0066802	0.0961921	0.081981	43	tags=4%, list=0%, signal=4%	Csn2/Slc22a2/Oxtr
GOBP_NEGATIVE_REGULATION_OF_LYMPHOCYTE_MEDIATED_IMMUNITY	44	0.652664	1.79572	0.00666509	0.0961921	0.081981	4626	tags=64%, list=26%, signal=47%	Clec4g/Fcgr2b/Lilrb4b/Havcr2/H2-T23/Cd55/Ptprc/Cd46/Arrb2/Gm8909/H2-Q7/H2-Q1/Pirb/Nod2/Il4i1/Ndfip1/Mill2/Smad7/H2-D1/Arg1/Ceacam1/Ahr/Nckap1l/H2-Q2/Dusp22/Susd4/H2-Q10/Bcl6
GOBP_ANTIBACTERIAL_HUMORAL_RESPONSE	31	0.67891	1.75626	0.00658889	0.0961921	0.081981	235	tags=23%, list=1%, signal=22%	Rnase2a/Igha/Ear2/Jchain/Rnase6/Trf/Ighm
GOBP_REGULATION_OF_COMPLEMENT_DEPENDENT_CYTOTOXICITY	10	0.809663	1.68549	0.00660948	0.0961921	0.081981	2811	tags=70%, list=16%, signal=59%	Cd5l/Cfh/Il4/Cd55/Il10/Tgfb2/Il11
GOBP_NEGATIVE_REGULATION_OF_VASCULAR_ASSOCIATED_SMOOTH_MUSCLE_CELL_PROLIFERATION	23	0.687813	1.68336	0.00668336	0.0961921	0.081981	3543	tags=52%, list=20%, signal=42%	Cnn1/Tafa5/Hmox1/Prkg1/Pparg/Il10/Mef2c/Gper1/Pten/Myocd/Tpm1/Gna12
GOBP_NEGATIVE_REGULATION_OF_IMMUNE_EFFECTOR_PROCESS	90	0.584453	1.80816	0.00677204	0.0965658	0.0822995	3688	tags=46%, list=21%, signal=36%	Spi1/Socs5/Clec4g/Fcgr2b/Lilrb4b/Havcr2/Grn/Hmox1/Cd84/Cd300a/Il4/H2-T23/Enpp3/Cd55/Ccr2/Tnf/Tgfb1/Angpt1/Ptprc/Cd46/Il10/Arrb2/Gm8909/H2-Q7/H2-Q1/Cx3cr1/Pirb/Nod2/Tgfb2/Cd22/Il4i1/Ndfip1/Mill2/Smad7/H2-D1/Bst2/Arg1/Ceacam1/Cuedc2/Ahr/Nckap1l
GOBP_GLIAL_CELL_APOPTOTIC_PROCESS	17	0.745535	1.71491	0.00674977	0.0965658	0.0822995	2583	tags=53%, list=15%, signal=45%	Rb1/Prkcd/Prkch/Gas6/Trem2/Ccl12/Prkca/Traf2/Ccl2
GOBP_LEUKOCYTE_MIGRATION	306	0.452459	1.59102	0.00675387	0.0965658	0.0822995	2374	tags=28%, list=13%, signal=25%	Calca/Ccl24/Spi1/Ppbp/Pf4/Folr2/Ptafr/Cd74/P2ry12/Aif1/Dapk2/Fcer1g/Eps8/Cxcl3/Il1b/Cxcl2/Apod/Il16/Cmklr1/Vav1/C3ar1/Mmp9/Rhoh/Syk/Csf1r/Cxcr5/Ptpro/Smpd3/Cd200r1/Trpm2/Ccl7/Hmox1/Ninj1/Cxcr3/Mospd2/Selplg/Mcoln2/Pip5k1c/Ccl6/Cd300a/Ccl22/Ccr1/Ccr7/Il4/Ednrb/Rac2/Cxcl9/Ccr5/Ccr2/Tnf/Rac1/Ccl4/Pde4b/Gas6/Myo1g/C5ar2/Trem2/P2rx4/Ccl12/Il10/Podxl2/St3gal4/Itgb7/Csf3r/Mpp1/Dusp1/Pgf/Asb2/Ccl9/Ccl5/P…
GOBP_POSITIVE_REGULATION_OF_B_CELL_ACTIVATION	73	0.597244	1.78682	0.00679247	0.0965755	0.0823078	2854	tags=38%, list=16%, signal=32%	Igha/Btk/Ighm/Cd74/Tnfrsf13c/Cd40/Syk/Igkc/Tlr4/Tfrc/Il4/Trbc2/Nfatc2/Tgfb1/Sh3kbp1/Ptprc/Il10/Sash3/Tnfsf13b/Mef2c/Cd28/Nod2/Shld2/Gpr183/Bcl2/Tnip2/Peli1/Kmt5b
GOBP_POSITIVE_REGULATION_OF_MYELOID_LEUKOCYTE_DIFFERENTIATION	45	0.634627	1.7396	0.00681545	0.0966214	0.0823469	2462	tags=44%, list=14%, signal=38%	Pf4/H2-Eb1/Cd4/Cd74/Tyrobp/Rb1/Slc9b2/Gpr68/Ccr1/Hcls1/Tnf/Ripk1/Ctnnbip1/Tgfb1/Trem2/Notch2/Prkca/Creb1/Tmem64/Dcstamp
GOBP_REGULATION_OF_B_CELL_RECEPTOR_SIGNALING_PATHWAY	17	0.744754	1.71311	0.00687593	0.096917	0.0825988	2970	tags=71%, list=17%, signal=59%	Lpxn/Fcgr2b/Cd300a/Gps2/Nfam1/Prkch/Plcl2/Cd22/Prkcb/Foxp1/Ptpn22/Cmtm3
GOBP_POSITIVE_REGULATION_OF_ALPHA_BETA_T_CELL_ACTIVATION	58	0.61011	1.74154	0.00690947	0.0971099	0.0827632	2263	tags=33%, list=13%, signal=29%	Cd86/H2-Ea/Socs5/Cd83/H2-Eb1/Lilrb4b/Ebi3/Syk/H2-T23/Cd55/Ccr2/Ptprc/Malt1/Sash3/H2-Q7/Prkcq/Rasal3/Nlrp3/Cd28
GOBP_POSITIVE_REGULATION_OF_CD4_POSITIVE_ALPHA_BETA_T_CELL_ACTIVATION	31	0.669546	1.73204	0.00706375	0.097952	0.0834809	2190	tags=32%, list=12%, signal=28%	Cd86/H2-Ea/Socs5/Cd83/H2-Eb1/Cd55/Malt1/Sash3/Prkcq/Nlrp3
GOBP_CELL_ACTIVATION_INVOLVED_IN_IMMUNE_RESPONSE	238	0.500866	1.72889	0.00699701	0.097952	0.0834809	3688	tags=35%, list=21%, signal=28%	Spi1/Cd86/H2-Ea/Socs5/Btk/H2-Eb1/Lamp1/Dnase1l3/Ptafr/Cd74/Fcgr2b/Fcer1g/Tyrobp/H2-DMb1/Cd40/Havcr2/Irf4/Syk/Tlr4/Grn/Hmox1/Rorc/Cd84/Tfrc/Cd300a/Il4/Enpp3/Rac2/Stxbp3/Ccr2/Itgam/Msh6/Scnn1b/Irf8/Sema4a/Plcl2/Milr1/Tgfb1/Trem2/Ptprc/Cd46/Notch2/Il10/Adora2b/Malt1/H2-Q1/Ptger4/Cx3cr1/Stxbp1/Rasgrp1/Dock2/Pik3cd/Nlrp3/Pirb/Cd28/Shld2/Gpr183/Fgr/Pik3cg/Ndfip1/Lat2/Gapt/Lcp1/Coro1a/Aplf/Foxp1/Kmt5b/B…
GOBP_NEUTROPHIL_ACTIVATION_INVOLVED_IN_IMMUNE_RESPONSE	22	0.709619	1.72872	0.00703964	0.097952	0.0834809	1288	tags=41%, list=7%, signal=38%	Spi1/Dnase1l3/Ptafr/Fcer1g/Tyrobp/Syk/Stxbp3/Itgam/Scnn1b
GOBP_NEGATIVE_REGULATION_OF_VIRAL_PROCESS	70	0.551596	1.64372	0.0070596	0.097952	0.0834809	3408	tags=37%, list=19%, signal=30%	Oasl1/Ciita/Oas2/Oas3/Fam111a/Isg15/Rsad2/Tnf/Rnasel/Setdb1/Oas1a/Trim26/Ccl5/Slpi/Ifitm3/Trim12c/Resf1/Trim21/Snx3/Trim14/Oas1g/Ifi205/Trim27/Inpp5k/Morc2a/Bst2
GOBP_DENDRITIC_CELL_DIFFERENTIATION	44	0.648149	1.7833	0.00713694	0.0980527	0.0835668	2462	tags=36%, list=14%, signal=31%	Spi1/Fcgr2b/Irf4/Itgb8/Rbpj/Trpm2/Ccr7/Il4/Irf8/Gas6/Trem2/Notch2/Gm8909/H2-Q7/Pirb/Dcstamp
GOBP_CELLULAR_RESPONSE_TO_INTERFERON_GAMMA	98	0.511481	1.60202	0.00720893	0.0987644	0.0841733	2963	tags=40%, list=17%, signal=33%	Ccl24/Otop1/Aif1/Was/Cldn1/Parp9/Tlr4/Ccl7/Irgm1/Mrc1/Gbp9/Ccl6/Ccl22/Txk/Stxbp3/Casp1/Tnf/Parp14/Ccl4/Irf8/Tlr2/Gbp10/Rab7b/Pparg/Ptpn2/Ccl12/Sp100/Ccl9/Ccl5/Stxbp1/Gbp7/Irgm2/Gbp8/Nlrc5/Ccl2/Ccl25/Vim/Dapk1/Irf1
GOBP_NEGATIVE_REGULATION_OF_LEUKOCYTE_MEDIATED_IMMUNITY	54	0.660465	1.86959	0.0074552	0.101252	0.0862936	3688	tags=56%, list=21%, signal=44%	Spi1/Clec4g/Fcgr2b/Lilrb4b/Havcr2/Hmox1/Cd84/Cd300a/H2-T23/Cd55/Ccr2/Ptprc/Cd46/Arrb2/Gm8909/H2-Q7/H2-Q1/Cx3cr1/Pirb/Nod2/Il4i1/Ndfip1/Mill2/Smad7/H2-D1/Bst2/Arg1/Ceacam1/Ahr/Nckap1l
GOBP_REGULATION_OF_ANTIGEN_PROCESSING_AND_PRESENTATION	18	0.735919	1.70779	0.00749403	0.101252	0.0862936	2971	tags=61%, list=17%, signal=51%	Cd74/Fcgr2b/Was/H2-Ob/Cd68/Ccr7/Trem2/Pirb/Nod2/Nod1/Slc11a1
GOBP_REGULATION_OF_RESPIRATORY_BURST	15	0.751012	1.68309	0.00743074	0.101252	0.0862936	1245	tags=33%, list=7%, signal=31%	Igha/Jchain/Grn/Rac2/Rac1
GOBP_NEGATIVE_REGULATION_OF_MYELOID_LEUKOCYTE_DIFFERENTIATION	43	0.592442	1.61692	0.00752661	0.101412	0.08643	2801	tags=37%, list=16%, signal=31%	C1qc/Gpr55/Lilrb4b/Mafb/Tlr4/Gpr68/Il4/Fbxw7/Ptpn2/Inhba/Ubash3b/Fstl3/Pirb/Zfp458/Gpr137b/Pik3r1
GOBP_FEEDING_BEHAVIOR	54	0.658593	1.86429	0.00757078	0.101727	0.0866984	1324	tags=24%, list=7%, signal=22%	Calca/Mc1r/Oxtr/Drd1/Htr1b/Qrfp/Agrp/Bbs12/Hcrtr1/Tacr3/Atp8a2/Gigyf2/Pex13
GOBP_INFLAMMATORY_RESPONSE_TO_ANTIGENIC_STIMULUS	54	0.652843	1.84802	0.00780194	0.102435	0.0873015	2502	tags=41%, list=14%, signal=35%	Pla2g2d/Cd6/Btk/H2-Eb1/Fcgr2b/Il1rn/Syk/Cd68/Rbpj/Ccr7/H2-T23/Tnf/Trem2/Notch2/Il10/Fcgr4/C3/Rasgrp1/Fcgr1/Cd28/Nod2/Fgr
GOBP_MYELOID_LEUKOCYTE_MEDIATED_IMMUNITY	92	0.570368	1.77248	0.00774449	0.102435	0.0873015	3800	tags=45%, list=21%, signal=35%	Spi1/Btk/Dnase1l3/Ptafr/Fcgr2b/Tyrobp/Syk/Hmox1/Cd84/Cd300a/Il4/H2-T23/Rac2/Stxbp3/Ccr2/Itgam/Scnn1b/Milr1/Fcgr4/Adora2b/C3/Cx3cr1/Stxbp1/Rasgrp1/Pik3cd/Fcgr1/Fgr/Pik3cg/Lat2/Irak4/F2/S100a13/Il6/Arg1/Snx6/Sphk2/Snap23/Fes/Itgb2/Tusc2/Myd88
GOBP_REGULATION_OF_LEUKOCYTE_DEGRANULATION	44	0.624459	1.71811	0.00784472	0.102435	0.0873015	2051	tags=34%, list=12%, signal=30%	Spi1/Lamp1/Ptafr/Fcgr2b/Syk/Hmox1/Cd84/Cd300a/Il4/Rac2/Ccr2/Itgam/Adora2b/H2-Q1/Stxbp1
GOBP_ACUTE_INFLAMMATORY_RESPONSE_TO_ANTIGENIC_STIMULUS	18	0.734288	1.704	0.00774593	0.102435	0.0873015	2214	tags=50%, list=13%, signal=44%	Pla2g2d/Cd6/Btk/Fcgr2b/Ccr7/H2-T23/Fcgr4/C3/Fcgr1
GOBP_POSITIVE_REGULATION_OF_LEUKOCYTE_PROLIFERATION	123	0.511744	1.65747	0.00777612	0.102435	0.0873015	4167	tags=51%, list=24%, signal=39%	Cd86/Cd6/Cd209b/Cd74/Tnfrsf13c/Aif1/Igfbp2/Ebi3/Il1b/H2-DMb1/Cd40/Havcr2/Syk/Csf1r/Tlr4/Tfrc/Il4/H2-T23/St6gal1/Cd55/Ccr2/Nfatc2/Ptprc/Cd46/Fcgr4/Sash3/Csf2ra/H2-Q7/Ccdc88b/Tnfsf13b/Mef2c/Ccl5/Prkcq/Rasal3/Selenok/Vcam1/Pirb/Cd28/Icosl/Gpr183/Bcl2/Il15/Coro1a/Cd1d1/Peli1/Ptpn22/Il27ra/Il6/Bst2/Ripk2/Fgf10/Il2ra/Irs2/Nck1/Il1a/Nckap1l/Myd88/Hes1/Igf1/Ocstamp/Il18/Ephb2/Il7
GOBP_INFLAMMATORY_CELL_APOPTOTIC_PROCESS	19	0.719818	1.6838	0.00805562	0.104509	0.0890695	3358	tags=53%, list=19%, signal=43%	Irf7/Ctsl/Plekho2/St6gal1/Ccr5/Mef2c/Pik3cd/Nod2/Hcar2/Il6
GOBP_POSITIVE_REGULATION_OF_GENE_EXPRESSION	891	0.354435	1.34051	0.00804167	0.104509	0.0890695	3195	tags=25%, list=18%, signal=22%	Aldh1a2/Chil1/Spi1/Slc22a2/Drd1/Tlr7/Itk/Cd86/Tnfrsf8/Nkx3-1/Blnk/Dnmt3b/Pf4/Cd6/Cd83/Il17b/Slc26a9/Cd4/Hpse/Krt17/Mndal/Ptafr/Cd74/Aif1/Cd2/Il1rap/Fcer1g/Tent5b/Acta2/Stox1/Ebi3/Tyrobp/Maf/Tlr6/Il1b/Acta1/Il16/Cd40/Prdm1/Pid1/C3ar1/Havcr2/Irf4/Oas2/Cldn5/Ctsh/Syk/Scimp/Ifi204/Csf1r/Rcc1l/Serpinf2/Prkn/P2rx7/Itgb8/Irf7/Oas3/Tlr4/Cgas/Nfe2l2/Jmjd4/Bmp7/Rbpj/Apobec1/E2f1/Isg15/Tlr1/Hmox1/Cd84/Tfrc/…
GOBP_NEUROPEPTIDE_SIGNALING_PATHWAY	37	0.665861	1.77931	0.00846698	0.107564	0.0916725	859	tags=24%, list=5%, signal=23%	Calca/Prokr1/Qrfp/Agrp/Rxfp3/Sorcs1/Hcrtr1/Kiss1r/Npff
GOBP_PATTERN_RECOGNITION_RECEPTOR_SIGNALING_PATHWAY	168	0.503495	1.68956	0.00844701	0.107564	0.0916725	2979	tags=36%, list=17%, signal=30%	Tlr7/Oasl1/Btk/Ticam2/Ctss/Sarm1/Tnip3/Tnfaip3/Tlr6/Cd40/Tifa/Havcr2/Irf4/Scimp/Irf7/Oas3/Tlr4/Tasl/Tlr1/Ninj1/Irgm1/Pik3ap1/Birc3/Cd300a/Rsad2/Gps2/Cactin/Ddx60/Gpatch3/Birc2/Tnf/Cd14/Tlr2/Unc93b1/Bcl10/Oas1a/Rab7b/Trem2/Alpk1/Arrb2/Cyld/Ddx3x/Slc15a2/Irak2/Hspa1a/Colec12/Nod2/Lgr4/Irgm2/Appl2/Rab11fip2/Tnip2/Tlr8/Peli1/Irak4/Nod1/Ptpn22/Reg3g/Irf1/Mfhas1
GOBP_MYELOID_CELL_APOPTOTIC_PROCESS	29	0.681093	1.72814	0.00851909	0.107777	0.0918542	3358	tags=48%, list=19%, signal=39%	Irf7/Ctsl/Plekho2/St6gal1/Ccr5/Clec5a/Mef2c/Pik3cd/Nod2/Bcl2/Hcar2/Pten/Apoh/Il6
GOBP_REGULATION_OF_INFLAMMATORY_RESPONSE_TO_ANTIGENIC_STIMULUS	37	0.66028	1.7644	0.00871063	0.108961	0.0928633	2502	tags=38%, list=14%, signal=33%	Pla2g2d/Btk/H2-Eb1/Fcgr2b/Syk/Ccr7/H2-T23/Tnf/Trem2/Il10/C3/Cd28/Nod2/Fgr
GOBP_B_CELL_PROLIFERATION	65	0.582913	1.71434	0.00884786	0.109835	0.0936081	2757	tags=42%, list=16%, signal=35%	Btk/Cd74/Tnfrsf13c/Fcgr2b/Tyrobp/Cd40/Ifi204/Tlr4/Prkcd/Tfrc/Cd300a/Il4/Tnfrsf13b/Nfatc2/Plcl2/Ptprc/Il10/Sash3/Tnfsf13b/Mef2c/Rasgrp1/Cd79a/Cd22/Gpr183/Bcl2/Gapt/Peli1
GOBP_LEUKOCYTE_CHEMOTAXIS	185	0.515565	1.74785	0.00914038	0.1115	0.0950273	2769	tags=35%, list=16%, signal=30%	Calca/Ccl24/Spi1/Ppbp/Pf4/Folr2/Cd74/Aif1/Dapk2/Fcer1g/Cxcl3/Il1b/Cxcl2/Il16/Cmklr1/Vav1/C3ar1/Syk/Csf1r/Cxcr5/Ptpro/Trpm2/Ccl7/Ninj1/Mospd2/Pip5k1c/Ccl6/Ccl22/Ccr1/Ccr7/Il4/Ednrb/Rac2/Cxcl9/Ccr5/Ccr2/Rac1/Ccl4/Pde4b/Gas6/C5ar2/Ccl12/Il10/Csf3r/Mpp1/Dusp1/Pgf/Ccl9/Ccl5/Hrh1/Cx3cr1/Gpr18/Cklf/Pik3cd/Lgmn/Nod2/Tgfb2/Gpr183/C5ar1/Ccl2/Pik3cg/Ccl25/Coro1a/Slc8b1/Cxcr4
GOBP_MAST_CELL_ACTIVATION_INVOLVED_IN_IMMUNE_RESPONSE	47	0.597098	1.64667	0.00911343	0.1115	0.0950273	3637	tags=45%, list=21%, signal=36%	Btk/Syk/Hmox1/Cd84/Cd300a/Il4/Enpp3/Rac2/Milr1/Adora2b/Stxbp1/Rasgrp1/Pik3cd/Fgr/Pik3cg/Lat2/S100a13/Snx6/Sphk2/Snap23/Fes
GOBP_ANTIGEN_PROCESSING_AND_PRESENTATION_OF_PEPTIDE_ANTIGEN	53	0.704038	1.98241	0.00934806	0.112062	0.0955065	1807	tags=43%, list=10%, signal=39%	H2-Ea/H2-Eb1/Cd209b/H2-DMa/Cd74/Fcgr2b/H2-Aa/Ctss/Fcer1g/Marchf1/H2-Ab1/Clec4a3/H2-DMb1/H2-Ob/Ctsl/H2-T23/Ifi30/Mfsd6/Trem2/Gm8909/H2-Q7/B2m/H2-Q1
GOBP_REGULATION_OF_HUMORAL_IMMUNE_RESPONSE	30	0.682972	1.74578	0.00933463	0.112062	0.0955065	2277	tags=43%, list=13%, signal=38%	Cd5l/Fcgr2b/Il1b/Cfh/Ccr7/Cd55/Tnf/Trem2/Ptprc/Cd46/Fcer2a/C3/Nod2
GOBP_NOREPINEPHRINE_TRANSPORT	14	0.743562	1.64886	0.00928852	0.112062	0.0955065	362	tags=21%, list=2%, signal=21%	Slc22a2/Oxtr/Slc22a3
GOBP_BONE_REMODELING	72	0.56045	1.67638	0.00948695	0.11265	0.0960073	2706	tags=33%, list=15%, signal=28%	Calca/Htr1b/Gpr55/Bglap3/Trf/Tnfaip3/Syk/Csf1r/P2rx7/Pdk4/Tfrc/Mitf/Tgfb1/Notch2/Ubash3b/Prkca/Tnfrsf11b/Zfp458/Lgr4/Tmem64/Dcstamp/Gpr137b/Suco/Acp5
GOBP_POSITIVE_REGULATION_OF_INTERLEUKIN_2_PRODUCTION	34	0.623602	1.64457	0.00945508	0.11265	0.0960073	2263	tags=38%, list=13%, signal=33%	Cd86/Cd83/Cd4/Il1b/Irf4/Ccr2/Pde4b/Ptprc/Malt1/Sash3/Prkcq/Traf2/Cd28
GOBP_VASCULAR_ASSOCIATED_SMOOTH_MUSCLE_CELL_PROLIFERATION	54	0.597163	1.6904	0.00953568	0.112927	0.0962439	1896	tags=26%, list=11%, signal=23%	Cnn1/Tafa5/Htr1b/P2ry6/Mmp9/Hmox1/Prkg1/Tnf/Tert/Pparg/Il10/Mef2c/Igfbp5/Fgf9
GOBP_MONOCYTE_CHEMOTAXIS	48	0.645414	1.78896	0.00972678	0.113229	0.0965011	2625	tags=42%, list=15%, signal=36%	Calca/Ccl24/Folr2/Aif1/Ptpro/Ccl7/Mospd2/Ccl6/Ccl22/Ccr1/Ccr2/Ccl4/Ccl12/Dusp1/Ccl9/Ccl5/Cx3cr1/Lgmn/Ccl2/Ccl25
GOBP_NEGATIVE_REGULATION_OF_SMOOTH_MUSCLE_CELL_PROLIFERATION	48	0.641793	1.77892	0.00972678	0.113229	0.0965011	1874	tags=35%, list=11%, signal=32%	Cnn1/Tafa5/Aif1/Tnfaip3/Apod/Apoe/Ptgir/Hmox1/Igfbp3/Prkg1/Ctnnbip1/Pparg/Ndrg2/Il10/Ang/Mef2c/Igfbp5
GOBP_MYELOID_LEUKOCYTE_DIFFERENTIATION	183	0.517087	1.75072	0.00974637	0.113229	0.0965011	2980	tags=35%, list=17%, signal=29%	Spi1/C1qc/Gpr55/Bglap3/Pf4/H2-Eb1/Cd4/Trf/Cd74/Lilrb4b/Tyrobp/Mafb/Irf4/Mmp9/Csf1r/Itgb8/Irf7/Tlr4/Rb1/Slc9b2/Rbpj/L3mbtl3/Gpr68/Tfrc/Ccr1/Ccr7/Il4/Hcls1/Nrros/Tnf/Ripk1/Ctnnbip1/Mitf/Tfe3/Tlr2/Fbxw7/Pparg/Ptpn2/Tgfb1/Trem2/Gab3/Notch2/Inhba/Ubash3b/Bmp4/Prkca/Fstl3/Pik3cd/Creb1/Pirb/Zfp458/Cited2/Tmem64/Gpr183/Dcstamp/Il15/Ndfip1/Gpr137b/Tspan2/Pik3r1/Foxp1/Batf/Klf10/Zfp36l1
GOBP_NEGATIVE_REGULATION_OF_CELL_KILLING	25	0.679527	1.68435	0.00967424	0.113229	0.0965011	4046	tags=64%, list=23%, signal=49%	Fcgr2b/Havcr2/Il4/H2-T23/Ptprc/Arrb2/Gm8909/H2-Q7/H2-Q1/Cx3cr1/Pirb/Mill2/H2-D1/Ceacam1/Nckap1l/H2-Q2
GOBP_POSITIVE_REGULATION_OF_HEMOPOIESIS	140	0.509335	1.6782	0.00967882	0.113229	0.0965011	2590	tags=31%, list=15%, signal=26%	Vnn1/Cd86/H2-Ea/Socs5/Pf4/Cd83/Btk/H2-Eb1/Cd4/Cd74/Lilrb4b/Tyrobp/Rhoh/Syk/Rb1/Slc9b2/Gpr68/Ccr1/Il4/Hcls1/Tnf/Ripk1/Ctnnbip1/Gas6/Vsir/Tgfb1/Trem2/Ptprc/Cd46/Notch2/Il10/Malt1/Sash3/H2-Q7/Prkca/Rasgrp1/Nlrp3/Creb1/Pirb/Tmem64/Dcstamp/Il4i1/Il15
GOBP_REGULATION_OF_HEMOPOIESIS	317	0.449195	1.58933	0.00980261	0.113613	0.096828	2622	tags=26%, list=15%, signal=22%	Spi1/C1qc/Gfi1b/Vnn1/Cd86/Gpr55/H2-Ea/Bglap3/Socs5/Pf4/Cd83/Btk/H2-Eb1/Cd4/Cd74/Fcgr2b/Lilrb4b/Cd2/Tyrobp/Prdm1/Mafb/Irf4/Rhoh/Syk/Irf7/Tlr4/Rb1/Slc9b2/Isg15/Gpr68/Ccr1/Il4/Nfam1/Arnt/Hcls1/H4c14/Ccr2/Tnf/Ripk1/Ctnnbip1/Mitf/Tfe3/Fbxw7/H4f16/Gas6/Vsir/Rab7b/Ptpn2/Tgfb1/Trem2/Ptprc/Cd46/Notch2/Il10/Inhba/Csf3r/Malt1/Ubash3b/Sash3/Gm8909/H2-Q7/B2m/Lag3/Zeb1/Mef2c/Bmp4/Prkca/Hspa1a/Fstl3/Rasgrp1/Nlr…
GOBP_GRANULOCYTE_ACTIVATION	41	0.663316	1.80342	0.00994466	0.113834	0.0970163	1288	tags=39%, list=7%, signal=36%	Spi1/Dnase1l3/Ptafr/Fcgr2b/Fcer1g/Tyrobp/Syk/Grn/Prkcd/Cd300a/Enpp3/Stxbp3/Ccr2/Itgam/Tnf/Scnn1b
GOBP_POSITIVE_REGULATION_OF_ALPHA_BETA_T_CELL_DIFFERENTIATION	42	0.615813	1.67137	0.00997659	0.113834	0.0970163	598	tags=17%, list=3%, signal=16%	Cd86/H2-Ea/Socs5/Cd83/H2-Eb1/Lilrb4b/Syk
GOBP_NEGATIVE_REGULATION_OF_TUMOR_NECROSIS_FACTOR_SUPERFAMILY_CYTOKINE_PRODUCTION	56	0.588879	1.67054	0.0100225	0.113834	0.0970163	3309	tags=46%, list=19%, signal=38%	Mc1r/Lilrb4b/Cd33/Clec4a3/Tnfaip3/Havcr2/Tlr4/Il4/Cactin/Gas6/Vsir/C5ar2/Trem2/Il10/Arrb2/Gpr18/Pirb/Akap8/Cidea/Nod2/Acp5/Ptpn22/Il27ra/Trim27/Errfi1/Lilra6
GOBP_SMOOTH_MUSCLE_CELL_PROLIFERATION	130	0.479151	1.57224	0.0100141	0.113834	0.0970163	1896	tags=23%, list=11%, signal=21%	Cnn1/Tafa5/Htr1b/Ptafr/Aif1/Tnfaip3/Apod/P2ry6/Mmp9/Apoe/Serpinf2/Tlr4/Smpd3/Ptgir/Hmox1/Igfbp3/Prkg1/Tnf/Ctnnbip1/Tert/Pparg/Tgfb1/Ndrg2/Il10/Ang/Mef2c/Ccl5/Bmp4/Igfbp5/Fgf9
GOBP_MONOAMINE_TRANSPORT	52	0.609248	1.70856	0.0102292	0.115279	0.0982477	2626	tags=31%, list=15%, signal=26%	Slc22a2/Oxtr/Drd1/Htr1b/Slc22a3/Abat/Syk/Prkn/Maob/Syt3/Dtnbp1/Slc29a4/Syt12/Pirb/Sncg/Stx1a
GOBP_MEMBRANE_INVAGINATION	65	0.568687	1.6725	0.0102178	0.115279	0.0982477	2538	tags=35%, list=14%, signal=30%	Igha/Ighm/Fcgr2b/Aif1/Gulp1/Rhoh/Igkc/Snx9/Cd300a/Rac2/Fcho2/Itgam/Rac1/Trbc2/Trem2/Abca1/C3/Fcgr1/Rhog/Appl2/Arhgap12/Arhgap25/Snx3
GOBP_T_CELL_MEDIATED_IMMUNITY	87	0.522912	1.609	0.0102068	0.115279	0.0982477	3688	tags=47%, list=21%, signal=37%	H2-Ea/H2-Eb1/Clec4g/Fcgr2b/Lilrb4b/Was/Il1b/Ctsc/Ctsh/P2rx7/Rsad2/Il4/H2-T23/Cd55/Ccr2/Myo1g/Ptprc/Cd46/Malt1/Sash3/Gm8909/H2-Q7/B2m/H2-Q1/Traf2/Nlrp3/Pirb/Nod2/Cadm1/Il4i1/Cd1d1/Mill2/Smad7/H2-D1/Il6/Arg1/Zbtb1/Cyrib/Ceacam1/Ahr/Nckap1l
GOBP_POSITIVE_REGULATION_OF_CD4_POSITIVE_ALPHA_BETA_T_CELL_DIFFERENTIATION	27	0.685057	1.71861	0.0102944	0.115618	0.0985373	186	tags=19%, list=1%, signal=18%	Cd86/H2-Ea/Socs5/Cd83/H2-Eb1
GOBP_DOPAMINE_TRANSPORT	29	0.66939	1.69845	0.0103316	0.115618	0.0985373	2413	tags=38%, list=14%, signal=33%	Slc22a2/Drd1/Htr1b/Slc22a3/Abat/Prkn/Syt3/Dtnbp1/Slc29a4/Syt12/Sncg
GOBP_OSTEOCLAST_DIFFERENTIATION	83	0.508417	1.55193	0.0103539	0.115618	0.0985373	2929	tags=37%, list=17%, signal=31%	Gpr55/Bglap3/Trf/Lilrb4b/Tyrobp/Mafb/Csf1r/Tlr4/Slc9b2/Gpr68/Tfrc/Ccr1/Il4/Tnf/Mitf/Tfe3/Fbxw7/Trem2/Notch2/Ubash3b/Fstl3/Creb1/Pirb/Zfp458/Tmem64/Gpr183/Dcstamp/Gpr137b/Pik3r1/Foxp1/Klf10
GOBP_NEGATIVE_REGULATION_OF_EXOCYTOSIS	31	0.645621	1.67015	0.0105065	0.116525	0.0993098	1845	tags=39%, list=10%, signal=35%	Spi1/Fcgr2b/Prkn/Rap1a/Hmox1/Cd84/Cd300a/Stxbp3/Ccr2/Stxbp6/H2-Q1/Rap1b
GOBP_MAST_CELL_ACTIVATION	59	0.576279	1.64823	0.0105587	0.116575	0.0993525	3637	tags=46%, list=21%, signal=36%	Btk/Fcgr2b/Rhoh/Syk/Hmox1/Cd84/Cd300a/Il4/Tslp/Enpp3/Rac2/Milr1/Adora2b/Stxbp1/Rasgrp1/Pik3cd/Crlf2/Cd226/Fgr/Pik3cg/Lat2/Lcp2/S100a13/Snx6/Sphk2/Snap23/Fes
GOBP_MONONUCLEAR_CELL_DIFFERENTIATION	359	0.43336	1.55198	0.0105529	0.116575	0.0993525	2980	tags=28%, list=17%, signal=24%	Spi1/Vnn1/Itk/Cd86/H2-Ea/Blnk/Pla2g2d/Socs5/Cd83/Btk/H2-Eb1/Cd4/Cd74/Fcgr2b/Lilrb4b/Bcl11b/Cd2/Fcer1g/Lyl1/Il1b/Vav1/Prdm1/Mafb/Irf4/Rhoh/Syk/Csf1r/Itgb8/Irf7/Dclre1c/Ctsl/Rbpj/Trpm2/Fzd8/Gpr68/Rorc/Rsad2/Ccr7/Il4/Gps2/Nfam1/Zbtb7a/Ccr2/Ctnnbip1/Irf8/Sema4a/Gas6/Vsir/Plcl2/Pparg/Ptpn2/Trem2/Ptprc/Cd46/Notch2/Il10/Inhba/Malt1/Sash3/Gm8909/H2-Q7/B2m/Lag3/Zeb1/Tnfsf13b/Ptger4/Bmp4/Dnajb9/Fnip1/Gpr18…
GOBP_POSITIVE_REGULATION_OF_BEHAVIOR	13	0.752149	1.63884	0.0106805	0.117127	0.0998228	180	tags=23%, list=1%, signal=23%	Mc1r/Agrp/Nlgn1
GOBP_LEUKOCYTE_MEDIATED_CYTOTOXICITY	93	0.57392	1.78633	0.01093	0.118271	0.100798	3800	tags=46%, list=21%, signal=36%	Spi1/H2-Ea/H2-Eb1/Lamp1/Dnase1l3/Slamf7/Fcgr2b/Tyrobp/Ctsc/Vav1/Havcr2/Ctsh/P2rx7/H2-T23/Itgam/Scnn1b/Ptprc/Fcgr4/Arrb2/Gm8909/H2-Q7/B2m/Lag3/H2-Q1/Cx3cr1/Rasgrp1/Pirb/Fcgr1/Cadm1/Cd226/Coro1a/Cd1d1/F2/Mill2/H2-D1/Pik3r6/Arg1/Cyrib/Ceacam1/Slamf6/Nckap1l/Tusc2/Myd88
GOBP_REGULATION_OF_ALPHA_BETA_T_CELL_ACTIVATION	90	0.540768	1.67301	0.0110255	0.118779	0.101231	2263	tags=29%, list=13%, signal=25%	Cd86/H2-Ea/Socs5/Cd83/H2-Eb1/Tarm1/Lilrb4b/Ebi3/Prdm1/Irf4/Syk/Cd300a/Il4/H2-T23/Cd55/Ccr2/Vsir/Ptprc/Malt1/Sash3/H2-Q7/Prkcq/Rasal3/Nlrp3/Pirb/Cd28
GOBP_MICROGLIAL_CELL_ACTIVATION	38	0.641124	1.71275	0.0112505	0.120672	0.102844	3677	tags=55%, list=21%, signal=44%	Aif1/C1qa/Tyrobp/Tlr6/Ctsc/Grn/Lrrk2/Il4/Itgam/Tnf/Tlr2/Trem2/Ptprc/Cx3cr1/C5ar1/Sphk1/Il6/Nr1d1/Ifngr1/Trpv1/Itgb2
GOBP_SMOOTH_MUSCLE_CONTRACTION	88	0.556744	1.71568	0.0114647	0.120868	0.103011	3045	tags=33%, list=17%, signal=27%	Calca/Cnn1/Oxtr/Drd1/Ptafr/Acta2/Abat/Rap1gds1/Myh11/Tacr3/Ednrb/Sulf1/Prkg1/Scnn1b/Zdhhc21/Comp/Adora2b/Gucy1a1/Htr2b/Slc8a1/Ptger3/Plce1/Gper1/Atp2b1/Ptgs2/Setd3/Sphk1/Tifab/Dlg1
GOBP_NEGATIVE_REGULATION_OF_T_CELL_MEDIATED_IMMUNITY	24	0.684228	1.67695	0.0113895	0.120868	0.103011	4590	tags=71%, list=26%, signal=53%	Clec4g/Fcgr2b/Lilrb4b/Ptprc/H2-Q7/H2-Q1/Pirb/Nod2/Il4i1/Smad7/Arg1/Ceacam1/Ahr/Nckap1l/H2-Q2/Dusp22/H2-Q10
GOBP_REGULATION_OF_LEUKOCYTE_DIFFERENTIATION	245	0.483305	1.67054	0.0113461	0.120868	0.103011	2622	tags=29%, list=15%, signal=25%	C1qc/Vnn1/Cd86/Gpr55/H2-Ea/Bglap3/Socs5/Pf4/Cd83/Btk/H2-Eb1/Cd4/Cd74/Fcgr2b/Lilrb4b/Cd2/Tyrobp/Prdm1/Mafb/Irf4/Rhoh/Syk/Irf7/Tlr4/Rb1/Slc9b2/Gpr68/Ccr1/Il4/Nfam1/Hcls1/Ccr2/Tnf/Ripk1/Ctnnbip1/Mitf/Tfe3/Fbxw7/Gas6/Vsir/Ptpn2/Tgfb1/Trem2/Ptprc/Cd46/Notch2/Il10/Inhba/Malt1/Ubash3b/Sash3/Gm8909/H2-Q7/Lag3/Zeb1/Bmp4/Prkca/Fstl3/Rasgrp1/Nlrp3/Creb1/Pirb/Cd28/Zfp458/Tmem64/Dcstamp/Il4i1/Il15/Ndfip1/Gpr1…
GOBP_MHC_CLASS_II_BIOSYNTHETIC_PROCESS	14	0.737347	1.63508	0.0114665	0.120868	0.103011	2022	tags=57%, list=11%, signal=51%	Spi1/Pf4/Ciita/Tlr4/Il4/Il10/Tmem106a/Taf7
GOBP_REGULATION_OF_MYELOID_LEUKOCYTE_MEDIATED_IMMUNITY	53	0.655044	1.84445	0.0117867	0.122099	0.10406	2051	tags=36%, list=12%, signal=32%	Spi1/Btk/Dnase1l3/Ptafr/Fcgr2b/Tyrobp/Syk/Hmox1/Cd84/Cd300a/Il4/H2-T23/Rac2/Ccr2/Itgam/Adora2b/C3/Cx3cr1/Stxbp1
GOBP_AMINOGLYCAN_CATABOLIC_PROCESS	21	0.695345	1.68031	0.011828	0.122099	0.10406	1526	tags=29%, list=9%, signal=26%	Chil1/Ids/Gns/Idua/Tgfb1/Ovgp1
GOBP_POSITIVE_REGULATION_OF_GLIAL_CELL_PROLIFERATION	11	0.792208	1.67909	0.0117977	0.122099	0.10406	1549	tags=45%, list=9%, signal=42%	Il1b/E2f1/Tnf/Prkch/Ufl1
GOBP_REGULATION_OF_CATECHOLAMINE_METABOLIC_PROCESS	15	0.732565	1.64175	0.0119537	0.122827	0.104681	1154	tags=40%, list=7%, signal=37%	Drd1/Abat/Prkn/Maob/Tacr3/Itgam
GOBP_POSITIVE_REGULATION_OF_APOPTOTIC_SIGNALING_PATHWAY	118	0.469753	1.50859	0.0120512	0.123053	0.104874	2795	tags=26%, list=16%, signal=22%	Agtr2/Nkx3-1/Flcn/Ctsc/Ctsh/Trp63/Tnfsf10/Plekhf1/Prkcd/Stk4/Serinc3/Tnf/Ripk1/Fbxw7/Bcl10/Ptpn2/Ptprc/Inhba/Tnfsf12/Cyld/Tgfbr1/Cradd/Traf2/G0s2/Mcl1/Septin4/Gper1/Fas/Ddit3/Lck/Pten
GOBP_NUCLEOBASE_CONTAINING_SMALL_MOLECULE_CATABOLIC_PROCESS	21	0.693803	1.67658	0.0121996	0.123793	0.105504	1118	tags=24%, list=6%, signal=22%	Apobec2/Upb1/Apobec1/Cdadc1/Gda
GOBP_REGULATION_OF_B_CELL_MEDIATED_IMMUNITY	52	0.592392	1.66129	0.0121964	0.123793	0.105504	3087	tags=44%, list=17%, signal=37%	Btk/Fcgr2b/Cd40/Tfrc/Il4/H2-T23/Cd55/Tnf/Tgfb1/Trem2/Ptprc/Cd46/Il10/Fcer2a/C3/Cd28/Nod2/Shld2/Cd226/Ndfip1/Aplf/Kmt5b/Il27ra
GOBP_POSITIVE_REGULATION_OF_MYELOID_LEUKOCYTE_MEDIATED_IMMUNITY	20	0.692954	1.64101	0.0121747	0.123793	0.105504	1154	tags=30%, list=7%, signal=28%	Spi1/Btk/Ptafr/Tyrobp/H2-T23/Itgam
GOBP_LEUKOCYTE_DEGRANULATION	68	0.600183	1.78045	0.0124105	0.124823	0.106382	3688	tags=47%, list=21%, signal=37%	Spi1/Btk/Lamp1/Ptafr/Fcgr2b/Syk/Hmox1/Cd84/Cd300a/Il4/Rac2/Stxbp3/Ccr2/Itgam/Milr1/Adora2b/H2-Q1/Stxbp1/Rasgrp1/Pik3cd/Fgr/Pik3cg/Lat2/Coro1a/S100a13/Snx6/Sphk2/Ceacam1/Snap23/Fes/Itgb2/Nckap1l
GOBP_POSITIVE_REGULATION_OF_LYMPHOCYTE_MEDIATED_IMMUNITY	88	0.542868	1.67292	0.0123728	0.124823	0.106382	2449	tags=39%, list=14%, signal=33%	H2-Ea/Btk/H2-Eb1/Lamp1/Il1b/Vav1/Cd40/P2rx7/Tfrc/Rsad2/Il4/H2-T23/Cd55/Tnf/Tgfb1/Trem2/Ptprc/Fcer2a/Malt1/Sash3/Gm8909/H2-Q7/B2m/Lag3/H2-Q1/Traf2/C3/Rasgrp1/Nlrp3/Cd28/Nod2/Shld2/Cadm1/Cd226
GOBP_REGULATION_OF_RESPONSE_TO_INTERFERON_GAMMA	17	0.717431	1.65026	0.012427	0.124823	0.106382	2523	tags=53%, list=14%, signal=45%	Otop1/Parp9/Irgm1/Txk/Parp14/Pparg/Ptpn2/Irgm2/Nlrc5
GOBP_REGULATION_OF_B_CELL_PROLIFERATION	54	0.577608	1.63505	0.0124287	0.124823	0.106382	2757	tags=41%, list=16%, signal=34%	Btk/Cd74/Tnfrsf13c/Fcgr2b/Tyrobp/Cd40/Ifi204/Tlr4/Tfrc/Cd300a/Il4/Tnfrsf13b/Nfatc2/Ptprc/Il10/Sash3/Tnfsf13b/Mef2c/Cd22/Gpr183/Bcl2/Peli1
GOBP_INTERLEUKIN_10_PRODUCTION	49	0.571315	1.59005	0.0124287	0.124823	0.106382	2277	tags=41%, list=13%, signal=36%	Cd83/H2-Eb1/Fcgr2b/Lilrb4b/Tyrobp/Irf4/Syk/Tlr4/Isg15/Il4/Tslp/Tlr2/Vsir/Trem2/Cd46/Sash3/Lilra5/Pirb/Cd28/Nod2
GOBP_REGULATION_OF_COMPLEMENT_ACTIVATION	15	0.730099	1.63622	0.0124706	0.124987	0.106522	2029	tags=47%, list=11%, signal=41%	Cd5l/Il1b/Cfh/Cd55/Trem2/Cd46/C3
GOBP_REGULATION_OF_T_CELL_MEDIATED_IMMUNITY	72	0.534644	1.59919	0.0125238	0.125263	0.106757	3688	tags=49%, list=21%, signal=39%	H2-Ea/H2-Eb1/Clec4g/Fcgr2b/Lilrb4b/Was/Il1b/P2rx7/Rsad2/Il4/H2-T23/Cd55/Ccr2/Ptprc/Malt1/Sash3/Gm8909/H2-Q7/B2m/H2-Q1/Traf2/Nlrp3/Pirb/Nod2/Il4i1/Cd1d1/Smad7/H2-D1/Il6/Arg1/Zbtb1/Cyrib/Ceacam1/Ahr/Nckap1l
GOBP_REGULATION_OF_CARDIAC_CONDUCTION	17	0.716989	1.64924	0.0126793	0.125957	0.107349	320	tags=24%, list=2%, signal=23%	Atp2a1/Tbx5/Atp2b2/Slc8a2
GOBP_BONE_RESORPTION	52	0.585266	1.6413	0.012661	0.125957	0.107349	2706	tags=35%, list=15%, signal=29%	Calca/Gpr55/Bglap3/Trf/Tnfaip3/Syk/Csf1r/P2rx7/Pdk4/Tfrc/Ubash3b/Prkca/Tnfrsf11b/Zfp458/Tmem64/Dcstamp/Gpr137b/Acp5
GOBP_REGULATION_OF_NEUTROPHIL_CHEMOTAXIS	28	0.636656	1.60647	0.0126309	0.125957	0.107349	2374	tags=39%, list=13%, signal=34%	Cd74/Dapk2/C3ar1/Mospd2/Ccr7/Rac2/Rac1/C5ar2/Mpp1/Nod2/C5ar1
GOBP_PRODUCTION_OF_MOLECULAR_MEDIATOR_INVOLVED_IN_INFLAMMATORY_RESPONSE	69	0.539585	1.60418	0.0126961	0.125957	0.107349	4119	tags=43%, list=23%, signal=33%	Cd6/Btk/Il17b/Lilrb4b/Tlr6/Apod/Syk/Pld4/Tlr4/Grn/Adcy7/Alox5ap/Tnf/Abcd2/Trem2/Ncf1/Nod2/Appl2/F2/Abcd1/Gbp5/Il6/Snx6/Ceacam1/Cuedc2/Snap23/Myd88/Pld3/Rps19/Ephb2
GOBP_POSITIVE_REGULATION_OF_IMMUNE_EFFECTOR_PROCESS	192	0.490253	1.66855	0.0127565	0.126044	0.107423	2502	tags=32%, list=14%, signal=28%	Spi1/Cd86/H2-Ea/Socs5/Btk/H2-Eb1/Lamp1/Ptafr/Cd74/Tyrobp/Il1b/H2-DMb1/Vav1/Cd40/Syk/Scimp/P2rx7/Tlr4/Hmox1/Cd84/Tfrc/Cd300a/Rsad2/Il4/H2-T23/Enpp3/Rac2/Cd55/Ccr2/Itgam/Ddx60/Tnf/Bcl10/Tgfb1/Trem2/Ptprc/Cd46/Il10/Fcer2a/Laptm5/Adora2b/Malt1/Sash3/Gm8909/H2-Q7/B2m/Lag3/H2-Q1/Traf2/Dnajb9/C3/Stxbp1/Rasgrp1/Nlrp3/Pirb/Cd28/Nod2/Appl2/Shld2/Cadm1/Cd226/Fgr
GOBP_REGULATION_OF_SMOOTH_MUSCLE_CONTRACTION	47	0.570978	1.57464	0.012881	0.126762	0.108035	1670	tags=21%, list=9%, signal=19%	Calca/Cnn1/Oxtr/Ptafr/Abat/Tacr3/Prkg1/Zdhhc21/Adora2b/Gucy1a1
GOBP_RESPONSE_TO_CHEMOKINE	68	0.581067	1.72375	0.0130936	0.128226	0.109282	1835	tags=35%, list=10%, signal=32%	Ccl24/Cxcr6/Ppbp/Pf4/Cxcl3/Cxcl2/Ccrl2/Cmklr1/Cxcr5/Ccl7/Cxcr3/Ccl6/Ccl22/Ccr1/Ccr7/Cxcl9/Ccr5/Ccr2/Ccl4/Trem2/Ccl12/Dusp1/Ccl9/Ccl5
GOBP_REGULATION_OF_MYELOID_CELL_APOPTOTIC_PROCESS	24	0.676908	1.65901	0.0131345	0.128226	0.109282	3059	tags=46%, list=17%, signal=38%	Irf7/St6gal1/Ccr5/Clec5a/Mef2c/Pik3cd/Nod2/Bcl2/Hcar2/Pten/Apoh
GOBP_NEGATIVE_REGULATION_OF_ADAPTIVE_IMMUNE_RESPONSE	49	0.570297	1.58721	0.0131256	0.128226	0.109282	4626	tags=57%, list=26%, signal=42%	Clec4g/Fcgr2b/Lilrb4b/Havcr2/Il4/Cd55/Ptprc/Cd46/H2-Q7/H2-Q1/Pirb/Nod2/Il4i1/Ndfip1/Il1rl1/Samsn1/Il27ra/Trim27/Smad7/Arg1/Ceacam1/Ahr/Nckap1l/H2-Q2/Dusp22/Susd4/H2-Q10/Bcl6
GOBP_CELLULAR_RESPONSE_TO_LIPOPROTEIN_PARTICLE_STIMULUS	30	0.64131	1.63928	0.0131936	0.12829	0.109337	1626	tags=37%, list=9%, signal=33%	Socs5/Fcer1g/Tlr6/Apoe/Syk/Cd68/Tlr4/Smpd3/Pparg/Trem2/Abca1
GOBP_TUMOR_NECROSIS_FACTOR_SUPERFAMILY_CYTOKINE_PRODUCTION	149	0.483428	1.594	0.0131818	0.12829	0.109337	2277	tags=32%, list=13%, signal=28%	Mc1r/Cd86/Tnfrsf8/Pf4/Ptafr/Lilrb4b/Cd2/Cd33/Clec4a3/Tyrobp/Tnfaip3/Havcr2/Oas2/Syk/Oas3/Tlr4/Tlr1/Cd84/Lrrk2/Il4/H2-T23/Cactin/Ccr2/Ripk1/Cd14/Tlr2/Gas6/Bcl10/Vsir/Oas1a/C5ar2/Trem2/Angpt1/Ptprc/Il10/Sash3/Arrb2/Cybb/Lilra5/Tmem106a/Cx3cr1/Selenok/Gpr18/Rasgrp1/Pirb/Akap8/Cidea/Nod2
GOBP_ACTIVATION_OF_PHOSPHOLIPASE_C_ACTIVITY	27	0.66468	1.66749	0.0135896	0.128415	0.109444	2558	tags=48%, list=14%, signal=41%	Itk/Cd86/Gpr55/P2ry12/P2ry6/Gna15/Txk/Ang/S1pr4/Htr2b/C5ar1/Arhgap6/Egfr
GOBP_LYMPHOCYTE_COSTIMULATION	37	0.623931	1.66727	0.0133448	0.128415	0.109444	2402	tags=32%, list=14%, signal=28%	Icos/Cd86/Efnb3/Tnfrsf13c/Lilrb4b/Vav1/Ccr7/Il4/Tnfsf13b/Pirb/Cd28/Map3k8
GOBP_NEGATIVE_REGULATION_OF_IMMUNE_RESPONSE	147	0.504437	1.66603	0.0133198	0.128415	0.109444	3237	tags=36%, list=18%, signal=30%	Spi1/Otop1/Socs5/H2-Eb1/Clec4g/Fcgr2b/Lilrb4b/Tnfaip3/Havcr2/Syk/Oas3/Samhd1/Grn/Usp18/Isg15/Hmox1/Cd84/Cd300a/Il4/H2-T23/Enpp3/Cactin/Cd55/Ccr2/Parp14/Oas1a/Pparg/Ptpn2/Trem2/Ptprc/Cd46/Il10/Arrb2/Gm8909/H2-Q7/Trafd1/H2-Q1/Trim21/Pirb/Nod2/Fgr/Il4i1/Nlrc5/Ndfip1/Il1rl1/Samsn1/Oas1g/Il27ra/Ifi205/Mill2/Trim27/Smad7/H2-D1
GOBP_POSITIVE_REGULATION_OF_GRANULOCYTE_CHEMOTAXIS	22	0.674944	1.64425	0.0136567	0.128415	0.109444	1245	tags=36%, list=7%, signal=34%	Cd74/Dapk2/C3ar1/Mospd2/Ccr7/Il4/Rac2/Rac1
GOBP_REGULATION_OF_PHOSPHOLIPASE_C_ACTIVITY	40	0.606738	1.63907	0.0137	0.128415	0.109444	2558	tags=38%, list=14%, signal=32%	Itk/Cd86/Gpr55/Ptafr/P2ry12/P2ry6/Gna15/Txk/Ang/S1pr4/Htr2b/Rasgrp1/C5ar1/Arhgap6/Egfr
GOBP_NEGATIVE_REGULATION_OF_TISSUE_REMODELING	17	0.711917	1.63758	0.0135662	0.128415	0.109444	2033	tags=41%, list=11%, signal=36%	Calca/Cst3/Tnfaip3/P2rx7/Pparg/Ubash3b/Tnfrsf11b
GOBP_NEGATIVE_REGULATION_OF_MAST_CELL_ACTIVATION	12	0.739576	1.60955	0.01347	0.128415	0.109444	1459	tags=42%, list=8%, signal=38%	Hmox1/Cd84/Cd300a/Enpp3/Milr1
GOBP_GAMMA_AMINOBUTYRIC_ACID_TRANSPORT	12	0.739277	1.6089	0.0137316	0.128415	0.109444	735	tags=33%, list=4%, signal=32%	Htr1b/Abat/P2rx7/Trpc4
GOBP_REGULATION_OF_IMMUNOGLOBULIN_PRODUCTION	59	0.55859	1.59764	0.0134835	0.128415	0.109444	3087	tags=36%, list=17%, signal=29%	Cd86/Fcgr2b/Cd40/Cgas/Tfrc/Il4/H2-T23/Tnf/Tgfb1/Ptprc/Il10/Sash3/Traf2/Dnajb9/Cd28/Cd22/Shld2/Ndfip1/Aplf/Kmt5b/Il27ra
GOBP_RETINA_HOMEOSTASIS	51	0.567863	1.58337	0.0136538	0.128415	0.109444	2665	tags=35%, list=15%, signal=30%	Igha/Jchain/Bbs12/Trf/Slc28a2/Igkc/Esrrb/Cdhr1/Lyz2/Nxnl1/B2m/Nphp4/Poc1b/Slc28a2b/Cib2/Cdh3/Dram2/Usp45
GOBP_CARBOHYDRATE_DERIVATIVE_CATABOLIC_PROCESS	134	0.46638	1.53489	0.0133579	0.128415	0.109444	1672	tags=22%, list=9%, signal=20%	Chil1/Apobec2/Hpse/Upb1/Cela1/Cst3/Gnpda1/Aoah/Nudt16/Samhd1/Ctsl/Prkcd/Apobec1/Cdadc1/Ids/Gla/Gns/Gda/Hexa/Gm2a/Pde4b/Nudt9/Idua/Renbp/Tgfb1/Galc/Ovgp1/Neu3/Mbd4/Nudt4
GOBP_HEMOSTASIS	190	0.450623	1.5307	0.0137582	0.128419	0.109447	2051	tags=22%, list=12%, signal=19%	Adamts18/Pf4/Hpse/P2ry12/Fcer1g/Was/Abat/Tec/Papss2/Tph1/Vav1/Cd40/Apoe/Syk/Serpinf2/F13a1/Plek/Tlr4/Nfe2l2/Prkcd/Jmjd1c/Myl9/Txk/Stxbp3/Pros1/Serpina1b/Prkg1/Hnf4a/Gas6/Csrp1/Comp/Dtnbp1/St3gal4/Ubash3b/Dgkz/Pdgfa/Prkcq/Prkca/Zfp385a/Dgkg/Stxbp1
GOBP_MYD88_DEPENDENT_TOLL_LIKE_RECEPTOR_SIGNALING_PATHWAY	23	0.653554	1.59952	0.0139257	0.129322	0.110216	2963	tags=52%, list=17%, signal=43%	Btk/Tlr6/Irf7/Tlr4/Tlr1/Cd300a/Tlr2/Irak2/Tlr8/Irak4/Reg3g/Irf1
GOBP_POSITIVE_REGULATION_OF_ERK1_AND_ERK2_CASCADE	164	0.509873	1.70066	0.0141941	0.130663	0.11136	2979	tags=36%, list=17%, signal=30%	Chil1/Ccl24/Gpr55/H2-Eb1/Cd4/Cd74/Acta2/Hcrtr1/P2ry6/Havcr2/Apoe/Scimp/Csf1r/Serpinf2/Rap1a/Necab2/Tlr4/Erbb4/Ccl7/Ccl6/Ror1/Ccl22/Ccr1/Ccr7/Pdgfc/Tnf/Ccl4/Fbxw7/Gas6/C5ar2/Tgfb1/Trem2/Ccl12/Angpt1/Ptprc/Notch2/Arrb2/Htr2b/Ccl9/Ccl5/Rap1b/Bmp4/Pdgfa/Prkca/Tpbg/Rasgrp1/Nod2/Gpr183/C5ar1/Mturn/Egfr/Ccl2/Gper1/Ccl25/Fgfr4/Pten/Nod1/Ptpn22/Mfhas1
GOBP_REGULATION_OF_REGULATED_SECRETORY_PATHWAY	115	0.470527	1.50885	0.0141814	0.130663	0.11136	2338	tags=24%, list=13%, signal=21%	Spi1/Drd1/Htr1b/Nlgn1/Lamp1/Ptafr/Fcgr2b/Syk/Rap1a/Hmox1/Cd84/Lrrk2/Cd300a/Il4/Rac2/Stxbp3/Ccr2/Itgam/Syt3/Cacna1h/Dtnbp1/Adora2b/H2-Q1/Rap1b/Stxbp1/Syt12/Vps18/Prkcb
GOBP_MACROPHAGE_APOPTOTIC_PROCESS	11	0.784819	1.66343	0.0142796	0.130957	0.11161	2277	tags=64%, list=13%, signal=55%	Irf7/Ctsl/Plekho2/St6gal1/Ccr5/Mef2c/Nod2
GOBP_IMMUNOLOGICAL_SYNAPSE_FORMATION	12	0.735719	1.60116	0.0145162	0.13246	0.112891	3045	tags=58%, list=17%, signal=48%	Cd6/Havcr2/Ephb1/Ccr7/Dock2/Coro1a/Dlg1
GOBP_CD4_POSITIVE_ALPHA_BETA_T_CELL_ACTIVATION	85	0.506958	1.55213	0.0145546	0.132564	0.112979	1901	tags=22%, list=11%, signal=20%	Cd86/H2-Ea/Pla2g2d/Socs5/Cd83/H2-Eb1/Tarm1/Irf4/Ctsl/Rorc/Rsad2/Il4/Cd55/Sema4a/Vsir/Malt1/Sash3/Ptger4/Prkcq
GOBP_NEGATIVE_REGULATION_OF_VIRAL_GENOME_REPLICATION	45	0.582576	1.59692	0.0146511	0.133194	0.113517	3408	tags=42%, list=19%, signal=34%	Oasl1/Oas2/Oas3/Fam111a/Isg15/Rsad2/Tnf/Rnasel/Setdb1/Oas1a/Ccl5/Slpi/Ifitm3/Resf1/Oas1g/Ifi205/Inpp5k/Morc2a/Bst2
GOBP_POSITIVE_REGULATION_OF_LYMPHOCYTE_DIFFERENTIATION	95	0.477789	1.48773	0.0148475	0.134729	0.114825	2196	tags=24%, list=12%, signal=21%	Vnn1/Cd86/H2-Ea/Socs5/Cd83/Btk/H2-Eb1/Cd74/Lilrb4b/Rhoh/Syk/Il4/Gas6/Vsir/Ptprc/Cd46/Il10/Malt1/Sash3/H2-Q7/Rasgrp1/Nlrp3/Pirb
GOBP_DEFENSE_RESPONSE_TO_BACTERIUM	169	0.534336	1.79119	0.0151462	0.136893	0.116669	1723	tags=26%, list=10%, signal=24%	Rnase2a/Igha/Ear2/Jchain/Ppbp/Lalba/Rnase6/Cd4/Trf/Ighm/Cfp/Fcer1g/Tlr6/Havcr2/Oas2/Syk/Igkc/P2rx7/Naip2/Oas3/Tlr4/Grn/Rbpj/Prkcd/Isg15/Optn/Irgm1/Gbp9/H2-T23/Lcn2/Lyz2/Tnf/Scnn1b/Trbc2/Irf8/Tlr2/Oas1a/Mpeg1/Gbp10/Trem2/Notch2/Il10/Ang/H2-Q7
GOBP_VASODILATION	38	0.611065	1.63245	0.0152786	0.137192	0.116924	1843	tags=26%, list=10%, signal=24%	Calca/Drd1/Agtr2/Apoe/Ednrb/Prkg1/Tnf/Adora2b/Gucy1a1/Gch1
GOBP_MYELOID_DENDRITIC_CELL_DIFFERENTIATION	18	0.696011	1.61518	0.0153152	0.137192	0.116924	1559	tags=33%, list=9%, signal=30%	Spi1/Irf4/Itgb8/Rbpj/Il4/Notch2
GOBP_REGULATION_OF_ALPHA_BETA_T_CELL_DIFFERENTIATION	57	0.552953	1.56706	0.0152444	0.137192	0.116924	975	tags=18%, list=6%, signal=17%	Cd86/H2-Ea/Socs5/Cd83/H2-Eb1/Lilrb4b/Prdm1/Irf4/Syk/Il4
GOBP_TOLL_LIKE_RECEPTOR_4_SIGNALING_PATHWAY	44	0.560861	1.54313	0.0152927	0.137192	0.116924	3425	tags=48%, list=19%, signal=39%	Ticam2/Tnip3/Tnfaip3/Scimp/Tlr4/Ninj1/Pik3ap1/Cd14/Oas1a/Rab7b/Trem2/Appl2/Rab11fip2/Peli1/Ptpn22/Mfhas1/Oas1g/Ly96/Lilra6/Nr1d1/Ripk2
GOBP_ADENYLATE_CYCLASE_ACTIVATING_G_PROTEIN_COUPLED_RECEPTOR_SIGNALING_PATHWAY	93	0.535464	1.66664	0.0156592	0.137285	0.117003	1907	tags=20%, list=11%, signal=18%	Calca/Mc1r/Drd1/Pf4/Gpr65/Adgre1/Ptgir/Adcy7/Cxcl9/Gng2/Pde4b/Crtc3/Abca1/Adora2b/S1pr4/Ramp1/Ptger2/Ptger4/Prkca
GOBP_CELL_CELL_RECOGNITION	38	0.60534	1.61715	0.0157675	0.137285	0.117003	3045	tags=32%, list=17%, signal=26%	Cd6/Folr2/Cd209b/Havcr2/Ephb1/Ccr7/Ovgp1/Acr/Dock2/Adam32/Coro1a/Dlg1
GOBP_RESPONSE_TO_INTERLEUKIN_6	28	0.627131	1.58243	0.0158192	0.137285	0.117003	1450	tags=21%, list=8%, signal=20%	Chil1/Spi1/Pid1/Selplg/Ripk1/Ptpn2
GOBP_REGULATION_OF_RESPONSE_TO_BIOTIC_STIMULUS	292	0.422914	1.48211	0.0157834	0.137285	0.117003	3141	tags=31%, list=18%, signal=26%	Spi1/Otop1/Oasl1/Ly86/H2-Eb1/Lamp1/Mndal/Fcgr2b/Tyrobp/Tnfaip3/Il1b/Vav1/Dtx3l/Havcr2/Apoe/Syk/Scimp/Cfh/Ifi204/Parp9/Irf7/Oas3/Tlr4/Cgas/Nfe2l2/Samhd1/Grn/Tasl/Usp18/Isg15/Optn/Irgm1/Zbp1/Birc3/Lrp8/Il4/Ifit1/H2-T23/Txk/Cactin/Cd55/Ddx60/Gpatch3/Birc2/Parp14/Clec4n/Oas1a/Pparg/Ptpn2/Trem2/Arrb2/Gm8909/H2-Q7/Lag3/Trafd1/H2-Q1/Ccl5/Prkca/Trim56/Selenok/Trim12c/Ncf1/Trim21/Rasgrp1/Pirb/Trim41/Nod2/…
GOBP_IMMUNE_SYSTEM_DEVELOPMENT	807	0.356925	1.34325	0.015761	0.137285	0.117003	2980	tags=25%, list=17%, signal=21%	Spi1/Icos/C1qc/Gfi1b/Vnn1/Itk/Cd86/Gpr55/H2-Ea/Kirrel3/Blnk/Pla2g2d/Bglap3/Socs5/Pf4/Cd83/Btk/H2-Eb1/Cd4/Trf/Cd74/Fcgr2b/Lilrb4b/Bcl11b/Cd2/Fcer1g/Wnt2b/Lyl1/Tyrobp/Tnfaip3/Flcn/Il1b/Vav1/Cd40/Prdm1/Flvcr1/Havcr2/Mafb/Irf4/Mmp9/Rhoh/Syk/Pld4/Csf1r/Cxcr5/Cebpd/Pip4k2a/Itgb8/Plek/Irf7/Tlr4/Dclre1c/Nfe2l2/Samhd1/Smpd3/Ctsl/Rb1/Slc9b2/Rbpj/Trpm2/Fzd8/Isg15/L3mbtl3/Gpr68/Rorc/Tent2/Tfrc/Selplg/Ccr1/Zf…
GOBP_NEGATIVE_REGULATION_OF_MULTICELLULAR_ORGANISMAL_PROCESS	796	0.35157	1.32087	0.0158999	0.137396	0.117098	2335	tags=20%, list=13%, signal=18%	Calca/Adamts18/Spi1/Mc1r/Oxtr/C1qc/Tafa5/Gpr55/Agtr2/Tbx5/Abcg5/Nkx3-1/Socs5/Pf4/Kcnk2/Cd83/Btk/H2-Eb1/Efnb3/Cd74/Fcgr2b/Lilrb4b/Cst3/Arhgap4/Cd33/Clec4a3/Tyrobp/Abat/Tnfaip3/Tlr6/Flcn/Il1b/Apod/Cmklr1/Epha7/Srgn/Ctsc/Arhgdib/Havcr2/Mafb/Hpgds/Cldn5/Apoe/Trp63/Rab11fip5/Serpinf2/P2rx7/Lpin1/Oas3/Tlr4/Ptpro/Grn/Rb1/Pde3b/Cd200r1/Bmp7/Rbpj/Prkcd/Hmox1/Gpr68/Tnnt1/Cd84/Wnt9a/Aspn/Ccr1/Tmsb4x/Ccr7/Il…
GOBP_REGULATION_OF_MYELOID_CELL_DIFFERENTIATION	174	0.474143	1.59676	0.0161321	0.138005	0.117616	2622	tags=29%, list=15%, signal=25%	Spi1/C1qc/Gpr55/Bglap3/Pf4/H2-Eb1/Cd4/Cd74/Lilrb4b/Tyrobp/Mafb/Irf7/Tlr4/Rb1/Slc9b2/Isg15/Gpr68/Ccr1/Il4/Arnt/Hcls1/H4c14/Tnf/Ripk1/Ctnnbip1/Mitf/Tfe3/Fbxw7/H4f16/Rab7b/Ptpn2/Tgfb1/Trem2/Notch2/Inhba/Csf3r/Ubash3b/B2m/Mef2c/Prkca/Hspa1a/Fstl3/Creb1/Pirb/Zfp458/Tmem64/Dcstamp/Mturn/Ndfip1/Gpr137b
GOBP_T_CELL_MEDIATED_CYTOTOXICITY	40	0.589699	1.59304	0.0161247	0.138005	0.117616	3688	tags=50%, list=21%, signal=40%	H2-Ea/H2-Eb1/Fcgr2b/Ctsc/Ctsh/P2rx7/H2-T23/Ptprc/Gm8909/H2-Q7/B2m/H2-Q1/Pirb/Cadm1/Cd1d1/Mill2/H2-D1/Cyrib/Ceacam1/Nckap1l
GOBP_REGULATION_OF_OSTEOCLAST_DIFFERENTIATION	53	0.617698	1.7393	0.0162211	0.138219	0.117799	2929	tags=47%, list=17%, signal=39%	Gpr55/Bglap3/Lilrb4b/Tyrobp/Mafb/Tlr4/Slc9b2/Gpr68/Ccr1/Il4/Tnf/Mitf/Tfe3/Fbxw7/Trem2/Notch2/Ubash3b/Fstl3/Creb1/Pirb/Zfp458/Tmem64/Gpr137b/Pik3r1/Klf10
GOBP_CELLULAR_RESPONSE_TO_BIOTIC_STIMULUS	200	0.450055	1.54384	0.0162091	0.138219	0.117799	2292	tags=30%, list=13%, signal=26%	Spi1/Ppbp/Cd86/Ly86/Pf4/Cd6/Btk/Ticam2/Ptafr/Fcgr2b/Tnip3/Tnfaip3/Cmpk2/Tlr6/Cxcl3/Il1b/Cxcl2/Havcr2/Syk/Scimp/Cd68/Tlr4/Tlr1/Irgm1/Mrc1/Cactin/Ednrb/Cxcl9/Cd55/Ccr5/Casp1/Tnf/Cd14/Irf8/Tlr2/Pde4b/Bcl10/Tgfb1/Trem2/Ccl12/Notch2/Il10/Abca1/Malt1/Kmo/Mef2c/Ccl5/Txnip/Prkca/Irak2/Cx3cr1/Trim12c/Nlrp3/Pirb/Litaf/Trim41/Akap8/Nod2/Irgm2
GOBP_REGULATION_OF_INNATE_IMMUNE_RESPONSE	199	0.443212	1.51772	0.0165441	0.140238	0.11952	2523	tags=30%, list=14%, signal=26%	Spi1/Otop1/Lamp1/Mndal/Fcgr2b/Tyrobp/Tnfaip3/Vav1/Havcr2/Apoe/Syk/Cfh/Ifi204/Parp9/Irf7/Oas3/Tlr4/Cgas/Nfe2l2/Samhd1/Grn/Tasl/Usp18/Isg15/Irgm1/Zbp1/Birc3/Lrp8/H2-T23/Txk/Cactin/Birc2/Parp14/Clec4n/Oas1a/Pparg/Ptpn2/Trem2/Arrb2/Gm8909/H2-Q7/Lag3/Trafd1/H2-Q1/Ccl5/Trim56/Trim12c/Ncf1/Trim21/Rasgrp1/Pirb/Trim41/Nod2/Irgm2/Appl2/Cadm1/Casp6/Cd226/Fgr/Nlrc5
GOBP_REGULATION_OF_ACUTE_INFLAMMATORY_RESPONSE	35	0.605916	1.61112	0.0166096	0.14055	0.119785	3402	tags=57%, list=19%, signal=46%	Pla2g2d/Btk/Dnase1l3/Fcgr2b/Il1b/Ccr7/Il4/H2-T23/Ednrb/Alox5ap/Tnf/C3/Nlrp3/Ptger3/Pik3cg/Ash1l/Ptgs2/Ptges/Il6/Osm
GOBP_ERK1_AND_ERK2_CASCADE	256	0.459422	1.5939	0.0171632	0.143742	0.122506	2983	tags=32%, list=17%, signal=27%	Chil1/Ccl24/Oxtr/Gpr55/H2-Eb1/Cd4/Trf/Cd74/Acta2/Hcrtr1/Flcn/Il1b/Epha7/P2ry6/Havcr2/Apoe/Ctsh/Syk/Scimp/Csf1r/Serpinf2/Rap1a/Dusp6/Necab2/Tlr4/Dusp5/Erbb4/Ccl7/Ephb1/Ccl6/Ror1/Ccl22/Ccr1/Ccr7/Pdgfc/Epha4/Sult1a1/Tnf/Ccl4/Fbxw7/Gas6/Ptpn2/C5ar2/Tgfb1/Rgs14/Trem2/Ccl12/Angpt1/Ptprc/Ndrg2/Notch2/Arrb2/Htr2b/Ccl9/Ccl5/Ptger4/Rap1b/Bmp4/Pdgfa/Prkca/Tpbg/Rasgrp1/Nod2/Gpr183/C5ar1/Dusp26/E130311K13Rik/…
GOBP_REGULATION_OF_MACROPHAGE_DIFFERENTIATION	22	0.656019	1.59814	0.0175937	0.146096	0.124512	1907	tags=41%, list=11%, signal=37%	C1qc/Pf4/Rb1/Hcls1/Ripk1/Ptpn2/Tgfb1/Inhba/Prkca
GOBP_REGULATION_OF_NUCLEASE_ACTIVITY	22	0.655923	1.59791	0.0175937	0.146096	0.124512	1986	tags=32%, list=11%, signal=28%	Oasl1/Oas2/Oas3/Prkcd/Oas1a/Gzma/Hspa1a
GOBP_CELLULAR_RESPONSE_TO_MOLECULE_OF_BACTERIAL_ORIGIN	174	0.469391	1.58075	0.0175706	0.146096	0.124512	2292	tags=32%, list=13%, signal=28%	Spi1/Ppbp/Cd86/Ly86/Pf4/Cd6/Ticam2/Ptafr/Fcgr2b/Tnip3/Tnfaip3/Cmpk2/Tlr6/Cxcl3/Il1b/Cxcl2/Havcr2/Scimp/Cd68/Tlr4/Tlr1/Irgm1/Mrc1/Cactin/Ednrb/Cxcl9/Cd55/Ccr5/Casp1/Tnf/Cd14/Irf8/Tlr2/Pde4b/Bcl10/Tgfb1/Trem2/Ccl12/Il10/Abca1/Malt1/Kmo/Mef2c/Ccl5/Prkca/Irak2/Cx3cr1/Trim12c/Nlrp3/Pirb/Litaf/Trim41/Akap8/Nod2/Irgm2
GOBP_REGULATION_OF_TISSUE_REMODELING	59	0.54452	1.5574	0.0179388	0.147708	0.125887	2636	tags=34%, list=15%, signal=29%	Calca/Bglap3/Trf/Cst3/Tnfaip3/Syk/Csf1r/P2rx7/Pdk4/Tfrc/Pparg/Tgfb1/Ubash3b/Prkca/Tnfrsf11b/Tmem64/Dcstamp/Il15/Gpr137b/Suco
GOBP_PHAGOCYTOSIS	204	0.489044	1.67484	0.0179895	0.147876	0.12603	2733	tags=30%, list=15%, signal=26%	Igha/Ighm/Ticam2/Fcgr2b/Aif1/Fcer1g/Ncf2/Tyrobp/Il1b/P2ry6/Vav1/Atg3/Gulp1/Rhoh/Syk/Pld4/Igkc/P2rx7/Tlr4/C4b/Icam5/Prkcd/Cd302/Pip5k1c/Cd300a/Rac2/Ccr2/Itgam/Tnf/Rac1/Cd14/Trbc2/Irf8/Tlr2/Gas6/Rab7b/Myo1g/Trem2/Ccl12/Ptprc/Abca1/Ncf4/Colec12/C3/Cnn2/Dock2/Fcgr1/Rhog/Nod2/Appl2/Itgb1/Arhgap12/Arhgap25/Fgr/Snx3/Rab11fip2/Ccl2/Il15/Mertk/Coro1a/Jmjd6
GOBP_DETECTION_OF_EXTERNAL_BIOTIC_STIMULUS	24	0.661014	1.62006	0.018138	0.148598	0.126645	3237	tags=67%, list=18%, signal=55%	H2-Eb1/Tlr6/Naip2/Tlr4/C4b/Tlr1/Clec4n/Tlr2/Trem2/Gm8909/H2-Q7/Nod2/Cd1d1/Nod1/Ly96/H2-D1
GOBP_RIBONUCLEOSIDE_CATABOLIC_PROCESS	11	0.771794	1.63582	0.0182097	0.148936	0.126933	797	tags=27%, list=5%, signal=26%	Apobec2/Apobec1/Cdadc1
GOBP_TISSUE_REMODELING	134	0.452862	1.4904	0.0182735	0.148959	0.126952	2706	tags=25%, list=15%, signal=22%	Calca/Htr1b/Gpr55/Agtr2/Bglap3/Trf/Cela1/Cst3/Tnfaip3/Syk/Csf1r/P2rx7/Pdk4/Rbpj/Tfrc/Ccr2/Mitf/Pparg/Tgfb1/Notch2/Ubash3b/Mef2c/Igfbp5/Prkca/Tnfrsf11b/Zfp458/Lgr4/Tmem64/Dcstamp/Il15/Lipa/Gpr137b/Suco/Acp5
GOBP_POSITIVE_REGULATION_OF_SYNAPTIC_TRANSMISSION_GLUTAMATERGIC	22	0.653278	1.59147	0.0185779	0.150438	0.128213	2051	tags=45%, list=12%, signal=40%	Oxtr/Drd1/Cacng5/Nlgn1/Ccr2/Dtnbp1/Ccl12/Kmo/Reln/Stxbp1
GOBP_POSITIVE_REGULATION_OF_HUMORAL_IMMUNE_RESPONSE	12	0.726917	1.58201	0.018701	0.150935	0.128636	2277	tags=75%, list=13%, signal=65%	Fcgr2b/Il1b/Ccr7/Tnf/Trem2/Ptprc/Fcer2a/C3/Nod2
GOBP_POSITIVE_REGULATION_OF_B_CELL_MEDIATED_IMMUNITY	35	0.598266	1.59078	0.0187919	0.151418	0.129048	2854	tags=46%, list=16%, signal=38%	Btk/Cd40/Tfrc/Il4/H2-T23/Tnf/Tgfb1/Trem2/Ptprc/Fcer2a/C3/Cd28/Nod2/Shld2/Cd226/Kmt5b
GOBP_ACUTE_INFLAMMATORY_RESPONSE	78	0.551236	1.66915	0.018842	0.151548	0.129159	3681	tags=49%, list=21%, signal=39%	Vnn1/Pla2g2d/Cd6/Btk/Dnase1l3/Cd163/Fcgr2b/Il1b/Apol8/Serpinf2/Tfrc/Ccr7/Il4/H2-T23/Ednrb/Alox5ap/Serpina1b/Tnf/Ctnnbip1/Fcgr4/C3/Vcam1/Nlrp3/Fcgr1/Ptger3/Pik3cg/Ash1l/Prcp/Ptgs2/F2/Reg3g/Ext1/Ptges/Il6/Osm/Trpv1/Serpina3c/Il1a
GOBP_FAT_SOLUBLE_VITAMIN_METABOLIC_PROCESS	24	0.659659	1.61674	0.0188886	0.151548	0.129159	2230	tags=42%, list=13%, signal=36%	Aldh1a2/Pltp/Cyp27a1/Rbp1/Ttpa/Tnf/Cyp1a1/Cyp24a1/Cyp4f18/Lgmn
GOBP_NEGATIVE_REGULATION_OF_PROTEOLYSIS	237	0.437504	1.50854	0.0189009	0.151548	0.129159	2080	tags=14%, list=12%, signal=12%	Csn2/Rarres1/Cst3/Lrig2/Col7a1/Mmp9/Serpinf2/Wfdc1/Naip2/Ctsb/C4b/Lrrk2/Birc3/Serpinb6a/Pros1/Serpinb8/Epha4/Serpina1b/Birc2/Tnf/Gas6/Renbp/Rps6ka1/Il10/Arrb2/Tnfaip8/Cstb/Ddx3x/Ecm1/Slpi/C3/Fnip1/Serpinb11
GOBP_NEGATIVE_REGULATION_OF_PEPTIDASE_ACTIVITY	161	0.519386	1.73278	0.0191142	0.152508	0.129977	2080	tags=18%, list=12%, signal=16%	Csn2/Rarres1/Cst3/Col7a1/Mmp9/Serpinf2/Wfdc1/Naip2/Ctsb/C4b/Birc3/Serpinb6a/Pros1/Serpinb8/Serpina1b/Birc2/Tnf/Gas6/Renbp/Rps6ka1/Arrb2/Tnfaip8/Cstb/Ddx3x/Ecm1/Slpi/C3/Fnip1/Serpinb11
GOBP_NEGATIVE_REGULATION_OF_INTERLEUKIN_6_PRODUCTION	37	0.595647	1.59169	0.0192213	0.153113	0.130492	1699	tags=32%, list=10%, signal=29%	Socs5/Lilrb4b/Tnfaip3/Havcr2/Tlr4/Cd200r1/Cd84/Tnf/Gas6/C5ar2/Il10/Arrb2
GOBP_POSITIVE_REGULATION_OF_PROTEIN_KINASE_B_SIGNALING	92	0.511748	1.59031	0.0193728	0.153819	0.131094	3442	tags=34%, list=19%, signal=27%	Chil1/Mc1r/Hpse/P2ry12/Stox1/Ccr7/Hcls1/Tnf/Myorg/Gas6/Tgfb1/P2rx4/Angpt1/Arrb2/Tgfbr1/Igfbp5/Pik3r5/Pdgfa/Tpbg/Cx3cr1/Pik3cd/Cd28/Itgb1/Egfr/Pik3cg/Mfhas1/Igf1r/Spry2/Cass4/Osm/Itgb1bp1
GOBP_MUSCLE_SYSTEM_PROCESS	327	0.401602	1.42213	0.0193441	0.153819	0.131094	3283	tags=30%, list=19%, signal=25%	Calca/Cnn1/Oxtr/Atp2a1/Drd1/Myh4/Myh2/Myom2/Ptafr/Tpm2/Aif1/Stac/Acta2/Scn4a/Abat/Rap1gds1/Il1b/Acta1/Dtna/Fbxo32/Myh11/Tnnc2/Casq2/Hmox1/Cacna2d1/Tacr3/Tnnt1/Atp8a2/Myl9/Tcap/Mylpf/Ednrb/Sulf1/Myh1/Myoz1/Prkg1/Tnf/Scnn1b/Zdhhc21/Pde4b/Cacna1h/Pparg/Comp/P2rx4/Mef2a/Tnnt3/Lmod1/Camk2d/Adora2b/Gucy1a1/Htr2b/Igfbp5/Prkca/Dmpk/Hsbp1/Sgca/Slc8a1/Stac2/Des/Tmem38b/Ptger3/Ppp1r12b/Slmap/Ltb4r1/Smad3/Pl…
GOBP_NEGATIVE_REGULATION_OF_INTERFERON_GAMMA_PRODUCTION	28	0.613367	1.5477	0.019498	0.154562	0.131728	2775	tags=46%, list=16%, signal=39%	H2-Eb1/Lilrb4b/Havcr2/Tlr4/Gas6/Vsir/Il10/Inhba/Laptm5/Pirb/Nod2/Ddit3/Il1rl1
GOBP_DOPAMINE_METABOLIC_PROCESS	28	0.612637	1.54586	0.0197433	0.156253	0.133169	2291	tags=43%, list=13%, signal=37%	Drd1/Abat/Prkn/Maob/Tacr3/Itgam/Sult1a1/Gch1/Moxd1/Comt/Aldh2/Tgfb2
GOBP_NUCLEOTIDE_BINDING_DOMAIN_LEUCINE_RICH_REPEAT_CONTAINING_RECEPTOR_SIGNALING_PATHWAY	27	0.637019	1.5981	0.0199558	0.15669	0.133541	3425	tags=52%, list=19%, signal=42%	Tnfaip3/Tlr4/Irgm1/Birc3/Birc2/Cyld/Slc15a2/Hspa1a/Nod2/Irgm2/Rnf34/Ptpn22/Map2k6/Ripk2
GOBP_ACID_SECRETION	27	0.636416	1.59658	0.0199558	0.15669	0.133541	2335	tags=33%, list=13%, signal=29%	Oxtr/Htr1b/Abat/P2rx7/Trpc4/Tnf/Abcb4/Sv2a/Ptger3
GOBP_NEGATIVE_REGULATION_OF_VASCULAR_ASSOCIATED_SMOOTH_MUSCLE_CELL_MIGRATION	10	0.765934	1.59446	0.0199907	0.15669	0.133541	3543	tags=70%, list=20%, signal=56%	Tafa5/Nfe2l2/Prkg1/Mef2c/Myocd/Tpm1/Gna12
GOBP_IRON_ION_HOMEOSTASIS	71	0.521425	1.55254	0.0199857	0.15669	0.133541	2621	tags=28%, list=15%, signal=24%	Cybrd1/Trf/Flvcr1/Hmox2/Hmox1/Tfrc/Lcn2/Scara5/Ftl1/Slc25a37/Nubp1/B2m/Atp13a2/Slc11a2/Iscu/Slc46a1/Cp/Fbxl5/Ndfip1/Ncoa4
GOBP_POSITIVE_REGULATION_OF_NEUROTRANSMITTER_TRANSPORT	17	0.692685	1.59334	0.020159	0.156691	0.133542	2626	tags=53%, list=15%, signal=45%	Nlgn1/Prkn/Stx1b/Dtnbp1/Kmo/Stxbp1/Itgb1/Gper1/Stx1a
GOBP_INTERLEUKIN_6_PRODUCTION	128	0.467261	1.52791	0.020127	0.156691	0.133542	1866	tags=27%, list=11%, signal=25%	Tlr7/Socs5/Ptafr/Cd74/Aif1/Lilrb4b/Il1rap/Tyrobp/Tnfaip3/Tlr6/Il1b/Il16/Havcr2/Syk/Scimp/P2rx7/Tlr4/Cd200r1/Tlr1/Cd84/Tslp/Tnf/Tlr2/Gas6/Bcl10/Rab7b/C5ar2/Trem2/Il10/Adora2b/Arrb2/Gm8909/H2-Q7/Lilra5/Tmem106a
GOBP_POSITIVE_REGULATION_OF_MAPK_CASCADE	380	0.406599	1.46123	0.0203323	0.157102	0.133892	3450	tags=31%, list=19%, signal=26%	Chil1/Ccl24/Spi1/Sh3rf3/Gpr55/H2-Eb1/Cd4/Cd74/Fcgr2b/Traf1/Acta2/Hcrtr1/Tlr6/Gadd45b/Il1b/P2ry6/Tnfrsf19/Cd40/Havcr2/Apoe/Syk/Scimp/Csf1r/Serpinf2/Pde6h/Rap1a/P2rx7/Taok3/Naip2/Necab2/Tlr4/Erbb4/Fzd8/Ccl7/Lrrk2/Ccl6/Ror1/Ccl22/Ccr1/Ccr7/Pdgfc/Map4k1/Epha4/Diras2/Tnf/Ripk1/Ccl4/Fgd2/Fbxw7/Gas6/Trp73/C5ar2/Tgfb1/Trem2/Ccl12/Angpt1/Nenf/Ptprc/Notch2/Laptm5/Dhx33/Arrb2/Htr2b/Ccl9/Lilra5/Mbip/Ccl5/Tgf…
GOBP_T_CELL_DIFFERENTIATION	227	0.444124	1.52236	0.0204376	0.157276	0.134041	2980	tags=28%, list=17%, signal=23%	Spi1/Vnn1/Itk/Cd86/H2-Ea/Pla2g2d/Socs5/Cd83/H2-Eb1/Cd4/Cd74/Lilrb4b/Bcl11b/Cd2/Fcer1g/Il1b/Vav1/Prdm1/Mafb/Irf4/Rhoh/Syk/Ctsl/Fzd8/Rorc/Rsad2/Ccr7/Il4/Ccr2/Sema4a/Vsir/Ptpn2/Ptprc/Cd46/Malt1/Sash3/H2-Q7/B2m/Lag3/Zeb1/Ptger4/Bmp4/Gpr18/Rasgrp1/Dock2/Pik3cd/Nlrp3/Pirb/Fzd7/Cd28/Gpr183/Il4i1/Bcl2/Il15/Cd1d1/Jmjd6/Lck/Foxp1/Zfp36l2/Batf/Ptpn22/Irf1/Zfp36l1
GOBP_CD4_POSITIVE_ALPHA_BETA_T_CELL_DIFFERENTIATION	72	0.50605	1.51366	0.0204215	0.157276	0.134041	1844	tags=21%, list=10%, signal=19%	Cd86/H2-Ea/Pla2g2d/Socs5/Cd83/H2-Eb1/Irf4/Ctsl/Rorc/Rsad2/Il4/Sema4a/Malt1/Sash3/Ptger4
GOBP_REGULATION_OF_BEHAVIOR	43	0.551498	1.50517	0.020845	0.1598	0.136192	820	tags=16%, list=5%, signal=16%	Mc1r/Htr1b/Qrfp/Agrp/Nlgn1/Apoe/Tacr3
GOBP_STRIATUM_DEVELOPMENT	17	0.691321	1.5902	0.0209197	0.159872	0.136253	1764	tags=35%, list=10%, signal=32%	Drd1/Bcl11b/Lrrk2/Inhba/Zswim6/Foxp2
GOBP_VASCULAR_ASSOCIATED_SMOOTH_MUSCLE_CELL_MIGRATION	22	0.646952	1.57606	0.0210385	0.160107	0.136453	3543	tags=45%, list=20%, signal=36%	Tafa5/Nfe2l2/Prkg1/Tert/Mef2c/Igfbp5/Fgf9/Myocd/Tpm1/Gna12
GOBP_NEGATIVE_REGULATION_OF_SECRETION	119	0.449509	1.44685	0.0210486	0.160107	0.136453	1845	tags=21%, list=10%, signal=19%	Spi1/Oxtr/Htr1b/Cd74/Fcgr2b/Abat/Il1b/Vsnl1/Apoe/Rab11fip5/Prkn/Rap1a/Hmox1/Maob/Cd84/Cd300a/Rsad2/Stxbp3/Ccr2/Tnf/Cry1/Stxbp6/Inhba/H2-Q1/Rap1b
GOBP_LYMPHOCYTE_ACTIVATION_INVOLVED_IN_IMMUNE_RESPONSE	158	0.483466	1.60559	0.0211492	0.160594	0.136868	2971	tags=27%, list=17%, signal=23%	Spi1/Cd86/H2-Ea/Socs5/H2-Eb1/Lamp1/Cd74/Fcgr2b/Fcer1g/H2-DMb1/Cd40/Havcr2/Irf4/Tlr4/Rorc/Tfrc/Il4/Msh6/Irf8/Sema4a/Plcl2/Tgfb1/Ptprc/Cd46/Notch2/Il10/Malt1/H2-Q1/Ptger4/Nlrp3/Pirb/Cd28/Shld2/Gpr183/Ndfip1/Gapt/Lcp1/Coro1a/Aplf/Foxp1/Kmt5b/Batf/Slc11a1
GOBP_POSITIVE_REGULATION_OF_CYTOKINE_PRODUCTION_INVOLVED_IN_INFLAMMATORY_RESPONSE	19	0.677444	1.58468	0.0212111	0.160594	0.136868	1229	tags=26%, list=7%, signal=25%	Cd6/Il17b/Tlr6/Tlr4/Tnf
GOBP_PROTEIN_KINASE_B_SIGNALING	160	0.46042	1.53097	0.021568	0.162021	0.138084	3496	tags=32%, list=20%, signal=26%	Chil1/Mc1r/Nkx3-1/Hpse/P2ry12/Stox1/Flcn/Il1b/Cd40/Smpd3/Phlda3/Rcn3/Ccr7/Hcls1/Tnf/Myorg/Gas6/Plekha1/Tgfb1/P2rx4/Ccl12/Angpt1/Arrb2/H2-Q7/Ccl5/Tgfbr1/Igfbp5/Pik3r5/Pdgfa/Tpbg/Cx3cr1/Pik3cd/Cd28/Itgb1/Egfr/Ccl2/Pik3cg/Gper1/Mertk/Ddit3/Mtm1/Pten/Mfhas1/Zfp36l1/Dlg1/Igf1r/Spry2/Inpp5k/Cass4/Osm/Itgb1bp1/Xdh
GOBP_MYELOID_CELL_DIFFERENTIATION	338	0.395355	1.41021	0.0215854	0.162021	0.138084	2980	tags=26%, list=17%, signal=22%	Spi1/C1qc/Gpr55/Bglap3/Pf4/H2-Eb1/Cd4/Trf/Cd74/Lilrb4b/Tyrobp/Flvcr1/Mafb/Irf4/Mmp9/Csf1r/Pip4k2a/Itgb8/Irf7/Tlr4/Rb1/Slc9b2/Rbpj/Isg15/L3mbtl3/Gpr68/Tfrc/Ccr1/Ccr7/Il4/Arnt/Hcls1/Zbtb7a/H4c14/Nrros/Tnf/Ripk1/Ctnnbip1/Mitf/Tfe3/Irf8/Tlr2/Slc25a38/Fbxw7/H4f16/Rab7b/Pparg/Ptpn2/Tgfb1/Trem2/Gab3/Ufl1/Notch2/Inhba/Csf3r/Ubash3b/Clec5a/B2m/Mef2c/Bmp4/Prkca/Slc11a2/Zfp385a/Hspa1a/Fstl3/Arid4a/Bpgm/Pik3…
GOBP_REGULATION_OF_T_HELPER_CELL_DIFFERENTIATION	33	0.587364	1.54255	0.0216978	0.162269	0.138296	975	tags=18%, list=6%, signal=17%	Cd86/H2-Ea/Socs5/H2-Eb1/Irf4/Il4
GOBP_REGULATION_OF_LEUKOCYTE_PROLIFERATION	201	0.457095	1.56412	0.0217688	0.16252	0.13851	2693	tags=33%, list=15%, signal=28%	Cd86/Pla2g2d/Cd6/Btk/H2-Eb1/Cd209b/Clec4g/Cd74/Tnfrsf13c/Fcgr2b/Aif1/Lilrb4b/Igfbp2/Ebi3/Tyrobp/Tnfaip3/Il1b/H2-DMb1/Cd40/Havcr2/Syk/Ifi204/Csf1r/Tlr4/Tfrc/Cd300a/Il4/Tnfrsf13b/H2-T23/Enpp3/Rac2/St6gal1/Cd55/Ccr2/Nfatc2/Vsir/Ccl12/Ptprc/Cd46/Il10/Lmo1/Fcgr4/Sash3/Csf2ra/H2-Q7/Ccdc88b/Tnfsf13b/Mef2c/Ccl5/Bmp4/Prkcq/Rasal3/Selenok/Vcam1/Pirb/Cd28/Cd22/Icosl/Gpr183/Il4i1/Bcl2/Il15/Ndfip1/Hhex/Coro1a…
GOBP_DEFENSE_RESPONSE_TO_GRAM_NEGATIVE_BACTERIUM	45	0.563685	1.54513	0.0217979	0.16252	0.13851	1497	tags=24%, list=8%, signal=22%	Rnase2a/Ear2/Rnase6/Cd4/Ighm/Tlr4/Optn/Irgm1/Lyz2/Mpeg1/Trem2
GOBP_NERVOUS_SYSTEM_PROCESS_INVOLVED_IN_REGULATION_OF_SYSTEMIC_ARTERIAL_BLOOD_PRESSURE	10	0.76026	1.58264	0.0220542	0.163266	0.139145	120	tags=20%, list=1%, signal=20%	Calca/Agtr2
GOBP_NEGATIVE_REGULATION_OF_OSTEOCLAST_DIFFERENTIATION	27	0.625371	1.56888	0.0221595	0.163266	0.139145	2801	tags=44%, list=16%, signal=37%	Gpr55/Lilrb4b/Mafb/Tlr4/Il4/Fbxw7/Ubash3b/Fstl3/Pirb/Zfp458/Gpr137b/Pik3r1
GOBP_MUSCLE_CELL_PROLIFERATION	171	0.466772	1.56867	0.0220675	0.163266	0.139145	1896	tags=23%, list=11%, signal=21%	Cnn1/Tafa5/Htr1b/Tbx5/Kcnk2/Ptafr/Aif1/Tnfaip3/Apod/P2ry6/Mmp9/Apoe/Serpinf2/Tlr4/Smpd3/Erbb4/Rbpj/Ptgir/Hmox1/Ephb1/Igfbp3/Tenm4/Pim1/Prkg1/Tnf/Ctnnbip1/Tert/Trp73/Pparg/Tgfb1/Angpt1/Ndrg2/Il10/Ang/Mef2c/Ccl5/Tgfbr1/Bmp4/Igfbp5/Fgf9
GOBP_REGULATION_OF_ANTIGEN_RECEPTOR_MEDIATED_SIGNALING_PATHWAY	51	0.53595	1.49439	0.022056	0.163266	0.139145	2970	tags=45%, list=17%, signal=38%	Lpxn/Fcgr2b/Lilrb4b/Cd300a/Ccr7/Gps2/Nfam1/Prkch/Bcl10/Plcl2/Ptpn2/Ptprc/Laptm5/Malt1/Dgkz/Rab29/Cd22/Prkcb/Cd226/Lck/Foxp1/Ptpn22/Cmtm3
GOBP_T_CELL_ACTIVATION_INVOLVED_IN_IMMUNE_RESPONSE	87	0.48324	1.48692	0.0230078	0.167457	0.142717	3688	tags=33%, list=21%, signal=27%	Cd86/H2-Ea/Socs5/H2-Eb1/Cd74/Fcgr2b/Fcer1g/H2-DMb1/Havcr2/Irf4/Rorc/Il4/Sema4a/Cd46/Malt1/Ptger4/Nlrp3/Pirb/Gpr183/Lcp1/Foxp1/Batf/Slc11a1/Smad7/Il6/Ripk2/Ceacam1/Slamf6/Nckap1l
GOBP_AMINO_SUGAR_CATABOLIC_PROCESS	11	0.76072	1.61235	0.0231878	0.168058	0.14323	1526	tags=36%, list=9%, signal=33%	Chil1/Gnpda1/Renbp/Ovgp1
GOBP_NEGATIVE_REGULATION_OF_BLOOD_PRESSURE	31	0.594622	1.53822	0.0232643	0.168073	0.143243	1869	tags=26%, list=11%, signal=23%	Calca/Agtr2/Ptafr/Abat/Snx5/Tnf/Gch1/Scpep1
GOBP_NEGATIVE_REGULATION_OF_PRODUCTION_OF_MOLECULAR_MEDIATOR_OF_IMMUNE_RESPONSE	30	0.601501	1.53753	0.023361	0.168275	0.143414	3578	tags=53%, list=20%, signal=43%	Fcgr2b/Lilrb4b/Hmox1/Tnf/Tgfb1/Angpt1/Il10/H2-Q1/Pirb/Tgfb2/Cd22/Ndfip1/Smad7/Bst2/Arg1/Cuedc2
GOBP_REGULATION_OF_SYNAPTIC_TRANSMISSION_GLUTAMATERGIC	49	0.536799	1.49398	0.0235794	0.169349	0.14433	2051	tags=37%, list=12%, signal=33%	Oxtr/Drd1/Htr1b/Cacng5/Nlgn1/Grik3/Lrrk2/Ccr2/Tnf/Dtnbp1/Ccl12/Tprgl/Plppr4/Kmo/Mef2c/Dgkz/Reln/Stxbp1
GOBP_REGULATION_OF_CD4_POSITIVE_ALPHA_BETA_T_CELL_ACTIVATION	55	0.533698	1.51341	0.0236897	0.169849	0.144756	1901	tags=24%, list=11%, signal=21%	Cd86/H2-Ea/Socs5/Cd83/H2-Eb1/Tarm1/Irf4/Il4/Cd55/Vsir/Malt1/Sash3/Prkcq
GOBP_RESPONSE_TO_TUMOR_NECROSIS_FACTOR	196	0.480808	1.64576	0.0240798	0.171683	0.146319	2993	tags=32%, list=17%, signal=27%	Calca/Chil1/Ccl24/Nkx3-1/Casp4/Tnfrsf13c/Traf1/Tnfaip3/Tnfrsf19/Cd40/Fabp4/Pid1/Tank/Syk/Cldn1/Prkn/Naip2/Nfe2l2/Smpd3/Tnfrsf17/Ccl7/Birc3/Ccl6/Ccl22/Tmsb4x/Gps2/Cactin/Cdip1/Birc2/Casp1/Tnf/Ripk1/Ccl4/Cd14/Gas6/Ptpn2/Ccl12/Laptm5/Aff3/Tnfsf13b/Ccl9/Cyld/Ccl5/Gch1/Adamts7/Asah1/Traf2/Hspa1a/Vcam1/Zfp458/Sharpin/Dcstamp/Ccl2/Gper1/Ccl25/Fas/Rraga/Hyal3/Ptgs2/Zfp36l2/Sphk1/Zfp36l1/Il18bp
GOBP_REGULATION_OF_CD4_POSITIVE_ALPHA_BETA_T_CELL_DIFFERENTIATION	44	0.541343	1.48943	0.0240652	0.171683	0.146319	1691	tags=20%, list=10%, signal=19%	Cd86/H2-Ea/Socs5/Cd83/H2-Eb1/Irf4/Il4/Malt1/Sash3
GOBP_CELL_RECOGNITION	100	0.530888	1.66755	0.0244595	0.173379	0.147764	2838	tags=30%, list=16%, signal=25%	Igha/Cd6/Folr2/Efnb3/Ighm/Cd209b/Vcan/Havcr2/Igkc/C4b/Ephb1/Amigo1/Ccr7/Emb/Epha4/Trbc2/Trem2/Ovgp1/Acr/Robo2/Colec12/Dock2/Adam32/Cadm1/Cd226/Ntm/Coro1a/Jmjd6/Cxcr4/Robo1
GOBP_B_CELL_DIFFERENTIATION	105	0.485022	1.54123	0.0246578	0.174279	0.148532	2842	tags=31%, list=16%, signal=27%	Spi1/Blnk/Btk/Fcgr2b/Lyl1/Syk/Dclre1c/Rbpj/Il4/Gps2/Nfam1/Zbtb7a/Irf8/Plcl2/Ptpn2/Ptprc/Notch2/Il10/Inhba/Malt1/Tnfsf13b/Dnajb9/Fnip1/Vcam1/Cd79a/Gpr183/Itgb1/Il4i1/Bcl2/Hhex/Irf2bp2/Il11/Zfp36l2
GOBP_REGULATION_OF_INSULIN_LIKE_GROWTH_FACTOR_RECEPTOR_SIGNALING_PATHWAY	16	0.679572	1.55035	0.0248073	0.175083	0.149217	3155	tags=50%, list=18%, signal=41%	Nkx3-1/Igfbp2/Cilp/Igfbp3/Myorg/Igfbp5/Cdh3/Igfbp4
GOBP_NEGATIVE_REGULATION_OF_OSSIFICATION	28	0.603264	1.52221	0.0248936	0.175187	0.149305	2040	tags=25%, list=12%, signal=22%	Calca/Srgn/Rbpj/Ccr1/Mef2c/Ecm1/Rflnb
GOBP_LEUKOCYTE_PROLIFERATION	254	0.435407	1.51054	0.0248589	0.175187	0.149305	2693	tags=31%, list=15%, signal=26%	Cd86/Pla2g2d/Cd6/Btk/H2-Eb1/Cd209b/Clec4g/Cd74/Tnfrsf13c/Fcgr2b/Aif1/Lilrb4b/Igfbp2/Ebi3/Tyrobp/Tnfaip3/Il1b/H2-DMb1/Cd40/Havcr2/Syk/Ifi204/Csf1r/P2rx7/Tlr4/Prkcd/Tfrc/Cd300a/Il4/Tnfrsf13b/H2-T23/Enpp3/Rac2/St6gal1/Cd55/Ccr2/Nfatc2/Vsir/Plcl2/Trem2/Ccl12/Ptprc/Cd46/Il10/Lmo1/Fcgr4/Malt1/Sash3/Csf2ra/H2-Q7/Ccdc88b/Tnfsf13b/Mef2c/Ccl5/Bmp4/Prkcq/Rasal3/Selenok/Vcam1/Rasgrp1/Dock2/Pirb/Cd79a/Cd28/Cd…
GOBP_NIK_NF_KAPPAB_SIGNALING	113	0.496437	1.58704	0.025204	0.176102	0.150085	3045	tags=29%, list=17%, signal=24%	Chil1/Spi1/Tlr7/Cd86/Tlr6/Il1b/Havcr2/Tlr4/Bmp7/Birc3/Tmsb4x/Birc2/Tnf/Cd14/Tlr2/Trem2/Laptm5/Malt1/Cyld/Ddx3x/Traf2/Nlrp3/Litaf/Nod2/Rel/Egfr/Tnfsf15/Nfkb2/Sphk1/Nod1/Ptpn22/Ppp4c/Dlg1
GOBP_POSITIVE_REGULATION_OF_INTERLEUKIN_4_PRODUCTION	19	0.669888	1.56701	0.0252274	0.176102	0.150085	2263	tags=58%, list=13%, signal=51%	Cd86/Il1rap/Fcer1g/Havcr2/Irf4/Syk/H2-T23/Sash3/Prkcq/Nlrp3/Cd28
GOBP_POSITIVE_REGULATION_OF_CARDIOCYTE_DIFFERENTIATION	12	0.713441	1.55268	0.0252397	0.176102	0.150085	3195	tags=67%, list=18%, signal=55%	Tbx5/Tgfb1/Arrb2/Mef2c/Bmp4/Tgfb2/Gper1/Myocd
GOBP_MACROPHAGE_ACTIVATION_INVOLVED_IN_IMMUNE_RESPONSE	15	0.692753	1.55253	0.0250644	0.176102	0.150085	2048	tags=40%, list=12%, signal=35%	Tyrobp/Havcr2/Syk/Grn/Trem2/Cx3cr1
GOBP_REGULATION_OF_T_CELL_PROLIFERATION	138	0.464594	1.53462	0.0251294	0.176102	0.150085	3723	tags=42%, list=21%, signal=33%	Cd86/Pla2g2d/Cd6/H2-Eb1/Cd209b/Clec4g/Tnfrsf13c/Aif1/Lilrb4b/Igfbp2/Ebi3/Il1b/H2-DMb1/Havcr2/Syk/Tfrc/Il4/H2-T23/Rac2/Cd55/Ccr2/Vsir/Ptprc/Cd46/Il10/Lmo1/Sash3/H2-Q7/Ccdc88b/Tnfsf13b/Ccl5/Bmp4/Prkcq/Rasal3/Selenok/Vcam1/Pirb/Cd28/Icosl/Il4i1/Il15/Ndfip1/Coro1a/Cd1d1/Peli1/Ptpn22/Irf1/Dlg1/Il27ra/Il6/Arg1/Ripk2/Il2ra/Glmn/Nck1/Il1a/Nckap1l/Lgals7
GOBP_REGULATION_OF_VIRAL_PROCESS	128	0.448992	1.46817	0.0253102	0.176342	0.15029	3408	tags=32%, list=19%, signal=26%	Oasl1/H2-Eb1/Cd4/Ciita/Cd209b/Clec4g/Cd74/Oas2/Oas3/Fam111a/Isg15/Rsad2/Tnf/Rnasel/Setdb1/Oas1a/Trim26/Ccl5/Ddx3x/Trim34a/Slpi/Ifitm3/Trim12c/Resf1/Trim21/Gbp7/Cd28/Snx3/Bcl2/Stom/Cxcr4/Trim14/Vps37b/Oas1g/Ifi205/Trim27/Mdfic/Inpp5k/Vps4a/Morc2a/Bst2
GOBP_REGULATION_OF_RESPONSE_TO_CYTOKINE_STIMULUS	146	0.427306	1.40644	0.0253467	0.176345	0.150293	2346	tags=31%, list=13%, signal=27%	Otop1/Casp4/Ticam2/Cd74/Il1rn/Tnfaip3/Syk/Prkn/Parp9/Irf7/Naip2/Oas3/Tlr4/Samhd1/Usp18/Isg15/Irgm1/Zbp1/Gps2/Tslp/Txk/Cactin/Casp1/Ripk1/Parp14/Tlr2/Gas6/Oas1a/Pparg/Ptpn2/Trem2/Angpt1/Ptprc/Laptm5/Cyld/Ccl5/Ecm1/Traf2/Trim56/Irak2/Hspa1a/Trim41/Zfp458/Irgm2/Sharpin
GOBP_POSITIVE_REGULATION_OF_CELL_CELL_ADHESION	236	0.452879	1.5592	0.0255268	0.176844	0.150717	2693	tags=30%, list=15%, signal=25%	Icos/Vnn1/Cd86/H2-Ea/Socs5/Cd6/Cd83/H2-Eb1/Cd4/Efnb3/Cd209b/Ptafr/H2-DMa/Cd74/Tnfrsf13c/Aif1/Lilrb4b/H2-Aa/H2-Ab1/Igfbp2/Ebi3/Il1b/H2-DMb1/H2-Ob/Vav1/Havcr2/Rhoh/Syk/Serpinf2/Bmp7/Tfrc/Ccr7/Il4/H2-T23/Cd55/Ccr2/Tnf/Bcl10/Vsir/Ccl12/Ptprc/Cd46/Il10/St3gal4/Malt1/Sash3/H2-Q7/B2m/Ccdc88b/Tnfsf13b/Ccl5/Prkcq/Rasal3/Selenok/Vcam1/Fstl3/Rasgrp1/Nlrp3/Pirb/Cd28/Nod2/Cited2/Icosl/Map3k8/Pdpn/Il4i1/Ccl2/I…
GOBP_NEGATIVE_REGULATION_OF_CELL_ACTIVATION	180	0.487463	1.64656	0.0257443	0.177847	0.151572	1893	tags=24%, list=11%, signal=22%	Adamts18/Spi1/Cd86/Pla2g2d/Socs5/Btk/H2-Eb1/Tarm1/Clec4g/Cd74/Fcgr2b/Lilrb4b/Tyrobp/Abat/Tnfaip3/Havcr2/Tnfaip8l2/Apoe/Ifi204/Grn/Prkcd/Hmox1/Cd84/Cd300a/Il4/Tnfrsf13b/Enpp3/Ccr2/Prkg1/Lrfn5/Vsir/Ptpn2/Milr1/Trem2/Ptprc/Il10/Inhba/Laptm5/Ubash3b/H2-Q7/Lag3/H2-Q1/Bmp4/Pdgfa
GOBP_INTERLEUKIN_8_PRODUCTION	72	0.492189	1.4722	0.0260783	0.179423	0.152916	1562	tags=28%, list=9%, signal=25%	Chil1/Tlr7/Cd74/Cd2/Cd33/Tlr6/Il1b/Syk/Tlr4/Tlr1/Tmsb4x/Cactin/Tnf/Ripk1/Cd14/Tlr2/Bcl10/C5ar2/Ptprc/Il10
GOBP_MUSCLE_CONTRACTION	258	0.420813	1.46044	0.0261559	0.179423	0.152916	3283	tags=31%, list=19%, signal=25%	Calca/Cnn1/Oxtr/Atp2a1/Drd1/Myh4/Myh2/Myom2/Ptafr/Tpm2/Stac/Acta2/Scn4a/Abat/Rap1gds1/Acta1/Dtna/Myh11/Tnnc2/Casq2/Cacna2d1/Tacr3/Tnnt1/Atp8a2/Myl9/Tcap/Mylpf/Ednrb/Sulf1/Myh1/Prkg1/Tnf/Scnn1b/Zdhhc21/Pde4b/Cacna1h/Comp/P2rx4/Tnnt3/Lmod1/Camk2d/Adora2b/Gucy1a1/Htr2b/Dmpk/Hsbp1/Sgca/Slc8a1/Stac2/Des/Tmem38b/Ptger3/Ppp1r12b/Slmap/Ltb4r1/Plce1/Cryab/Pik3cg/Sntb1/Gper1/Atp2b1/Myl1/Cxcr4/Ptgs2/Emd/Set…
GOBP_REGULATION_OF_PLATELET_ACTIVATION	41	0.58024	1.57755	0.0262206	0.179545	0.15302	1907	tags=37%, list=11%, signal=33%	Adamts18/Fcer1g/Abat/Tec/Apoe/Syk/Plek/Tlr4/Prkcd/Txk/Prkg1/Ubash3b/Pdgfa/Prkcq/Prkca
GOBP_POSITIVE_REGULATION_OF_VIRAL_LIFE_CYCLE	20	0.648756	1.53635	0.0262471	0.179545	0.15302	277	tags=25%, list=2%, signal=25%	H2-Eb1/Cd4/Cd209b/Clec4g/Cd74
GOBP_RESPONSE_TO_KETONE	154	0.45015	1.48795	0.026893	0.18189	0.155018	1898	tags=16%, list=11%, signal=14%	Csn1s1/Oxtr/Nkx3-1/Bglap3/Ucp1/Ptafr/P2ry6/Cldn1/Fbxo32/Maob/Gjb2/Ccr7/Map4k1/Gng2/Xrn1/Tlr2/Gas6/Tgfb1/Hoxa10/Abcb4/Cybb/Ptger2/Ptger4/Txnip
GOBP_ADENYLATE_CYCLASE_MODULATING_G_PROTEIN_COUPLED_RECEPTOR_SIGNALING_PATHWAY	148	0.426328	1.40546	0.0269246	0.18189	0.155018	1907	tags=18%, list=11%, signal=16%	Calca/Mc1r/Drd1/Htr1b/Rgs1/Pf4/P2ry12/Gpr65/Adgre1/Grik3/Ptgir/Gna15/Sctr/Adcy7/Cxcl9/Crhr2/Gng2/Pde4b/Crtc3/Glp2r/Abca1/Adora2b/S1pr4/Ramp1/Ptger2/Ptger4/Prkca
GOBP_POSITIVE_REGULATION_OF_NIK_NF_KAPPAB_SIGNALING	60	0.51188	1.46939	0.0270155	0.182252	0.155327	2914	tags=25%, list=16%, signal=21%	Tlr7/Cd86/Il1b/Havcr2/Tlr4/Tnf/Cd14/Tlr2/Trem2/Laptm5/Ddx3x/Nod2/Egfr/Sphk1/Nod1
GOBP_MYELOID_LEUKOCYTE_ACTIVATION	196	0.476824	1.63212	0.0273174	0.183782	0.15663	2979	tags=37%, list=17%, signal=31%	Spi1/Btk/Dnase1l3/Ptafr/Cd74/Fcgr2b/Aif1/Lilrb4b/C1qa/Cd2/Fcer1g/Cd33/Tyrobp/Tlr6/Ctsc/Havcr2/Irf4/Rhoh/Syk/Itgb8/Tlr4/Grn/Rbpj/Prkcd/Tlr1/Hmox1/Cd84/Lrrk2/Cd300a/Il4/Tslp/Enpp3/Rac2/Stxbp3/Ccr2/Itgam/Lrfn5/Tnf/Scnn1b/Tlr2/Crtc3/Milr1/Trem2/Ptprc/Notch2/Il10/Adora2b/Ccl5/Tmem106a/Cx3cr1/Stxbp1/Rasgrp1/Dock2/Pik3cd/Crlf2/C5ar1/Cd226/Dcstamp/Fgr/Il15/Tnip2/Pik3cg/Gpr137b/Lat2/Jmjd6/Il1rl1/Foxp1/Sph…
GOBP_NEGATIVE_REGULATION_OF_B_CELL_ACTIVATION	32	0.60051	1.56589	0.0275317	0.18421	0.156996	1665	tags=31%, list=9%, signal=28%	Btk/Fcgr2b/Tyrobp/Tnfaip3/Ifi204/Cd300a/Tnfrsf13b/Il10/Inhba/Laptm5
GOBP_T_CELL_PROLIFERATION	167	0.439078	1.47105	0.027505	0.18421	0.156996	3087	tags=34%, list=17%, signal=28%	Cd86/Pla2g2d/Cd6/H2-Eb1/Cd209b/Clec4g/Tnfrsf13c/Aif1/Lilrb4b/Igfbp2/Ebi3/Il1b/H2-DMb1/Havcr2/Syk/P2rx7/Tfrc/Il4/H2-T23/Rac2/Cd55/Ccr2/Vsir/Ptprc/Cd46/Il10/Lmo1/Malt1/Sash3/H2-Q7/Ccdc88b/Tnfsf13b/Ccl5/Bmp4/Prkcq/Rasal3/Selenok/Vcam1/Rasgrp1/Dock2/Pirb/Cd28/Icosl/Psmb10/Cadm1/Il4i1/Il15/Pik3cg/Ndfip1/Coro1a/Cd1d1/Peli1/Ptpn22/Irf1/Slc11a1/Dlg1/Il27ra
GOBP_REGULATION_OF_MONOCYTE_DIFFERENTIATION	18	0.664108	1.54114	0.027729	0.18491	0.157592	1239	tags=33%, list=7%, signal=31%	H2-Eb1/Cd4/Cd74/Irf7/Gpr68/Ctnnbip1
GOBP_POSITIVE_REGULATION_OF_RESPONSE_TO_EXTERNAL_STIMULUS	348	0.39822	1.42198	0.0276954	0.18491	0.157592	3141	tags=30%, list=18%, signal=25%	Ccl24/Spi1/Tlr7/Oasl1/Ly86/Btk/Lamp1/Mndal/Cd74/P2ry12/Aif1/Dapk2/Tyrobp/Il1b/Il16/Cmklr1/Ctsc/Vav1/Fabp4/C3ar1/Havcr2/Syk/Scimp/Ifi204/Csf1r/Serpinf2/Parp9/Irf7/Tlr4/Cgas/Grn/Tasl/Ccl7/Optn/Ninj1/Irgm1/Zbp1/Lrrk2/Mospd2/Ccr1/Tmsb4x/Ccr7/Il4/H2-T23/Tslp/Txk/Alox5ap/Rac2/Ccr2/Ddx60/Casp1/Tnf/Ripk1/Rac1/Clec4n/Ccl4/Tlr2/Gas6/Tgfb1/Trem2/P2rx4/Adora2b/H2-Q7/Pgf/Lag3/Lilra5/H2-Q1/Ccl5/Ptger4/Prkca/Tr…
GOBP_REGULATION_OF_CELLULAR_AMINE_METABOLIC_PROCESS	24	0.63574	1.55812	0.0279073	0.185707	0.158271	1154	tags=25%, list=7%, signal=23%	Drd1/Abat/Prkn/Maob/Tacr3/Itgam
GOBP_POSITIVE_REGULATION_OF_INTERLEUKIN_10_PRODUCTION	35	0.58108	1.54508	0.0280226	0.186089	0.158597	2277	tags=40%, list=13%, signal=35%	Cd83/Irf4/Syk/Tlr4/Isg15/Il4/Tslp/Tlr2/Trem2/Cd46/Sash3/Lilra5/Cd28/Nod2
GOBP_NEGATIVE_REGULATION_OF_HYDROLASE_ACTIVITY	254	0.428951	1.48815	0.0280408	0.186089	0.158597	2093	tags=15%, list=12%, signal=13%	Csn2/Rarres1/Cst3/Camk2a/Col7a1/Mmp9/Serpinf2/Wfdc1/Naip2/Lpin1/Ctsb/C4b/Lrrk2/Birc3/Serpinb6a/Pros1/Serpinb8/Serpina1b/Birc2/Tnf/Gas6/Renbp/Bod1l/Gzma/Gmip/Rps6ka1/Arrb2/Gpsm1/Tnfaip8/Cstb/Ddx3x/Ecm1/Slpi/C3/Fnip1/Serpinb11/Angptl4
GOBP_REGULATION_OF_NITRIC_OXIDE_SYNTHASE_ACTIVITY	33	0.572759	1.50419	0.0281901	0.186649	0.159074	1894	tags=33%, list=11%, signal=30%	Agtr2/Il1b/Apoe/Gla/Tnf/Zdhhc21/Tert/Fcer2a/Htr2b/Gch1/Nus1
GOBP_NEGATIVE_REGULATION_OF_ANTIGEN_RECEPTOR_MEDIATED_SIGNALING_PATHWAY	24	0.635468	1.55745	0.0284101	0.187421	0.159732	2296	tags=42%, list=13%, signal=36%	Lpxn/Fcgr2b/Lilrb4b/Cd300a/Gps2/Plcl2/Ptpn2/Laptm5/Dgkz/Cd22
GOBP_REGULATION_OF_DEFENSE_RESPONSE	501	0.369013	1.35593	0.029036	0.190114	0.162027	3105	tags=29%, list=18%, signal=25%	Ccl24/Spi1/Tlr7/Otop1/Pla2g2d/Socs5/Btk/H2-Eb1/Lamp1/Dnase1l3/Casp4/Mndal/Fcgr2b/Abhd12/Tyrobp/Tnfaip3/Il1b/Il16/Ctsc/Vav1/Fabp4/Dtx3l/Aoah/Havcr2/Mmp9/Tnfaip8l2/Apoe/Syk/Cfh/Ifi204/Parp9/Wfdc1/Irf7/Oas3/Tlr4/Cgas/Nfe2l2/Samhd1/Grn/Rb1/Cd200r1/Prkcd/Tasl/Usp18/Isg15/Optn/Ninj1/Irgm1/Zbp1/Siglecg/Lrrk2/Pik3ap1/Birc3/Lrp8/Tmsb4x/Ccr7/Il4/Ifit1/Gps2/H2-T23/Tslp/Enpp3/Txk/Cactin/Ednrb/Alox5ap/Ccr2/Da…
GOBP_PLATELET_ACTIVATION	113	0.474409	1.51662	0.0304638	0.195793	0.166867	2901	tags=30%, list=16%, signal=25%	Adamts18/Pf4/P2ry12/Fcer1g/Abat/Tec/Vav1/Cd40/Apoe/Syk/Plek/Tlr4/Prkcd/Myl9/Txk/Stxbp3/Prkg1/Csrp1/Comp/Ubash3b/Dgkz/Pdgfa/Prkcq/Prkca/Dgkg/Stxbp1/Pdpn/Dgkq/Pik3cg/Mertk/Rap2b/Lck/Fermt3/F2
GOBP_DETECTION_OF_STIMULUS	140	0.427961	1.41008	0.0304581	0.195793	0.166867	3273	tags=33%, list=18%, signal=27%	Calca/Otop1/H2-Eb1/Tlr6/Plekhb1/Pkd1l2/Naip2/Tlr4/C4b/Casq2/Tlr1/Ephb1/Atp8a2/Tcap/Olfr90/Rtp4/Olfr56/Best1/Tnf/Col11a1/Clec4n/Tlr2/Opn1sw/Trem2/Sag/Arrb2/Gm8909/H2-Q7/Nlrp3/Cyb5r4/Dach1/Nod2/Cadm1/Ano3/Cd1d1/Kcnmb1/Pkd2l2/Cxcr4/Nod1/Opn3/Whrn/Ly96/Grik2/Elovl4/H2-D1/Trpm3
GOBP_ORGANIC_HYDROXY_COMPOUND_TRANSPORT	187	0.428964	1.45472	0.0305615	0.196163	0.167183	2196	tags=20%, list=12%, signal=18%	Slc22a2/Oxtr/Drd1/Htr1b/Abcg5/Pltp/Slc22a3/Abat/Vapa/Slco2b1/Slc2a13/Apoe/Slc5a1/Syk/Prkn/Pip4k2a/Osbpl1a/Aqp3/Maob/Osbpl11/Gps2/Emb/Syt3/Aqp7/Pparg/Dtnbp1/Trem2/Stard5/Npc2/Abca1/Abcb4/Eepd1/Nus1/Slc29a4/Syt12/Apoc1/Pirb
GOBP_DETECTION_OF_BIOTIC_STIMULUS	35	0.571902	1.52068	0.0309466	0.197598	0.168405	3237	tags=51%, list=18%, signal=42%	H2-Eb1/Tlr6/Naip2/Tlr4/C4b/Tlr1/Clec4n/Tlr2/Trem2/Gm8909/H2-Q7/Nlrp3/Dach1/Nod2/Cd1d1/Nod1/Ly96/H2-D1
GOBP_REGULATION_OF_TOLL_LIKE_RECEPTOR_SIGNALING_PATHWAY	71	0.503235	1.49838	0.0309875	0.197601	0.168408	2979	tags=38%, list=17%, signal=32%	Ticam2/Sarm1/Tnfaip3/Tlr6/Irf4/Irf7/Tasl/Tlr1/Ninj1/Birc3/Cd300a/Rsad2/Gps2/Cactin/Birc2/Tlr2/Rab7b/Trem2/Arrb2/Ddx3x/Nod2/Lgr4/Appl2/Peli1/Ptpn22/Irf1/Mfhas1
GOBP_VACUOLAR_LOCALIZATION	74	0.485744	1.45786	0.0312083	0.198513	0.169185	3637	tags=34%, list=21%, signal=27%	Btk/Borcs6/Flcn/Syk/Hmox1/Cd84/Cd300a/Il4/Rac2/Milr1/Adora2b/Tfeb/Stxbp1/Rasgrp1/Pik3cd/Fgr/Pik3cg/Lat2/Tmem106b/S100a13/Snx6/Sphk2/Fam98a/Snap23/Fes
GOBP_REGULATION_OF_CYTOSOLIC_CALCIUM_ION_CONCENTRATION	240	0.414866	1.42988	0.0314066	0.199082	0.169671	2769	tags=28%, list=16%, signal=24%	Calca/Oxtr/Drd1/Cxcr6/Htr1b/Gpr55/Atp2b2/Slc8a2/Gpr65/Hcrtr1/Ccrl2/Cmklr1/P2ry6/C3ar1/P2ry10/Cxcr5/P2rx7/Trpc4/Ptgir/Trpm2/Casq2/Cacna2d1/Cxcr3/Lpar6/Gna15/Mcoln2/Ccr1/Ccr7/Cd52/Ednrb/Cxcl9/Cd55/Ccr5/Ccr2/Jph2/Grin2c/C5ar2/P2rx4/Ptprc/Camk2d/Ric3/Ubash3b/S1pr4/Tspoap1/Htr2b/Ptger2/Ptger4/Rasa3/Cx3cr1/Slc8a1/Gpr18/Tmem38b/Ptger3/Tmem64/Itpr2/C5ar1/Cib2/Smad3/Plce1/Bcl2/Pik3cg/Gper1/Atp2b1/Coro1a/D…
GOBP_PYROPTOSIS	17	0.67242	1.54672	0.0318531	0.201154	0.171436	2617	tags=47%, list=15%, signal=40%	Casp4/Naip2/Zbp1/Casp1/Gzma/Trem2/Casp6/Gsdmd
GOBP_CELLULAR_ION_HOMEOSTASIS	487	0.368232	1.34398	0.0319149	0.201154	0.171436	2769	tags=25%, list=16%, signal=22%	Calca/Oxtr/Atp2a1/Drd1/Cybrd1/Cxcr6/Htr1b/Gpr55/Trf/Atp2b2/Slc8a2/Gpr65/Hcrtr1/Slc9a9/Rap1gds1/Ccrl2/Cmklr1/P2ry6/Micu2/Cd40/Flvcr1/C3ar1/P2ry10/Apoe/Cxcr5/P2rx7/Slc30a9/Grn/Trpc4/Mcub/Ptgir/Tasl/Trpm2/Casq2/Tbxas1/Ccl7/Hmox1/Cacna2d1/Cxcr3/Lpar6/Tfrc/Lrrk2/Gna15/Mcoln2/Ccl6/Ccr1/Ccr7/Slc4a7/Cd52/Ppt1/Ednrb/Lcn2/Cxcl9/Cd55/Ccr5/Ccr2/Scnn1g/Jph2/Scnn1b/Scara5/Atf4/Slc12a5/Grin2c/Ftl1/Slc39a4/Atp6a…
GOBP_REGULATION_OF_EXOCYTOSIS	168	0.425043	1.4263	0.0320546	0.201775	0.171965	2198	tags=22%, list=12%, signal=19%	Spi1/Drd1/Htr1b/Nlgn1/Lamp1/Ptafr/Fcgr2b/Vsnl1/Syk/Prkn/Rap1a/Smpd3/Stam/Hmox1/Cd84/Lrrk2/Exph5/Cd300a/Stx1b/Il4/Rac2/Stxbp3/Ccr2/Itgam/Syt3/Clasp2/Rab8b/Cacna1h/Dtnbp1/Stxbp6/Adora2b/H2-Q1/Rap1b/Atp13a2/Stxbp1/Syt12/Vps18
GOBP_I_KAPPAB_KINASE_NF_KAPPAB_SIGNALING	260	0.397252	1.37765	0.0331126	0.206048	0.175607	2777	tags=27%, list=16%, signal=23%	Tlr7/Btk/H2-Eb1/Cd4/Ticam2/Cd74/Lilrb4b/Traf1/Tnip3/Tnfaip3/Tlr6/Il1b/Vapa/Tnfrsf19/Cd40/Tifa/Apol8/Tank/Rhoh/Prkn/Tnfsf10/Tlr4/Hmox1/Optn/Tfrc/Birc3/Ror1/Ccr7/Cactin/Ednrb/Birc2/Casp1/Tnf/Ripk1/Clec4n/Tlr2/Bcl10/Trem2/Angpt1/Ufl1/Alpk1/Malt1/Faim/Htr2b/Trim34a/Tmem106a/Ecm1/Tab2/Traf2/Irak2/Cx3cr1/Trim12c/Trim21/Gbp7/Litaf/Snip1/Nod2/Zfp458/Prkcb/Plekhg5/Sharpin/Irak1bp1/Rel/Tfg/Tnip2/Ndfip1/Ash…
GOBP_NEGATIVE_REGULATION_OF_NATURAL_KILLER_CELL_MEDIATED_IMMUNITY	17	0.668111	1.53681	0.0333821	0.207198	0.176587	4046	tags=65%, list=23%, signal=50%	Havcr2/H2-T23/Arrb2/Gm8909/H2-Q7/H2-Q1/Pirb/Mill2/H2-D1/Ceacam1/H2-Q2
GOBP_REGULATION_OF_NIK_NF_KAPPAB_SIGNALING	89	0.479108	1.48141	0.0334356	0.207267	0.176646	3045	tags=27%, list=17%, signal=22%	Spi1/Tlr7/Cd86/Il1b/Havcr2/Tlr4/Bmp7/Tmsb4x/Birc2/Tnf/Cd14/Tlr2/Trem2/Laptm5/Cyld/Ddx3x/Nlrp3/Litaf/Nod2/Egfr/Sphk1/Nod1/Ptpn22/Dlg1
GOBP_RESPONSE_TO_IRON_ION	25	0.618932	1.53415	0.033604	0.208047	0.177311	1943	tags=32%, list=11%, signal=29%	Cybrd1/Trf/Abat/Hmox1/Tfrc/Cyp1a1/B2m/Slc11a2
GOBP_MONONUCLEAR_CELL_MIGRATION	154	0.42569	1.4071	0.0340926	0.210273	0.179208	2769	tags=29%, list=16%, signal=25%	Calca/Ccl24/Spi1/Folr2/Aif1/Eps8/Apod/Cmklr1/C3ar1/Csf1r/Ptpro/Cd200r1/Trpm2/Ccl7/Mospd2/Ccl6/Ccl22/Ccr1/Ccr7/Il4/Ccr5/Ccr2/Tnf/Ccl4/Gas6/Myo1g/Ccl12/Itgb7/Dusp1/Asb2/Ccl9/Ccl5/Ecm1/Cx3cr1/Selenok/Cklf/Pik3cd/Lgmn/Gpr183/C5ar1/Ccl2/Pik3cg/Ccl25/Slc8b1/Cxcr4
GOBP_POSITIVE_REGULATION_OF_INFLAMMATORY_RESPONSE_TO_ANTIGENIC_STIMULUS	10	0.739012	1.53841	0.034476	0.212371	0.180996	2263	tags=60%, list=13%, signal=52%	Btk/Ccr7/H2-T23/Tnf/C3/Cd28
GOBP_CALCIUM_MEDIATED_SIGNALING	164	0.42408	1.4145	0.034626	0.212759	0.181327	2652	tags=30%, list=15%, signal=26%	Cxcr6/Chp2/Btk/Cd4/P2ry12/Slc8a2/Ccrl2/Cmklr1/Syk/Cxcr5/P2rx7/Plek/Trpm2/Casq2/Irgm1/Cxcr3/Lrrk2/Ccr1/Ccr7/Ednrb/Ccr5/Myoz1/Ccr2/Sult1a1/Tnf/Ccl4/Nfatc2/Grin2c/Trem2/P2rx4/Ptprc/Camk2d/Nudt4/Htr2b/Dmpk/Cx3cr1/Slc8a1/Ppp1r9a/Selenok/Vcam1/Tmem38b/Rcan3/Irgm2/Cd22/Efhb/Egfr/Plce1/Lat2/Lmcd1
GOBP_ACUTE_PHASE_RESPONSE	32	0.582584	1.51915	0.0347137	0.21303	0.181558	3868	tags=56%, list=22%, signal=44%	Cd163/Il1b/Apol8/Serpinf2/Tfrc/Ednrb/Serpina1b/Tnf/Ptger3/Ptgs2/F2/Reg3g/Ptges/Il6/Trpv1/Serpina3c/Il1a/Tnfrsf11a
GOBP_RENAL_FILTRATION	24	0.618034	1.51472	0.0349468	0.213656	0.182091	1342	tags=21%, list=8%, signal=19%	Igha/Jchain/Ptpro/Sulf1/Gas6
GOBP_DIVALENT_INORGANIC_CATION_HOMEOSTASIS	360	0.379296	1.35845	0.0350438	0.213982	0.182369	2769	tags=27%, list=16%, signal=23%	Calca/Oxtr/Atp2a1/Drd1/Cxcr6/Htr1b/Gpr55/Atp2b2/Atp6v1b1/Slc8a2/Gpr65/Hcrtr1/Rap1gds1/Ccrl2/Cmklr1/P2ry6/Micu2/Cd40/C3ar1/P2ry10/Apoe/Prkn/Cxcr5/P2rx7/Slc30a9/Trpc4/Mcub/Ptgir/Trpm2/Casq2/Ccl7/Cacna2d1/Cxcr3/Lpar6/Gna15/Mcoln2/Ccl6/Ccr1/Ccr7/Cd52/Ednrb/Cxcl9/Cd55/Ccr5/Ccr2/Jph2/Atf4/Grin2c/Slc39a4/C5ar2/P2rx4/Ccl12/Ptprc/Camk2d/Ric3/Ubash3b/S1pr4/Tspoap1/Htr2b/Ccl9/Ptger2/Ccl5/Ptger4/Fam20a/Hexb/…
GOBP_RESPONSE_TO_ESTRADIOL	100	0.480794	1.51021	0.0352304	0.214597	0.182893	862	tags=7%, list=5%, signal=7%	Csn1s1/Aldh1a2/Oxtr/Igfbp2/Bmp7/Tacr3/Gjb2
GOBP_B_CELL_ACTIVATION_INVOLVED_IN_IMMUNE_RESPONSE	71	0.499439	1.48708	0.0355781	0.216165	0.184229	3087	tags=31%, list=17%, signal=26%	Spi1/Fcgr2b/Cd40/Tlr4/Tfrc/Il4/Msh6/Irf8/Plcl2/Tgfb1/Ptprc/Notch2/Il10/Cd28/Shld2/Gpr183/Ndfip1/Gapt/Aplf/Kmt5b/Batf/Il27ra
GOBP_INTERLEUKIN_2_PRODUCTION	57	0.517734	1.46725	0.0358646	0.217365	0.185253	2277	tags=33%, list=13%, signal=29%	Cd86/Cd83/Cd4/Lilrb4b/Tnfaip3/Il1b/Havcr2/Irf4/Ccr2/Pde4b/Ptprc/Laptm5/Malt1/Sash3/Lag3/Prkcq/Traf2/Cd28/Nod2
GOBP_NEGATIVE_REGULATION_OF_CYTOKINE_PRODUCTION	228	0.425881	1.45946	0.0362695	0.219276	0.186881	3413	tags=38%, list=19%, signal=31%	Mc1r/Socs5/Cd83/Btk/H2-Eb1/Fcgr2b/Lilrb4b/Cd33/Clec4a3/Tyrobp/Tnfaip3/Tlr6/Apod/Cmklr1/Srgn/Havcr2/Oas3/Tlr4/Cd200r1/Hmox1/Cd84/Tmsb4x/Ccr7/Il4/Adcy7/Cactin/Cd2ap/Gpatch3/Tnf/Rac1/Gas6/Vsir/Abcd2/Oas1a/Wnt11/C5ar2/Tgfb1/Trem2/Angpt1/Ptprc/Ndrg2/Il10/Inhba/Laptm5/Arrb2/Lag3/Cyld/Lilra5/H2-Q1/Ptger4/Cx3cr1/Gpr18/Nlrp3/Pirb/Gbp7/Akap8/Cidea/Nod2/Lgr4/Tgfb2/Appl2/Rel/Cdh3/Ndfip1/Atp2b1/Mertk/Ddit3/Ac…
GOBP_RESPONSE_TO_MOLECULE_OF_BACTERIAL_ORIGIN	278	0.395937	1.37899	0.0364583	0.219603	0.18716	2292	tags=26%, list=13%, signal=23%	Spi1/Ppbp/Cd86/Ly86/Pf4/Cd6/Ticam2/Ptafr/Fcgr2b/Tnip3/Tnfaip3/Cmpk2/Tlr6/Cxcl3/Il1b/Cxcl2/Havcr2/Cldn1/Scimp/Il10ra/P2rx7/Cd68/Tlr4/C4b/Ptgir/Tlr1/Maob/Irgm1/Gjb2/Mrc1/Ccr7/Cactin/Ednrb/Cxcl9/Cd55/Ccr5/Casp1/Tnf/Cd14/Irf8/Tlr2/Pde4b/Bcl10/Cyp1a1/Tgfb1/Trem2/Ccl12/Il10/Abca1/Malt1/B2m/Kmo/Mef2c/Ptger2/Ccl5/Gch1/Ptger4/Prkca/Tab2/Irak2/Slpi/Cx3cr1/Trim12c/Vcam1/Nlrp3/Pirb/Litaf/Trim41/Akap8/Nod2/Ir…
GOBP_MULTICELLULAR_ORGANISMAL_HOMEOSTASIS	429	0.376301	1.35959	0.0368098	0.220633	0.188038	2790	tags=24%, list=16%, signal=21%	Calca/Igha/Jchain/Oxtr/Drd1/Elovl3/Piwil4/Gpr55/Bglap3/Wnk3/Acsl1/Bbs12/Trf/Ucp1/Atp6v1b1/Cytl1/Slc28a2/Abat/Tnfaip3/Flcn/Il1b/Cmklr1/Fabp4/Irf4/Fabp5/Cldn5/Ctsh/Syk/Cldn1/Trp63/Csf1r/Igkc/P2rx7/Pdk4/Esrrb/Lpin1/Tlr4/Rb1/Vps54/Rbpj/Aqp3/Trpm2/Tfrc/Rcn3/Il4/Pdgfc/Ednrb/Lcn2/Cdhr1/Ccr2/Scnn1g/Lyz2/Tnf/Gigyf2/Tfe3/Scnn1b/Atf4/Plcl2/Oas1a/Nxnl1/Crtc3/Comp/P2rx4/Angpt1/Slc27a1/Pbld1/Ubash3b/Sash3/B2m/…
GOBP_NEGATIVE_REGULATION_OF_LYMPHOCYTE_ACTIVATION	133	0.422902	1.39278	0.037037	0.221453	0.188736	1847	tags=20%, list=10%, signal=18%	Cd86/Pla2g2d/Socs5/Btk/H2-Eb1/Tarm1/Clec4g/Cd74/Fcgr2b/Lilrb4b/Tyrobp/Tnfaip3/Havcr2/Tnfaip8l2/Ifi204/Cd300a/Il4/Tnfrsf13b/Vsir/Ptpn2/Il10/Inhba/Laptm5/H2-Q7/Lag3/H2-Q1/Bmp4
GOBP_REGULATION_OF_PATTERN_RECOGNITION_RECEPTOR_SIGNALING_PATHWAY	99	0.463324	1.45424	0.0372578	0.222229	0.189398	2300	tags=29%, list=13%, signal=26%	Oasl1/Ticam2/Sarm1/Tnfaip3/Tlr6/Irf4/Irf7/Tlr4/Tasl/Tlr1/Ninj1/Birc3/Cd300a/Rsad2/Gps2/Cactin/Ddx60/Gpatch3/Birc2/Tlr2/Rab7b/Trem2/Arrb2/Ddx3x/Slc15a2/Hspa1a/Nod2/Lgr4/Appl2
GOBP_REGULATION_OF_T_CELL_DIFFERENTIATION	131	0.424698	1.39692	0.0372493	0.222229	0.189398	2263	tags=22%, list=13%, signal=19%	Vnn1/Cd86/H2-Ea/Socs5/Cd83/H2-Eb1/Cd74/Lilrb4b/Cd2/Prdm1/Irf4/Rhoh/Syk/Il4/Ccr2/Vsir/Ptpn2/Ptprc/Cd46/Malt1/Sash3/H2-Q7/Lag3/Zeb1/Bmp4/Rasgrp1/Nlrp3/Pirb/Cd28
GOBP_RESPONSE_TO_CORTICOSTEROID	123	0.439222	1.42258	0.037464	0.222644	0.189752	955	tags=11%, list=5%, signal=10%	Csn1s1/Htr1b/Bglap3/Ptafr/Aif1/Igfbp2/Il1rn/Cldn1/Fbxo32/Cpn1/Maob/Gjb2/Pappa
GOBP_REGULATION_OF_MUSCLE_CONTRACTION	123	0.437919	1.41836	0.037464	0.222644	0.189752	3254	tags=31%, list=18%, signal=25%	Calca/Cnn1/Oxtr/Atp2a1/Ptafr/Scn4a/Abat/Tnnc2/Casq2/Tacr3/Tnnt1/Myl9/Prkg1/Zdhhc21/Pde4b/P2rx4/Tnnt3/Camk2d/Adora2b/Gucy1a1/Dmpk/Slc8a1/Tmem38b/Ppp1r12b/Plce1/Pik3cg/Gper1/Atp2b1/Ptgs2/Setd3/Sphk1/Tnni2/Dlg1/Ank2/Myocd/Smad7/Sumo1/Tpm1
GOBP_PRODUCTION_OF_MOLECULAR_MEDIATOR_OF_IMMUNE_RESPONSE	175	0.46023	1.5491	0.0375347	0.222794	0.189879	2690	tags=31%, list=15%, signal=26%	Cd86/H2-Ea/Btk/H2-Eb1/Slamf9/H2-DMa/Cd74/Fcgr2b/Lilrb4b/H2-Aa/H2-Ab1/Il1b/H2-DMb1/H2-Ob/Cd40/Scimp/Igkc/Tlr4/Cgas/Samhd1/Hmox1/Tfrc/Rsad2/Il4/H2-T23/Cd55/Ccr2/Msh6/Tnf/Bcl10/Tgfb1/Angpt1/Ptprc/Il10/Laptm5/Malt1/Sash3/H2-Q7/B2m/H2-Q1/Traf2/Dnajb9/Nlrp3/Pirb/Cd28/Nod2/Tgfb2/Cd22/Shld2/Cd226/Ndfip1/Gapt/Cyren/Aplf
GOBP_NEGATIVE_REGULATION_OF_TOLL_LIKE_RECEPTOR_SIGNALING_PATHWAY	37	0.554514	1.48177	0.0376481	0.223196	0.190222	2282	tags=32%, list=13%, signal=28%	Sarm1/Tnfaip3/Tlr6/Irf4/Cd300a/Gps2/Cactin/Rab7b/Trem2/Arrb2/Nod2/Lgr4
GOBP_ANATOMICAL_STRUCTURE_HOMEOSTASIS	253	0.426408	1.48035	0.038382	0.226176	0.192762	2790	tags=28%, list=16%, signal=24%	Calca/Igha/Jchain/Htr1b/Piwil4/Gpr55/Bglap3/Wnk3/Bbs12/Trf/Atp2b2/Cytl1/Slc8a2/Slc28a2/Tnfaip3/Cldn5/Ctsh/Syk/Cldn1/Csf1r/Prkn/Igkc/P2rx7/Pdk4/Esrrb/Tlr4/Rb1/Vps54/Tfrc/Rcn3/Cdhr1/Ccr2/Lyz2/Gigyf2/Oas1a/Nxnl1/Comp/P2rx4/Angpt1/Pbld1/Ubash3b/Sash3/Tspoap1/B2m/Nphp4/Prkca/Poc1b/Tnfrsf11b/Slc28a2b/Cfl2/Nod2/Zfp458/Tmem64/Itgb1/Dcstamp/Cib2/Cdh3/Fh1/Bcl2/Lipa/Lpcat1/Gpr137b/Atp2b1/Dram2/Usp45/Coro1a/…
GOBP_REGULATION_OF_PROTEOLYSIS	582	0.353337	1.30683	0.0389462	0.228949	0.195125	2150	tags=14%, list=12%, signal=13%	Csn2/Slc22a2/Rarres1/Sh3rf3/Nkx3-1/Socs5/Casp4/Mndal/Cst3/Lrig2/Casp8ap2/Il1b/Epha7/Ctsc/Col7a1/Tank/Mmp9/Rnf144b/Apoe/Ctsh/Syk/Trp63/Serpinf2/Prkn/Rnf180/Tnfsf10/Wfdc1/Snx9/Naip2/Nfe2l2/Ctsb/C4b/Grn/Lrrk2/Pcolce2/Birc3/Serpinb6a/Rcn3/Efna3/Plgrkt/Aph1c/Pros1/Serpinb8/Epha4/Serpina1b/Birc2/Casp1/Tnf/Fbxw7/Gas6/Bcl10/Vsir/Renbp/Pparg/Trem2/Rchy1/Rps6ka1/Ufl1/Il10/Laptm5/Malt1/Arrb2/Rnf144a/Fam122a…
GOBP_NEGATIVE_REGULATION_OF_AMYLOID_FIBRIL_FORMATION	11	0.73241	1.55235	0.0392322	0.229339	0.195458	3184	tags=55%, list=18%, signal=45%	Apoe/Trem2/Vbp1/Pfdn5/Cryab/Pfdn4
GOBP_VIRAL_LIFE_CYCLE	266	0.388862	1.35661	0.0391645	0.229339	0.195458	2588	tags=23%, list=15%, signal=20%	Cxcr6/Cd86/Oasl1/H2-Eb1/Lamp1/Cd4/Ciita/Efnb3/Cd209b/Clec4g/Cd74/Vapa/Oas2/Apoe/Cldn1/Prkn/Wwp1/Siglec1/Pik3c2g/Oas3/Ctsb/Ctsl/Fam111a/Isg15/Mrc1/Tfrc/Selplg/Rsad2/Cd55/Ccr5/Tnf/Rnasel/Gas6/Setdb1/Oas1a/Trim26/Uvrag/Ccl12/Cd46/Itgb7/Clec5a/Rab29/Ccl5/Ddx3x/Trim34a/Hspa1a/Slpi/Ifitm3/Trim12c/Resf1/Mitd1/Trim21/Vps18/Gbp7/Cd28/Itgb1/Snx3/Egfr/Ccl2/Bcl2
GOBP_SECRETION	704	0.344639	1.28448	0.0393258	0.229526	0.195617	1864	tags=14%, list=11%, signal=13%	Csn2/Spi1/Slc22a2/Oxtr/Drd1/Htr1b/Nkx3-1/Pla2g2d/Nlgn1/Btk/H2-Eb1/Lamp1/Ptafr/Cd74/Fcgr2b/Cd33/Abat/Il1rn/Tph1/Il1b/Camk2a/Pla2g2e/Vsnl1/Acsl3/Oas2/Rab3il1/Apoe/Syk/Rab11fip5/Prkn/Rap1a/P2rx7/Plek/Tlr4/Smpd3/Erbb4/Trpc4/Slc9b2/Trpm2/Stam/COX2/Hmox1/Maob/Gpr68/Cd84/Lrrk2/Nrxn2/Pip5k1c/Exph5/Cd300a/Ccr1/Rcn3/Stx1b/Rsad2/Il4/Ppt1/Snx5/Ednrb/Rac2/Stxbp3/Ccr2/Tvp23a/Itgam/Cd2ap/Syt3/Clasp2/Rab8b/Tnf/S…
GOBP_CELLULAR_RESPONSE_TO_AMYLOID_BETA	38	0.554491	1.48131	0.0395519	0.229676	0.195744	4119	tags=53%, list=23%, signal=40%	Casp4/Fcgr2b/Tlr6/Tlr4/Cacna2d1/Epha4/Tnf/Trem2/Vcam1/Lgmn/Atp1a3/Cacna1a/Igf1r/Bcl2l11/Abcc1/Snx6/Cacnb1/Igf1/Fpr2/Ephb2
GOBP_VIRAL_GENOME_REPLICATION	114	0.448682	1.43347	0.0394161	0.229676	0.195744	3408	tags=29%, list=19%, signal=24%	Cxcr6/Oasl1/Cd209b/Vapa/Oas2/Prkn/Pik3c2g/Oas3/Fam111a/Isg15/Rsad2/Tnf/Rnasel/Gas6/Setdb1/Oas1a/Ccl12/Rab29/Ccl5/Ddx3x/Slpi/Ifitm3/Resf1/Gbp7/Cd28/Ccl2/Bcl2/Stom/Oas1g/Ifi205/Inpp5k/Morc2a/Bst2
GOBP_REGULATED_EXOCYTOSIS	188	0.417538	1.41825	0.0395863	0.229676	0.195744	2679	tags=25%, list=15%, signal=21%	Spi1/Drd1/Htr1b/Nlgn1/Btk/Lamp1/Ptafr/Fcgr2b/Tph1/Syk/Rab11fip5/Rap1a/P2rx7/Plek/Hmox1/Cd84/Lrrk2/Pip5k1c/Cd300a/Stx1b/Il4/Rac2/Stxbp3/Ccr2/Itgam/Syt3/Cacna1h/Milr1/Dtnbp1/Stx19/Adora2b/H2-Q1/Rap1b/Stx11/Sv2a/Stxbp1/Syt12/Rasgrp1/Pik3cd/Vps18/Prkcb/Fgr/Rab11fip2/Pik3cg/Stx1a/Lat2/Coro1a
GOBP_RESPONSE_TO_VIRUS	314	0.379096	1.33814	0.0396419	0.229726	0.195787	3243	tags=26%, list=18%, signal=22%	Ifit3/Tlr7/Oasl1/Ifi44l/Ifi44/Rnase6/Ifit2/Acta2/Tnfaip3/Il1b/Ifnar2/Cd40/Dtx3l/Oas2/Il10rb/Parp9/Itgb8/Irf7/Oas3/Cgas/Samhd1/Isg15/Irgm1/Zbp1/Birc3/Ccl22/Rsad2/Il4/Ifit1/Rtp4/Cxcl9/Serinc3/Ddx60/Gpatch3/Birc2/Tnf/Ccl4/Rnasel/Tlr2/Unc93b1/Cyp1a1/Oas1a/Trim26/Ccl12/Ptprc/Npc2/Ccl5/Ddx3x/Trim34a/Trim56/Ifitm3/Tpt1/Selenok/Trim12c/Trim21/Nlrp3/Pirb/Gbp7/Trim41/Irgm2/Senp7/Crcp/Fgr/Smad3/Nlrc5/Bcl2/I…
GOBP_POSITIVE_REGULATION_OF_I_KAPPAB_KINASE_NF_KAPPAB_SIGNALING	176	0.411044	1.3852	0.0397805	0.229984	0.196007	2914	tags=28%, list=16%, signal=23%	H2-Eb1/Cd4/Ticam2/Cd74/Tlr6/Il1b/Vapa/Tnfrsf19/Cd40/Tifa/Apol8/Prkn/Tnfsf10/Tlr4/Hmox1/Tfrc/Birc3/Ror1/Ccr7/Birc2/Casp1/Tnf/Ripk1/Clec4n/Bcl10/Alpk1/Malt1/Htr2b/Trim34a/Tmem106a/Ecm1/Tab2/Traf2/Trim12c/Trim21/Litaf/Nod2/Prkcb/Plekhg5/Sharpin/Rel/Tfg/Tnip2/Ndfip1/Ajuba/Peli1/Trim14/Irak4/Nod1
GOBP_SECOND_MESSENGER_MEDIATED_SIGNALING	234	0.394311	1.35543	0.0401606	0.231908	0.197646	2652	tags=27%, list=15%, signal=23%	Cxcr6/Chp2/Agtr2/Btk/Cd4/P2ry12/Slc8a2/Ccrl2/Cmklr1/Apoe/Syk/Cxcr5/P2rx7/Plek/Cgas/Pde3b/Trpm2/Casq2/Irgm1/Cxcr3/Lrrk2/Sctr/Ccr1/Ccr7/Ednrb/Ccr5/Myoz1/Ccr2/Prkg1/Sult1a1/Tnf/Ccl4/Nfatc2/Grin2c/Trem2/P2rx4/Ptprc/Camk2d/Adora2b/Gucy1a1/Nudt4/Rnf157/Htr2b/Dmpk/Hrh1/Cx3cr1/Slc8a1/Ppp1r9a/Selenok/Vcam1/Kcnc2/Tmem38b/Nppc/Rcan3/Irgm2/Cd22/Itpr2/Efhb/Egfr/Plce1/Dgkq/Lat2/Lmcd1
GOBP_NEUTROPHIL_MEDIATED_IMMUNITY	30	0.587454	1.50162	0.0404531	0.233321	0.198851	1288	tags=23%, list=7%, signal=22%	Spi1/Dnase1l3/Ptafr/Syk/Stxbp3/Itgam/Scnn1b
GOBP_POSITIVE_REGULATION_OF_EXTRINSIC_APOPTOTIC_SIGNALING_PATHWAY	48	0.531317	1.47271	0.0406886	0.234127	0.199538	2795	tags=29%, list=16%, signal=25%	Agtr2/Tnfsf10/Stk4/Tnf/Ripk1/Bcl10/Ptprc/Inhba/Tnfsf12/Cyld/Traf2/G0s2/Gper1/Pten
GOBP_NEGATIVE_REGULATION_OF_CYTOKINE_PRODUCTION_INVOLVED_IN_INFLAMMATORY_RESPONSE	21	0.642096	1.55163	0.0407761	0.234329	0.19971	4707	tags=62%, list=27%, signal=45%	Lilrb4b/Apod/Adcy7/Abcd2/Trem2/Appl2/F2/Abcd1/Ceacam1/Cuedc2/Ephb2/Macir/Pycard
GOBP_REGULATION_OF_PLATELET_DERIVED_GROWTH_FACTOR_RECEPTOR_SIGNALING_PATHWAY	22	0.62732	1.52823	0.0411184	0.235492	0.200701	1450	tags=23%, list=8%, signal=21%	Lrig2/Apod/Ptgir/Ptpn12/Ptpn2
GOBP_MAMMARY_GLAND_DEVELOPMENT	117	0.439349	1.41224	0.0419075	0.238614	0.203362	810	tags=6%, list=5%, signal=6%	Csn2/Oxtr/Oas2/Csf1r/Erbb4/Orai1/COX2
GOBP_UNSATURATED_FATTY_ACID_METABOLIC_PROCESS	79	0.478102	1.44873	0.0421053	0.238629	0.203375	1595	tags=22%, list=9%, signal=20%	Elovl3/Cd74/Atp6v1b1/Abhd12/Pla2g4c/Il1b/Fads2/Hpgds/Fabp5/Fads1/Tbxas1/Daglb/Abcd2/Cyp1a1/Cyp2s1/Pnpla8/Ephx1
GOBP_REGULATION_OF_TUBE_SIZE	106	0.445375	1.41586	0.042029	0.238629	0.203375	2067	tags=22%, list=12%, signal=19%	Calca/Oxtr/Drd1/Htr1b/Agtr2/Acta2/Rap1gds1/Apoe/Serpinf2/Tbxas1/Ednrb/Prkg1/Tnf/Scnn1b/Zdhhc21/Comp/Adora2b/Gucy1a1/Htr2b/Gch1/Scpep1/Hrh1/Slc8a1
GOBP_DNA_METHYLATION_OR_DEMETHYLATION	70	0.479982	1.43031	0.0424886	0.240245	0.204752	1372	tags=13%, list=8%, signal=12%	Spi1/Apobec2/Piwil4/Dnmt3b/Ppm1d/Apobec1/Atrx/Piwil2/Cyp1a1
GOBP_INNATE_IMMUNE_RESPONSE_IN_MUCOSA	14	0.699033	1.55012	0.0430293	0.241534	0.20585	24	tags=14%, list=0%, signal=14%	Rnase2a/Ear2
GOBP_REGULATION_OF_T_CELL_MEDIATED_CYTOTOXICITY	31	0.578216	1.49578	0.0430622	0.241534	0.20585	3688	tags=52%, list=21%, signal=41%	H2-Ea/H2-Eb1/Fcgr2b/P2rx7/H2-T23/Ptprc/Gm8909/H2-Q7/B2m/H2-Q1/Pirb/Cd1d1/H2-D1/Cyrib/Ceacam1/Nckap1l
GOBP_ASTROCYTE_DEVELOPMENT	32	0.572268	1.49225	0.0429936	0.241534	0.20585	3475	tags=47%, list=20%, signal=38%	Drd1/C1qa/Il1b/Tlr4/Grn/Ror1/Lamc3/Tnf/Trem2/C5ar1/Tspan2/Vim/Il6/Nr1d1/Ifngr1
GOBP_GAP_JUNCTION_ASSEMBLY	15	0.692152	1.55118	0.0434028	0.242887	0.207003	862	tags=20%, list=5%, signal=19%	Tbx5/Il1b/Gjb2
GOBP_REGULATION_OF_MICROGLIAL_CELL_ACTIVATION	15	0.691762	1.55031	0.0434028	0.242887	0.207003	3409	tags=53%, list=19%, signal=43%	Ctsc/Grn/Lrrk2/Trem2/Ptprc/Sphk1/Il6/Nr1d1
GOBP_RESPONSE_TO_INTERFERON_ALPHA	19	0.65512	1.53246	0.0436242	0.243741	0.207732	2112	tags=37%, list=12%, signal=32%	Ifit3/Mndal/Ifit2/Ifnar2/Gas6/Ifitm3/Tpr
GOBP_NEGATIVE_REGULATION_OF_HUMORAL_IMMUNE_RESPONSE	11	0.720576	1.52727	0.0437828	0.243897	0.207865	1540	tags=27%, list=9%, signal=25%	Fcgr2b/Cd55/Cd46
GOBP_POSITIVE_REGULATION_OF_INTERFERON_BETA_PRODUCTION	40	0.545368	1.47328	0.0437601	0.243897	0.207865	3644	tags=40%, list=21%, signal=32%	Tlr7/Oas2/Irf7/Oas3/Tlr4/Isg15/Tlr2/Oas1a/Ddx3x/Trim56/Tlr8/Irf1/Oas1g/Ripk2/Rnf135/Ptpn11
GOBP_REGULATION_OF_NUCLEOTIDE_BINDING_OLIGOMERIZATION_DOMAIN_CONTAINING_SIGNALING_PATHWAY	13	0.718814	1.56621	0.0440141	0.244907	0.208725	2923	tags=54%, list=17%, signal=45%	Tnfaip3/Tlr4/Birc3/Birc2/Slc15a2/Hspa1a/Ptpn22
GOBP_POSITIVE_REGULATION_OF_MACROPHAGE_MIGRATION	23	0.623308	1.52549	0.0444811	0.246384	0.209984	2374	tags=39%, list=13%, signal=34%	P2ry12/Cmklr1/C3ar1/Csf1r/Trem2/P2rx4/Ccl5/Cx3cr1/C5ar1
GOBP_PROXIMAL_DISTAL_PATTERN_FORMATION	23	0.622349	1.52315	0.0444811	0.246384	0.209984	3709	tags=39%, list=21%, signal=31%	Aldh1a2/Trp63/Hoxb9/Hoxa10/Gli1/Pbx1/Irx3/Fgf10/Lrp4
GOBP_POSITIVE_REGULATION_OF_LIPID_TRANSPORT	65	0.48803	1.43529	0.0444785	0.246384	0.209984	1842	tags=26%, list=10%, signal=24%	Nkx3-1/Acsl1/Pltp/Il1b/Apoe/P2rx7/Prkcd/Atp8a2/Gps2/Tmem30a/Pparg/Trem2/P2rx4/Abca1/Dbi/Abcb4/Eepd1
GOBP_ION_HOMEOSTASIS	584	0.349375	1.29345	0.0446224	0.246704	0.210257	2789	tags=24%, list=16%, signal=21%	Calca/Oxtr/Atp2a1/Drd1/Cybrd1/Cxcr6/Htr1b/Gpr55/Unc80/Tbx5/Wnk3/Trf/Atp2b2/Atp6v1b1/Slc8a2/Gpr65/Hcrtr1/Slc9a9/Car12/Rap1gds1/Ccrl2/Cmklr1/P2ry6/Micu2/Cd40/Flvcr1/C3ar1/P2ry10/Apoe/Prkn/Cxcr5/P2rx7/Pdk4/Slc30a9/Grn/Hmox2/Trpc4/Mcub/Ptgir/Tasl/Trpm2/Casq2/Tbxas1/Ccl7/Hmox1/Cacna2d1/Cxcr3/Lpar6/Tfrc/Lrrk2/Gna15/Mcoln2/Ccl6/Ccr1/Ccr7/Slc4a7/Cd52/Ppt1/Snx5/Ednrb/Lcn2/Cxcl9/Cd55/Ccr5/Ccr2/Scnn1g/Jph2/…
GOBP_CYTOLYSIS	14	0.695093	1.54138	0.0447504	0.246712	0.210264	3636	tags=57%, list=21%, signal=45%	Ninj1/Lyz2/Gzma/Tgfb1/Rraga/C8g/Mill2/C6
GOBP_HEPARIN_METABOLIC_PROCESS	14	0.694782	1.54069	0.0447504	0.246712	0.210264	1518	tags=36%, list=9%, signal=33%	Hpse/Ndst3/Ednrb/Idua/Angpt1
GOBP_ANTIGEN_PROCESSING_AND_PRESENTATION_OF_ENDOGENOUS_ANTIGEN	21	0.625887	1.51246	0.0449251	0.246893	0.210418	1807	tags=38%, list=10%, signal=34%	H2-Ea/H2-Eb1/Cd74/H2-T23/Gm8909/H2-Q7/B2m/H2-Q1
GOBP_CATECHOL_CONTAINING_COMPOUND_METABOLIC_PROCESS	36	0.540289	1.43739	0.0453809	0.249111	0.212308	2291	tags=36%, list=13%, signal=31%	Drd1/Abat/Prkn/Rnf180/Maob/Tacr3/Itgam/Sult1a1/Gch1/Moxd1/Comt/Aldh2/Tgfb2
GOBP_NEGATIVE_REGULATION_OF_MYELOID_CELL_DIFFERENTIATION	74	0.477134	1.43202	0.0454545	0.249236	0.212414	2278	tags=23%, list=13%, signal=20%	C1qc/Gpr55/Pf4/Lilrb4b/Mafb/Tlr4/Gpr68/Il4/H4c14/Fbxw7/H4f16/Ptpn2/Inhba/Ubash3b/Fstl3/Pirb/Zfp458
GOBP_ORGAN_OR_TISSUE_SPECIFIC_IMMUNE_RESPONSE	20	0.637421	1.5095	0.0457627	0.249588	0.212715	24	tags=10%, list=0%, signal=10%	Rnase2a/Ear2
GOBP_POSITIVE_REGULATION_OF_ACUTE_INFLAMMATORY_RESPONSE	20	0.635088	1.50398	0.0457627	0.249588	0.212715	4027	tags=70%, list=23%, signal=54%	Btk/Il1b/Ccr7/H2-T23/Alox5ap/Tnf/C3/Ptger3/Pik3cg/Ptgs2/Il6/Osm/Tnfrsf11a/Creb3l3
GOCC_EXTERNAL_SIDE_OF_PLASMA_MEMBRANE	280	0.554744	1.94456	3.12395e-05	0.00193997	0.00168693	2449	tags=31%, list=14%, signal=27%	Igha/Clec4b1/Cxcr6/Cd86/Btn1a1/Cd6/Cd83/Nlgn1/H2-Eb1/Lamp1/Cd48/Folr2/Cd4/Cd163/Trf/Ighm/Slamf9/Cd209b/Clec4g/Cd74/Slamf7/Tnfrsf13c/Fcgr2b/Mgl2/Cd2/Fcer1g/Clec10a/Plet1/Cd33/Clec4a3/Ebi3/Adgre1/Ccrl2/Cd40/Igkc/Cxcr5/P2rx7/Tlr4/Ctsb/Cd200r1/Cd302/Cd84/Cxcr3/Tfrc/Ccr1/Ccr7/H2-T23/Enpp3/Adgra3/Cxcl9/Ccr5/Ccr2/Scnn1g/Itgam/Tnf/Clec4n/Cd14/Scnn1b/Trbc2/Scara5/Atp6ap2/Ptprc/Neu3/Slc4a3/Fcer2a/Abca1/Fcg…
GOCC_SIDE_OF_MEMBRANE	457	0.488768	1.7831	2.83509e-05	0.00193997	0.00168693	2502	tags=27%, list=14%, signal=24%	Igha/Clec4b1/Cxcr6/Cd86/Btn1a1/Rgs1/H2-Ea/Cd6/Cd83/Nlgn1/H2-Eb1/Lamp1/Cd48/Folr2/Cd4/Cd163/Trf/Ighm/Slamf9/Cd209b/Clec4g/Cd74/Slamf7/Tnfrsf13c/Fcgr2b/Lilrb4b/Traf1/Mgl2/H2-Aa/Stac/Cd2/Fcer1g/Clec10a/Plet1/H2-Ab1/Cd33/Syap1/Clec4a3/Ptpn7/Ebi3/Adgre1/Ccrl2/Cd40/Tiam1/Syk/Igkc/Cxcr5/P2rx7/Snx9/Tlr4/Ctsb/Cd200r1/Cd302/Cd84/Cxcr3/Tfrc/Lrrk2/Gna15/Ccr1/Ccr7/Cyth1/H2-T23/Enpp3/Ctsa/Snx5/Adgra3/Cxcl9/Ccr…
GOCC_MHC_CLASS_II_PROTEIN_COMPLEX	10	0.913429	1.85688	0.000123166	0.00509906	0.00443396	480	tags=80%, list=3%, signal=78%	H2-Ea/H2-Eb1/H2-DMa/Cd74/H2-Aa/H2-Ab1/H2-DMb1/H2-Ob
GOCC_MHC_PROTEIN_COMPLEX	20	0.825212	1.97561	0.000326246	0.0119176	0.0103631	1807	tags=65%, list=10%, signal=58%	H2-Ea/H2-Eb1/H2-DMa/Cd74/H2-Aa/H2-Ab1/H2-DMb1/H2-Ob/H2-T23/Gm8909/H2-Q7/B2m/H2-Q1
GOCC_LUMENAL_SIDE_OF_ENDOPLASMIC_RETICULUM_MEMBRANE	22	0.732252	1.79278	0.00164827	0.0379103	0.0329655	1807	tags=41%, list=10%, signal=37%	H2-Ea/H2-Eb1/Cd74/H2-Aa/H2-Ab1/H2-T23/Gm8909/H2-Q7/H2-Q1
GOCC_CELL_SURFACE	631	0.400064	1.49137	0.00276414	0.0476814	0.0414621	2055	tags=21%, list=12%, signal=19%	Igha/Cd5l/Tspan33/Clec4b1/Cxcr6/Cd86/Btn1a1/Folh1/H2-Ea/Fcrls/Cd6/Kcnk2/Cd83/Nlgn1/H2-Eb1/Lamp1/Cd48/Slc26a9/Folr2/Cd4/Cd163/Trf/Ighm/Slamf9/Cd209b/Clec4g/H2-DMa/Cd74/Slamf7/P2ry12/Tnfrsf13c/Fcgr2b/Lilrb4b/Mgl2/Cd2/Fcer1g/Clec10a/Plet1/Ppfia4/Cd33/Clec4a3/Wif1/Ebi3/Tyrobp/Adgre1/Ccrl2/Ndp/Cd40/Havcr2/Col23a1/Kiss1r/Csf1r/Serpinf2/Igkc/Cxcr5/P2rx7/Itgb8/Tlr4/Ctsb/Trpc4/Cd200r1/Cd302/Cd84/Cd53/Cxcr…
GOCC_VACUOLAR_LUMEN	145	0.512489	1.67388	0.00367707	0.0585503	0.0509133	2029	tags=27%, list=11%, signal=24%	Rnase2a/Ear2/Hpse/Cd74/Dapk2/Ctss/Naaa/Dpp7/Vcan/Ctsc/Fmod/Fabp5/Ifi204/Ctsb/Ctsl/Grn/Prkcd/Ids/Arsb/Gla/Ctsa/Ppt1/Ifi30/Gns/Hexa/Gm2a/Gpc6/Lyz2/Ftl1/Idua/Galc/Arhgap45/Creg1/Npc2/Hexb/Atp13a2/Omd/Asah1/C3
GOCC_SECRETORY_VESICLE	796	0.372649	1.39779	0.00360177	0.0585503	0.0509133	2786	tags=23%, list=16%, signal=21%	Rnase2a/Chil1/Ear2/Lamp5/Vnn1/Clec4b1/Ppbp/Amph/Kirrel3/Pf4/Myo5a/Lamp1/Tarm1/Folr2/Hpse/Selenop/Trf/Ticam2/Cfp/Ptafr/Fcgr2b/Atp6v1b1/Cst3/Ctss/Fcer1g/Cotl1/Ncf2/Cd33/Olr1/Tyrobp/Dpp7/Clec12a/Irag2/Spaca9/Cxcl3/Il1b/Cxcl2/Vapa/Srgn/Ctsc/C3ar1/Slc2a13/Mmp9/Fabp5/Rab3il1/Ctsh/Rab11fip5/Ifi204/Serpinf2/Arhgap9/F13a1/Rap1a/Gmfg/Cd68/Ctsb/Ctsl/Grn/Hmox2/Slc9b2/Stbd1/Prkcd/Trpm2/Ston2/Cd53/Idh1/Lrrk2/M…
GOCC_IMMUNOLOGICAL_SYNAPSE	42	0.597782	1.633	0.00430146	0.0636001	0.0553045	3478	tags=45%, list=20%, signal=36%	H2-Ea/Cd6/H2-Eb1/Cd37/Havcr2/Rhoh/Scimp/Cd53/Bcl10/Gzma/Prkcq/Cd28/Il4i1/Atp2b1/Coro1a/Lck/Dlg1/Nptn/Snx27
GOCC_BLOOD_MICROPARTICLE	76	0.561887	1.69132	0.00489745	0.0691208	0.0601051	2096	tags=32%, list=12%, signal=28%	Igha/Cd5l/Jchain/C1qc/Trf/Ighm/Acta1/C1qb/Apoe/Cfh/Serpinf2/F13a1/Igkc/C4b/Tfrc/Pros1/Apol9a/Tgfb1/Lgals3bp/Hspa1a/C3/Cp/Angptl4/Zbtb38
GOCC_VACUOLE	718	0.374412	1.39998	0.00605206	0.0817028	0.0710459	2899	tags=22%, list=16%, signal=19%	Rnase2a/Ear2/Lamp5/Cybrd1/Tlr7/Vnn1/H2-Ea/Tmem150b/H2-Eb1/Myo5a/Lamp1/Rnase6/Atp6v1c2/Hpse/H2-DMa/Cd74/Atp6v1b1/Slc46a3/Dapk2/H2-Aa/Ctss/Naaa/Marchf1/Ncf2/H2-Ab1/Dpp7/Tnfaip3/Irag2/Flcn/Il1b/Vapa/H2-DMb1/H2-Ob/Vcan/Rragd/Srgn/Ctsc/Fmod/Dtx3l/C3ar1/Slc2a13/Fabp5/Ctsh/Tm6sf1/Ifi204/Pip4k2a/Cd68/Ctsb/Ctsl/Grn/Plekhf1/Prkcd/Tasl/Trpm2/Optn/Irgm1/Ids/Lrrk2/Mcoln2/Arsb/Mylpf/Gla/Ctsa/Ap1s2/Ppt1/Plbd1/I…
GOCC_PHAGOCYTIC_VESICLE	133	0.51325	1.66665	0.00651187	0.0860398	0.0748172	2971	tags=32%, list=17%, signal=27%	Tlr7/Lamp1/Ctss/Ncf2/Was/Tlr6/Rab32/Syk/Scimp/Pld4/Rab11fip5/Tlr1/Irgm1/H2-T23/Rac2/Stxbp3/Rab8b/Tlr2/Unc93b1/Mpeg1/Rab7b/Uvrag/Stx6/Abca1/Ncf4/Cybb/Gm8909/H2-Q7/B2m/H2-Q1/Rab22a/Stxbp1/Ncf1/Nod2/Irgm2/Appl2/Snx3/Coro1a/Fmnl1/Trim14/Vim/Nod1/Slc11a1
GOCC_SECRETORY_GRANULE	670	0.373212	1.3959	0.00707143	0.0878271	0.0763714	2786	tags=23%, list=16%, signal=20%	Rnase2a/Chil1/Ear2/Vnn1/Clec4b1/Ppbp/Pf4/Myo5a/Lamp1/Tarm1/Folr2/Hpse/Selenop/Trf/Ticam2/Cfp/Ptafr/Fcgr2b/Cst3/Ctss/Fcer1g/Cotl1/Ncf2/Cd33/Olr1/Tyrobp/Dpp7/Clec12a/Irag2/Spaca9/Cxcl3/Il1b/Cxcl2/Vapa/Srgn/Ctsc/C3ar1/Mmp9/Fabp5/Ctsh/Rab11fip5/Ifi204/Serpinf2/Arhgap9/F13a1/Rap1a/Gmfg/Cd68/Ctsb/Ctsl/Grn/Hmox2/Stbd1/Prkcd/Trpm2/Cd53/Idh1/Mospd2/Hk3/Cd300a/Serpinb6a/Tmsb4x/Arsb/Gla/Ctsa/Plekho2/Tmem30a…
GOCC_LUMENAL_SIDE_OF_MEMBRANE	27	0.658711	1.68364	0.00793904	0.0948105	0.0824439	1807	tags=37%, list=10%, signal=33%	H2-Ea/H2-Eb1/Cd74/H2-Aa/H2-Ab1/H2-T23/Ctsa/Gm8909/H2-Q7/H2-Q1
GOCC_PHAGOCYTIC_CUP	28	0.672462	1.73198	0.00868007	0.101704	0.0884385	2679	tags=50%, list=15%, signal=42%	Ticam2/Aif1/Tlr4/Irgm1/Pip5k1c/Snx5/Tnf/Myo1g/Irgm2/Arhgap12/Arhgap25/Rab11fip2/Lcp1/Coro1a
GOCC_AZUROPHIL_GRANULE_LUMEN	77	0.527076	1.58593	0.00928991	0.103414	0.0899253	1581	tags=23%, list=9%, signal=21%	Rnase2a/Ear2/Dpp7/Ctsc/Fabp5/Ifi204/Grn/Prkcd/Arsb/Gla/Ctsa/Gns/Gm2a/Lyz2/Ftl1/Arhgap45/Creg1/Npc2
GOCC_AZUROPHIL_GRANULE	135	0.480647	1.56192	0.0118788	0.12093	0.105156	1849	tags=21%, list=10%, signal=19%	Rnase2a/Ear2/Vnn1/Lamp1/Dpp7/Irag2/Vapa/Ctsc/C3ar1/Fabp5/Ifi204/Cd68/Grn/Prkcd/Arsb/Gla/Ctsa/Tmem30a/Gns/Nfam1/Hexa/Gm2a/Lyz2/Ftl1/Arhgap45/Creg1/Npc2/Rap1b/Hexb
GOCC_ENDOLYSOSOME	26	0.678131	1.71852	0.014058	0.127553	0.110915	1341	tags=27%, list=8%, signal=25%	Tlr7/Ctss/Ctsb/Ctsl/Prkcd/Tasl/Clta
GOCC_POLE_PLASM	10	0.783428	1.5926	0.0171847	0.148218	0.128885	2400	tags=40%, list=14%, signal=35%	Piwil4/Piwil2/Ddx3x/Tdrkh
GOCC_LYSOSOMAL_LUMEN	81	0.522286	1.58253	0.0169477	0.148218	0.128885	1932	tags=31%, list=11%, signal=28%	Hpse/Cd74/Ctss/Naaa/Vcan/Fmod/Ctsb/Ctsl/Ids/Arsb/Gla/Ctsa/Ppt1/Ifi30/Gns/Hexa/Gm2a/Gpc6/Idua/Galc/Npc2/Hexb/Atp13a2/Omd/Asah1
GOCC_INFLAMMASOME_COMPLEX	13	0.743708	1.62	0.0179247	0.149944	0.130386	2617	tags=54%, list=15%, signal=46%	Casp4/Naip2/Casp1/Dhx33/Ddx3x/Nlrp3/Gsdmd
GOCC_TERTIARY_GRANULE_MEMBRANE	67	0.506382	1.50258	0.0181091	0.149944	0.130386	3143	tags=42%, list=18%, signal=34%	Clec4b1/Tarm1/Ptafr/Fcer1g/Cd33/Olr1/Clec12a/Stbd1/Trpm2/Cd53/Cd300a/Serpinb6a/Itgam/Siglecf/Atp6ap2/Rap2c/Clec5a/Cybb/Lamtor3/Pirb/Slc2a3/Svip/Atp8b4/Rap2b/Stom/Slc11a1/Atp6v0c/Gpr84
GOCC_VESICLE_LUMEN	273	0.427515	1.49821	0.0178104	0.149944	0.130386	2204	tags=21%, list=12%, signal=19%	Rnase2a/Chil1/Ear2/Ppbp/Pf4/Folr2/Hpse/Selenop/Trf/Cfp/Cotl1/Dpp7/Cxcl3/Cxcl2/Srgn/Ctsc/Fabp5/Ctsh/Ifi204/Serpinf2/Arhgap9/F13a1/Gmfg/Grn/Prkcd/Idh1/Hk3/Tmsb4x/Arsb/Gla/Ctsa/Gns/Lcn2/Gtpbp2/Pros1/Gm2a/Serpina1b/Lyz2/Aldoc/Gas6/Ftl1/Tgfb1/Arhgap45/Creg1/Npc2/Ostf1/B2m/Lgals3bp/Cstb/Hexb/Ddx3x/Pdgfa/Ecm1/Slpi/C3/Cnn2/Dock2/Dnase1l1
GOCC_SECONDARY_LYSOSOME	15	0.714078	1.61397	0.0201235	0.158186	0.137553	2621	tags=47%, list=15%, signal=40%	Lamp1/Ncf2/Lrrk2/Ftl1/Ncf4/Ncf1/Ncoa4
GOCC_PRESYNAPTIC_ACTIVE_ZONE_MEMBRANE	25	0.630625	1.58111	0.0200789	0.158186	0.137553	3694	tags=40%, list=21%, signal=32%	Atp2b2/Ntng1/Stx1b/Stx19/Stx11/Stxbp1/Stx1a/Atp2b1/Nptn/Apba1
GOCC_TERTIARY_GRANULE_LUMEN	47	0.569873	1.60329	0.0214232	0.162241	0.14108	2617	tags=38%, list=15%, signal=33%	Ppbp/Folr2/Cfp/Cst3/Ctss/Cxcl3/Cxcl2/Mmp9/Ctsh/Idh1/Lyz2/Aldoc/B2m/Cstb/Asah1/Cnn2/Armc8/Gsdmd
GOCC_MYOSIN_II_COMPLEX	14	0.720154	1.59523	0.0218293	0.163326	0.142022	1086	tags=43%, list=6%, signal=40%	Myh4/Myh2/Myh11/Myl9/Mylpf/Myh1
GOCC_LATE_ENDOSOME_MEMBRANE	139	0.441475	1.44032	0.02449	0.178921	0.155583	2226	tags=20%, list=13%, signal=18%	Lamp5/H2-Ea/H2-Eb1/Lamp1/Ticam2/H2-DMa/Marchf1/Slc9a9/H2-DMb1/Cd68/Mcoln2/Osbpl11/Wdr91/Tmem30a/Cdip1/Rab7b/Vps39/Stard3nl/Atp10b/Adam30/Atp13a2/Lamtor3/Slc11a2/Ifitm3/Mitd1/Ubxn6/Vps18/Litaf
GOCC_TERTIARY_GRANULE	144	0.489182	1.59805	0.0254499	0.183772	0.159802	2771	tags=35%, list=16%, signal=30%	Clec4b1/Ppbp/Lamp1/Tarm1/Folr2/Cfp/Ptafr/Cst3/Ctss/Fcer1g/Cd33/Olr1/Clec12a/Cxcl3/Cxcl2/Mmp9/Ctsh/Stbd1/Trpm2/Cd53/Idh1/Cd300a/Serpinb6a/Cd55/Stxbp3/Itgam/Lyz2/Rac1/Aldoc/Siglecf/Atp6ap2/Rap2c/Clec5a/Cybb/B2m/Cstb/Lamtor3/Asah1/Tmem179b/Cnn2/Pirb/Armc8/Slc2a3/Svip/Gsdmd/Atp8b4/Rap2b/Stom/Prcp/Nfasc
GOCC_DENDRITE_MEMBRANE	25	0.617745	1.54881	0.0261156	0.186412	0.162097	3000	tags=44%, list=17%, signal=37%	Lamp5/Atp2b2/Gabre/Tacr3/Atf4/Slc12a5/Atp6ap2/Kcnc2/Gper1/Atp2b1/Itga8
GOCC_COLLAGEN_TRIMER	64	0.498911	1.47382	0.0300694	0.207479	0.180416	1230	tags=22%, list=7%, signal=20%	C1qc/Col9a3/Col9a2/Emid1/C1qa/C1qb/Col9a1/Col7a1/Col16a1/Col23a1/C1qtnf9/Col17a1/Col4a5/Col11a1
GOCC_PRESYNAPSE	377	0.377523	1.36087	0.0342537	0.221579	0.192677	2198	tags=18%, list=12%, signal=16%	Calca/Lamp5/Slc22a2/Drd1/Htr1b/Amph/Kirrel3/Kcnk2/Nlgn1/Lamp1/Efnb3/Atp2b2/Ntng1/Atp6v1b1/Slc8a2/Ppfia4/Slc22a3/Syap1/Tbc1d24/Slc2a13/Grik3/Prkn/P2rx7/Erbb4/Slc9b2/Grap/Ston2/Npff/Lrrk2/Nrxn2/Pip5k1c/Ror1/Shank2/Stx1b/Ppt1/Sv2b/Stxbp3/Epha4/Fcho2/Crhr2/Cttnbp2/Rab8b/Flrt3/Septin6/Pde4b/Clta/Rab35/Dtnbp1/Stx19/P2rx4/Clcn5/Stx6/Tprgl/Tspoap1/Pnisr/Itsn1/Sypl/Stx11/Slc29a4/Tpbg/Sv2a/Stxbp1/Slc8a1/Sy…
GOCC_VACUOLAR_MEMBRANE	410	0.369263	1.33933	0.0349819	0.221671	0.192757	2770	tags=21%, list=16%, signal=18%	Lamp5/Cybrd1/Tlr7/Vnn1/H2-Ea/Tmem150b/H2-Eb1/Lamp1/Atp6v1c2/Hpse/H2-DMa/Cd74/Atp6v1b1/Slc46a3/H2-Aa/Marchf1/H2-Ab1/Irag2/Flcn/Vapa/H2-DMb1/H2-Ob/Dtx3l/C3ar1/Tm6sf1/Cd68/Grn/Plekhf1/Tasl/Trpm2/Irgm1/Mcoln2/Mylpf/Ctsa/Ap1s2/Tmem30a/Nfam1/Sh3glb1/Daglb/Cdip1/Tmem150c/Clta/Vps39/Atp6ap2/Uvrag/P2rx4/Clcn5/Neu3/Stard3nl/Csf3r/Laptm5/Tfeb/Atp10b/Vldlr/Slc26a11/H2-Q1/Tmem192/Rap1b/Atp13a2/Lamtor3/Slc11a2…
GOCC_RECEPTOR_COMPLEX	285	0.388453	1.36547	0.0354553	0.222401	0.193393	2033	tags=20%, list=11%, signal=18%	Tlr7/Htr1b/Cacng5/Abcg5/Nlgn1/Cd4/Trf/Gpr160/Cd74/Traf1/Abhd12/Eps8/Olr1/Ebi3/Tlr6/Nrp2/Epha7/Cd40/Grik3/Gabre/Syk/Scimp/Csf1r/Il10rb/Itgb8/Plxna4/Tlr4/Erbb4/Cd200r1/Tlr1/Ephb1/Tfrc/Lrp8/Ror1/Arnt/Epha4/Itgam/Birc2/Ripk1/Cd14/Trbc2/Tlr2/Grin2c/Plxna3/Pparg/Dlg3/Notch2/Itgb7/Csf3r/Csf2ra/B2m/Ramp1/Htr2b/Vldlr/Tgfbr1/Traf2/Plxnc1/Tnfrsf11b
GOCC_LATE_ENDOSOME	250	0.391665	1.36734	0.0363636	0.225818	0.196364	2244	tags=19%, list=13%, signal=17%	Lamp5/H2-Ea/H2-Eb1/Myo5a/Lamp1/Trf/Ticam2/H2-DMa/Cd74/Ctss/Marchf1/Slc9a9/H2-DMb1/Ctsh/Rap1a/Siglec1/Cd68/Ctsl/Grn/Osbpl1a/Lrrk2/Mcoln2/Osbpl11/Wdr91/Tmem30a/Ttpa/Cdip1/A930011G23Rik/Rab7b/Vps39/Uvrag/Stard3nl/Vamp5/Atp10b/Adam30/Tmem192/Rab22a/Atp13a2/Lamtor3/Slc11a2/Ifitm3/Tpt1/Mitd1/Ubxn6/Vps18/Litaf/Lgmn/Cd79a
GOMF_MOLECULAR_TRANSDUCER_ACTIVITY	704	0.444252	1.66081	2.05723e-05	0.0198522	0.0184501	2380	tags=26%, list=13%, signal=23%	Mrgprg/Fcmr/Mc1r/Oxtr/Drd1/Igsf1/Tlr7/Prokr1/Cxcr6/Htr1b/Cd86/Tnfrsf8/Gpr55/Agtr2/Btn1a1/H2-Ea/Nkx3-1/Lgr6/Rxfp3/Fcrls/Nlgn1/H2-Eb1/Cd48/Folr2/Cd4/Gpr34/Efnb3/Gpr160/Sorcs1/Cd209b/Ptafr/Cd300lb/Cd74/P2ry12/Tnfrsf13c/Fcgr2b/H2-Aa/Cd2/Gpr65/Il1rap/Fcer1g/H2-Ab1/Cd33/Clec4a3/Hcrtr1/Ebi3/Adgre1/Cd72/Tlr6/Nrp2/Ccrl2/Cmklr1/Epha7/H2-Ob/P2ry6/Ifnar2/Tnfrsf19/Cd40/Evi2a/C3ar1/P2ry10/Ctsh/Grik3/Gabre/Kiss…
GOMF_CYSTEINE_TYPE_ENDOPEPTIDASE_INHIBITOR_ACTIVITY	29	0.779376	2.01557	0.00033015	0.0598065	0.0555824	298	tags=7%, list=2%, signal=7%	Csn2/Cst3
GOMF_ADENYLYLTRANSFERASE_ACTIVITY	29	0.703743	1.81997	0.00235951	0.163433	0.15189	1377	tags=38%, list=8%, signal=35%	Oasl1/Tent5b/Papss2/Papolg/Nmnat3/Oas2/Oas3/Tent2/Tent5c/Tent5a/Oas1a
GOMF_MHC_CLASS_II_PROTEIN_COMPLEX_BINDING	19	0.830119	1.99812	0.00499841	0.220656	0.205071	480	tags=47%, list=3%, signal=46%	H2-Ea/H2-Eb1/Cd4/H2-DMa/Cd74/H2-Aa/H2-Ab1/H2-DMb1/H2-Ob
GOMF_SULFURIC_ESTER_HYDROLASE_ACTIVITY	12	0.792539	1.70931	0.00477989	0.220656	0.205071	1471	tags=42%, list=8%, signal=38%	Ids/Arsb/Gns/Sulf1/Arsk
GOMF_PEPTIDASE_REGULATOR_ACTIVITY	146	0.56696	1.86739	0.00527958	0.221513	0.205867	1407	tags=17%, list=8%, signal=16%	Csn2/Rarres1/Nkx3-1/Cst3/Casp8ap2/Ctsc/Col7a1/Tank/Ctsh/Serpinf2/Wfdc1/Naip2/C4b/Pcolce2/Birc3/Serpinb6a/Aph1c/Pros1/Serpinb8/Serpina1b/Birc2/Casp1/Gas6/Vsir/Renbp

## Sheet: C2 UP in WT Macropahges
ID	setSize	enrichmentScore	NES	pvalue	p.adjust	qvalues	rank	leading_edge	core_enrichment
CROONQUIST_NRAS_SIGNALING_DN	69	-0.824456	-2.74619	1e-10	8.51452e-09	6.98472e-09	1127	tags=48%, list=6%, signal=45%	Wee1/Rfc3/Stil/Kif11/Top2a/Pold1/Trip13/Stmn1/Spag5/Pclaf/Kif22/Pttg1/H2ax/Plk4/Kif2c/Cdc25c/Tpx2/Mcm3/Ube2c/Mcm7/Traip/Gale/Spc25/Mcm2/Ccnb1/Aurkb/Tk1/Cdk1/Aurka/Bub1b/Cdc20/Plk1/Ccnb2
CROONQUIST_IL6_DEPRIVATION_DN	93	-0.783024	-2.72018	1e-10	8.51452e-09	6.98472e-09	1355	tags=44%, list=8%, signal=41%	Mki67/Mad2l1/Hmmr/Wee1/Rfc3/Stil/Kif11/Top2a/Pold1/Kntc1/Trip13/Bub1/Stmn1/Spag5/Pclaf/Brca1/Kif22/Ccnf/Pttg1/Plk4/Kif2c/Tpx2/Mcm3/Ube2c/Mcm7/Traip/Gale/Spc25/Cenpe/Mcm2/Ccnb1/Aurkb/Tk1/Cdk1/Lig1/Aurka/Rrm2/Bub1b/Cdc20/Plk1/Ccnb2
SOTIRIOU_BREAST_CANCER_GRADE_1_VS_3_UP	152	-0.721983	-2.70397	1e-10	8.51452e-09	6.98472e-09	2311	tags=44%, list=13%, signal=39%	Cenpi/Mrpl12/Kpna2/Kif14/Hmgb3/Oip5/Nutf2/Nme1/Cenpf/Tmpo/Ncapg2/Nup93/Pkmyt1/E2f8/Blm/Ncaph/Cep55/Rad51/Mki67/Fbxo5/Rnaseh2a/Mad2l1/Hmmr/Stil/Kif11/Bysl/Slc7a5/Top2a/Pimreg/Nusap1/Trip13/Bub1/Kif20a/Ect2/Nek2/Stmn1/Dlgap5/Spag5/Cenpn/Troap/Fen1/Birc5/Pttg1/Kif2c/Mcm10/Tpx2/Gtse1/Mcm3/Ube2c/Mcm6/Dsn1/Cenpe/Mcm2/Ccnb1/Melk/Aurkb/Cdca8/Cdk1/Racgap1/Aurka/Cdca3/Rrm2/Tacc3/Bub1b/Cdc20/Plk1/Ccnb2
BLANCO_MELO_BRONCHIAL_EPITHELIAL_CELLS_INFLUENZA_A_DEL_NS1_INFECTION_DN	159	-0.713891	-2.70168	1e-10	8.51452e-09	6.98472e-09	2753	tags=55%, list=16%, signal=47%	Ccna2/Cdt1/Kank2/Dhfr/Prr11/Exo1/Osbpl7/Asf1b/Fancb/Ercc6l/Hrob/Cdca5/Rhno1/Cdc7/Cenpi/Wdr62/Kif14/Oip5/Cenpf/Ncapg2/Mtfr2/Orc1/Pkmyt1/E2f8/Blm/Per2/Ncaph/Cep55/Ska1/Fam161a/Rad51/Depdc1b/Lurap1l/Epn3/Gins2/Hmmr/Atad5/Kif11/Top2a/Pimreg/Nusap1/Neil3/Pik3c2b/Fancg/Cbx2/Zfp324/Psrc1/Kif20a/Nek2/Diaph3/Anln/Spag5/Pclaf/Brca1/Shcbp1/Tcf19/Cit/Cdca2/Troap/Fen1/Birc5/Pttg1/Plk4/Kif2c/Mcm10/Cdc25c/Ube2c…
LIM_MAMMARY_LUMINAL_MATURE_UP	108	-0.763117	-2.69034	1e-10	8.51452e-09	6.98472e-09	2167	tags=50%, list=12%, signal=44%	Sult2b1/Lnx2/Trp53inp2/Acot11/Hsd11b2/Mindy1/Cited1/Pxylp1/Trim6/Cacng4/Hid1/Mlph/Zscan18/G6pdx/Gmpr/Flvcr2/Plekhg3/Abcc8/Reep6/Tspan13/Pgr/Hdac11/Tnfsf11/Il13ra1/Fgf13/Esr1/Tbx3/Cacnb3/Hes6/Nectin4/Slc7a4/Dusp10/Faah/Slc7a2/Sort1/Lama5/Pak4/Vopp1/Gale/Prlr/Tubg1/Spdef/Arfgef3/Wnt4/Tspan1/Drc3/Lmntd2/Tgm2/Slc44a4/Mboat1/Eps8l1/Prom2/Hmgcs2/Wnt5a
FLORIO_NEOCORTEX_BASAL_RADIAL_GLIA_DN	177	-0.6995	-2.66082	1e-10	8.51452e-09	6.98472e-09	1694	tags=41%, list=10%, signal=38%	E2f8/Blm/Ncaph/Fgfr2/Cks1b/Ska1/Sgo2a/Mki67/Depdc1b/Fbxo5/Mad2l1/Nid1/Hmmr/Wee1/Cep152/Col1a2/Kif11/Fam72a/Slc35g2/Top2a/Pimreg/Kntc1/Ugt8a/Nusap1/Psrc1/Bub1/Kif20a/Nek2/Dlgap5/Anln/Spag5/Brca1/Shcbp1/Kif22/Cdca2/Troap/Dusp10/Birc5/Pttg1/Plk4/Ncapd2/Poc1a/Kif2c/Tpx2/Gtse1/Hba-a1/Ube2c/Serpine1/Nuf2/Dsn1/Traip/Spc25/Ckap2l/Cenpe/Ccnb1/Melk/Cenpm/Aurkb/Cdca8/Tk1/Cdk1/Racgap1/Aurka/Cdca3/Phgdh/Knstr…
ROSTY_CERVICAL_CANCER_PROLIFERATION_CLUSTER	138	-0.706243	-2.5861	1e-10	8.51452e-09	6.98472e-09	2237	tags=46%, list=13%, signal=40%	Kpna2/Kif14/Dsg2/Oip5/Paqr4/Cenpf/Tmpo/Slc25a15/Gmnn/E2f8/Chaf1b/Ncaph/Cep55/Mki67/Dpp3/Fbxo5/Mad2l1/Hmmr/Stil/Kif11/Top2a/Nusap1/Trip13/Bub1/Kif20a/Ect2/Nek2/Dlgap5/Spag5/Pclaf/Brca1/Shcbp1/Kif20b/Mapk13/Fen1/Ccnf/Birc5/Pttg1/H2ax/Kif2c/Mcm10/Tpx2/Gtse1/Ube2c/Cenpe/Mcm2/Ccnb1/Melk/Cenpm/Aurkb/Cdca8/Tk1/Cdk1/Racgap1/Aurka/Cdca3/Pbk/Rrm2/Tacc3/Bub1b/Cdc20/Plk1/Ccnb2
FISCHER_G2_M_CELL_CYCLE	226	-0.658574	-2.57454	1e-10	8.51452e-09	6.98472e-09	2255	tags=39%, list=13%, signal=35%	Anxa3/Kpna2/Cdc27/Kif14/Hmgb3/Oip5/Pif1/Psmd11/Ckap2/Cenpf/Bub3/Tmpo/Cdkl5/Dcp2/Nup50/Tsn/Ncaph/Mphosph9/Cntrob/Cks1b/Cep55/Sgo2a/Btbd3/Tjp1/Mki67/Depdc1b/Mad2l1/Ndc1/Hmmr/Wee1/Stil/Kif11/Eif2ak3/Top2a/Cspg4/Tnpo2/Fam110a/Tnfaip2/Pimreg/Nusap1/Trip13/Neil3/Psrc1/Net1/Bub1/Kif20a/Ect2/Nek2/Anln/Spag5/Six4/Shcbp1/Kif20b/Kif22/Cit/Cdca2/Troap/Ccnf/Birc5/Pttg1/Tubb5/H2ax/Plk4/Kif2c/Cdc25c/Tpx2/Amd1/G…
WHITEFORD_PEDIATRIC_CANCER_MARKERS	113	-0.721245	-2.56207	1e-10	8.51452e-09	6.98472e-09	3090	tags=53%, list=17%, signal=44%	Tyms/Dtymk/Tuba1a/Tmeff1/Prc1/Cdk6/Ccna2/Dhfr/Asf1b/Mfn2/Cdca5/Kpna2/Kif14/Hmgb3/Nme1/Ckap2/Cenpf/Tmpo/Dnmt1/Ncaph/Cks1b/Mki67/Rnaseh2a/Mad2l1/Gins2/Rfc3/Kif11/Sox4/Top2a/Rcc2/Nusap1/Bub1/Nek2/Stmn1/Dlgap5/Lmnb2/Cenpn/Mex3b/Cdca2/Birc5/Pttg1/H2ax/Plk4/Tpx2/Mcm5/Ube2c/Mcm7/Nuf2/Bcat1/Cenpe/Ccnb1/Melk/Uhrf1/Cdca8/Tk1/Cdk1/Aurka/Pbk/Rrm2/Ccnb2
ZHAN_MULTIPLE_MYELOMA_PR_UP	43	-0.829613	-2.55193	1e-10	8.51452e-09	6.98472e-09	939	tags=51%, list=5%, signal=49%	Fam72a/Top2a/Nusap1/Trip13/Nek2/Dlgap5/Pclaf/Zwilch/Birc5/Mcm10/Tpx2/Ube2c/Nuf2/Spc25/Ccnb1/Cdk1/Racgap1/Aurka/Spc24/Rrm2/Bub1b/Ccnb2
TANG_SENESCENCE_TP53_TARGETS_DN	54	-0.78729	-2.53346	1e-10	8.51452e-09	6.98472e-09	1282	tags=44%, list=7%, signal=41%	Fbxo5/Mre11a/Kif11/Top2a/Nusap1/Bub1/Kif20a/Nek2/Spag5/Kif20b/Birc5/Pttg1/Plk4/Tpx2/Ube2c/Cenpe/Map1b/Aurkb/Tk1/Cdk1/Racgap1/Pbk/Cdc20/Ccnb2
DUTERTRE_ESTRADIOL_RESPONSE_24HR_UP	306	-0.621471	-2.50852	1e-10	8.51452e-09	6.98472e-09	2813	tags=43%, list=16%, signal=37%	Tmem241/Cip2a/1700012D01Rik/Ccna2/Cdt1/Ebp/Prr11/Exo1/E2f2/Brca2/Dut/Asf1b/Rapgefl1/Gins1/Tfdp1/Slc2a1/Cdca5/Ccn5/Cenpi/Tmed8/Wdr62/Slc29a1/Ncaph2/Cep85/Ncapd3/Paqr4/Nme1/Cbx5/Fancd2/Map6d1/Tmpo/Ncapg2/Dnmt1/Mtfr2/Gmnn/Pkmyt1/E2f8/Blm/Chaf1b/Ncaph/Mphosph9/Rerg/Cep55/Rad51/Nrip1/Mki67/Depdc1b/H1f4/Tonsl/Fbxo5/C1qtnf6/Rnaseh2a/Mre11a/Gins2/Rfc3/Stil/Atad5/Kif11/Rfc5/Slc7a5/Top2a/Ticrr/Pold1/Kntc1/…
KONG_E2F3_TARGETS	91	-0.721779	-2.50048	1e-10	8.51452e-09	6.98472e-09	1704	tags=43%, list=10%, signal=39%	Nup50/Chaf1b/Ncaph/Rad51/Mki67/Fbxo45/Hmmr/Kif11/Top2a/Nusap1/Cbx2/Bub1/Kif20a/Dlgap5/Pclaf/Brca1/Shcbp1/Fen1/Ccnf/H2ax/Ncapd2/Kif2c/Tpx2/Mcm3/Ube2c/Nuf2/Spc25/Ccnb1/Melk/Rprd1b/Tk1/Racgap1/Aurka/Cdca3/Pbk/Tacc3/Bub1b/Cdc20/Plk1
ZHOU_CELL_CYCLE_GENES_IN_IR_RESPONSE_24HR	123	-0.686448	-2.49193	1e-10	8.51452e-09	6.98472e-09	2237	tags=42%, list=13%, signal=37%	Kpna2/Hmgb3/Ncaph2/Ckap2/Cenpf/F10/Mtfr2/E2f8/Cep55/Sod3/Fbxo5/Mad2l1/Hmmr/Kif11/Rfc5/Top2a/Pold1/Rpa2/Pimreg/Kntc1/Nusap1/Trip13/Neil3/Bub1/Kif20a/Nek2/Wipi1/Dlgap5/Anln/Spag5/Kif22/Cenpn/Birc5/Pttg1/H2ax/Poc1a/Gins3/Mcm3/Ube2c/Mcm7/Nuf2/Spc25/Mcm2/Ccnb1/Melk/Uhrf1/Cdca8/Cdk1/Racgap1/Knstrn/Cdc20/Ccnb2
MORI_IMMATURE_B_LYMPHOCYTE_DN	87	-0.725328	-2.4894	1e-10	8.51452e-09	6.98472e-09	2397	tags=44%, list=14%, signal=38%	Actn4/Cdca5/Tubb4b/Slc29a1/Kpna2/Hmgb3/Tmpo/Hmgn2/Dnmt1/E2f8/Ncaph/Cks1b/Rad51/Mki67/Pck2/Top2a/Prep/Nusap1/Nek2/Stmn1/Dlgap5/Tubb5/H2ax/Smarca4/Mcm10/Mcm3/Ube2c/Mcm6/Mcm7/Mcm2/Ccnb1/Melk/Cdk1/Lig1/Cdca3/Rrm2/Cdc20/Ccnb2
MORI_LARGE_PRE_BII_LYMPHOCYTE_UP	85	-0.724237	-2.48889	1e-10	8.51452e-09	6.98472e-09	2371	tags=45%, list=13%, signal=39%	Cdca5/Tubb4b/Slc29a1/Kpna2/Hmgb3/Rangap1/Bub3/Tmpo/Ran/Hmgn2/E2f8/Smarcc1/Ncaph/Cks1b/Mki67/Nucks1/Top2a/Stmn1/Kif22/Ide/Tubb5/H2ax/Smarca4/Mcm3/Mcm6/Mcm7/Cenpe/Mcm2/Ccnb1/Melk/Cdk1/Lig1/Racgap1/Aurka/Cdca3/Rrm2/Cdc20/Ccnb2
GOBERT_OLIGODENDROCYTE_DIFFERENTIATION_UP	562	-0.584355	-2.47294	1e-10	8.51452e-09	6.98472e-09	2760	tags=38%, list=16%, signal=34%	1700012D01Rik/Ccna2/Cdt1/Parpbp/Ptov1/Rrp12/Nup43/Prr11/Ifrd2/Exo1/Gemin6/E2f2/Rpa1/Brca2/Dut/Asf1b/Nup133/Lasp1/Selenoh/4930579G24Rik/Ercc6l/Mis18bp1/Lpin2/Hrob/Itgb3/Gins1/Zranb3/Cdca5/Fmnl3/Cdc7/Cenpi/Tmem97/Wdr62/Tal1/Prim2/Kpna2/Rbmx2/Hmgb3/Ncaph2/Tbc1d31/Oip5/Grwd1/Pif1/Nle1/Trmt61a/Tedc1/Osbpl3/Xrcc1/Gnl1/Ckap2/Nptxr/Rangap1/Fancd2/Cenpf/Serpine2/Ncapg2/Ttll4/Hmgn2/Haus6/Rps6ka6/Adam23/Ccd…
REACTOME_RESOLUTION_OF_SISTER_CHROMATID_COHESION	117	-0.688562	-2.47285	1e-10	8.51452e-09	6.98472e-09	1529	tags=29%, list=9%, signal=27%	Ska1/Sgo2a/Mis12/Mad2l1/Clasp1/Cenpt/Ppp2ca/Ppp2cb/Rcc2/Cenps/Zw10/Kntc1/Tubb4a/Bub1/Dync1h1/Zwilch/Cenpn/Birc5/Kif2c/Nuf2/Dsn1/Spc25/Cenpe/Ccnb1/Tuba8/Cenpm/Aurkb/Cdca8/Cdk1/Spc24/Bub1b/Cdc20/Plk1/Ccnb2
GAVIN_FOXP3_TARGETS_CLUSTER_P6	90	-0.711215	-2.47048	1e-10	8.51452e-09	6.98472e-09	1549	tags=48%, list=9%, signal=44%	Cks1b/Tnfrsf9/Cep55/Slc25a53/Igf2bp3/Abcb1a/Acot7/Rad51/Alad/Gins2/Hmmr/Dctd/Vars2/Stard10/Nusap1/Bub1/Kif20a/Nek2/Spag5/Pclaf/Mms22l/Birc5/Fbxw8/Kif2c/Mcm10/Tpx2/Nuf2/Spc25/Cenpe/Ccnb1/Aurkb/Cdca8/Tk1/Cdk1/Aurka/Cdca3/Spc24/Pbk/Rrm2/Bub1b/Cdc20/Plk1/Ccnb2
BURTON_ADIPOGENESIS_3	101	-0.699803	-2.45884	1e-10	8.51452e-09	6.98472e-09	977	tags=42%, list=6%, signal=40%	E2f8/Ncaph/Cks1b/Rad51/Mki67/Mad2l1/Kif11/Rfc5/Top2a/Nusap1/Il13ra1/Cstf2/Bub1/Kif20a/Slco3a1/Dlgap5/Atf6b/Pclaf/Brca1/Kif22/Tcf19/Fen1/Ccnf/Birc5/Kif2c/Mcm10/Mcm3/Mcm5/Mcm7/Mcm2/Ccnb1/Wnt4/Cdca8/Tk1/Cdk1/Racgap1/Aurka/Rrm2/Tacc3/Cdc20/Plk1/Ccnb2
KANG_DOXORUBICIN_RESISTANCE_UP	53	-0.769863	-2.4588	4.26262e-10	3.08252e-08	2.52869e-08	1355	tags=38%, list=8%, signal=35%	Mki67/Mad2l1/Hmmr/Top2a/Nusap1/Bub1/Pclaf/Birc5/Plk4/Tpx2/Cenpm/Cdca8/Tk1/Cdk1/Aurka/Pbk/Rrm2/Bub1b/Cdc20/Plk1
WHITFIELD_CELL_CYCLE_LITERATURE	44	-0.798419	-2.45231	2.21442e-10	1.69419e-08	1.3898e-08	618	tags=41%, list=3%, signal=40%	Top2a/Bub1/Kif20a/Brca1/Ccnf/Birc5/Cdc25c/Mcm6/Mcm2/Ccnb1/Cdk1/Racgap1/Aurka/Rrm2/Bub1b/Cdc20/Plk1/Ccnb2
LEE_EARLY_T_LYMPHOCYTE_UP	91	-0.706302	-2.44686	1e-10	8.51452e-09	6.98472e-09	1543	tags=38%, list=9%, signal=35%	Cep55/Sgo2a/Mki67/Hmmr/Kif11/Fam72a/Top2a/Nusap1/Gse1/Neil3/Bub1/Kif20a/Nek2/Diaph3/Dlgap5/Pclaf/Cdca2/Birc5/Pttg1/Tubb5/Kif2c/Mcm10/Ube2c/Nuf2/Mcm2/Ccnb1/Melk/Uhrf1/Cdk1/Aurka/Cdca3/Pbk/Rrm2/Bub1b/Ccnb2
BURTON_ADIPOGENESIS_PEAK_AT_24HR	42	-0.799336	-2.44667	2.52606e-09	1.62623e-07	1.33405e-07	1129	tags=52%, list=6%, signal=49%	Hmmr/Top2a/Nusap1/Bub1/Kif20a/Stmn1/Anln/Kif22/Isyna1/Pttg1/H2ax/Cdc25c/Wfdc12/Ube2c/Cad/Ccnb1/Melk/Aurkb/Tk1/Cdk1/Racgap1/Cdc20
GRAHAM_NORMAL_QUIESCENT_VS_NORMAL_DIVIDING_DN	86	-0.706529	-2.43999	1e-10	8.51452e-09	6.98472e-09	1549	tags=36%, list=9%, signal=33%	Cks1b/Cep55/Rnaseh2a/Mad2l1/Gins2/Rfc3/Kif11/Slc7a5/Top2a/Nusap1/Trip13/Bub1/Ppif/Dlgap5/Pclaf/Fen1/Birc5/Kif2c/Mcm10/Mcm5/Mcm6/Mcm2/Melk/Cenpm/Tk1/Cdk1/Racgap1/Rrm2/Bub1b/Cdc20/Ccnb2
PID_PLK1_PATHWAY	45	-0.795015	-2.43012	6.17242e-10	4.34456e-08	3.56398e-08	1476	tags=40%, list=8%, signal=37%	Gorasp1/Fbxo5/Wee1/Ppp2ca/Bub1/Kif20a/Ect2/Cdc25c/Tpx2/Tubg1/Cenpe/Ccnb1/Cdk1/Aurka/Spc24/Bub1b/Cdc20/Plk1
MITSIADES_RESPONSE_TO_APLIDIN_DN	245	-0.603358	-2.38931	1e-10	8.51452e-09	6.98472e-09	2478	tags=35%, list=14%, signal=30%	Usp7/Spen/Ercc6l/Slc38a1/Gins1/Tfdp1/Macf1/Jpt2/Cnot1/Cdc7/Tmem97/Gnb1/Man1a2/Kif14/Ckap2/Cbx5/Cenpf/Ncapg2/Fam120a/Pgam1/Dcp2/Cul3/Nup50/Blm/Ncaph/Psmd2/Nf2/Cbfb/Mrpl19/Nup205/Pwwp3a/Tipin/Camsap1/Edem3/Mki67/Fbxo5/Ndc1/Tram2/Wee1/Ahcy/Nudt3/Nucks1/Scd2/Fermt1/Gcn1/Top2a/Eno2/Dhcr24/Nup188/Nusap1/Trip13/Fancg/Cd9/Bub1/Ddah1/Ect2/Ppat/Nek2/Dlgap5/Pclaf/Drosha/Shcbp1/Hcfc1/Plec/Birc5/Podxl/Pttg1/T…
REACTOME_MITOTIC_SPINDLE_CHECKPOINT	110	-0.67594	-2.38851	1e-10	8.51452e-09	6.98472e-09	1529	tags=36%, list=9%, signal=33%	Nup133/Ercc6l/Cenpi/Clip1/Cdc27/Rangap1/Cenpf/Bub3/Ska1/Sgo2a/Mis12/Anapc4/Mad2l1/Clasp1/Cenpt/Ppp2ca/Ppp2cb/Rcc2/Cenps/Zw10/Kntc1/Bub1/Dync1h1/Zwilch/Cenpn/Birc5/Kif2c/Ube2c/Nuf2/Anapc1/Dsn1/Spc25/Cenpe/Cenpm/Aurkb/Cdca8/Spc24/Bub1b/Cdc20/Plk1
BASAKI_YBX1_TARGETS_UP	274	-0.594594	-2.38639	1e-10	8.51452e-09	6.98472e-09	3090	tags=38%, list=17%, signal=32%	Tyms/Dtymk/Tuba1a/Prc1/Cavin1/Hint1/Pola2/Prkdc/Mars1/Mthfd1/Lamc2/Smg5/Slc38a10/Ccna2/Flnb/Dhfr/Ifrd2/Cnot9/Tuba4a/Ntn4/Asf1b/Actr1a/Gins1/Tubb4b/Wdr4/Snrpa1/Cenpi/Anxa3/Kpna2/Oip5/Pdlim7/Cda/Nudt5/Rangap1/Plk2/Nup93/Nup50/Psmd2/Cep55/Pgam5/Ddb2/Tuft1/L1cam/Rad51/Mki67/Depdc1b/Wwc1/Mad2l1/Gins2/Rfc3/Rfc5/Slc7a5/Proser2/Trip13/Bub1/Kif20a/1810055G02Rik/Fgfbp1/Nek2/Diaph3/Anln/Zwilch/Shcbp1/Lmnb2/…
HOFFMANN_LARGE_TO_SMALL_PRE_BII_LYMPHOCYTE_UP	149	-0.634757	-2.38437	1e-10	8.51452e-09	6.98472e-09	2625	tags=46%, list=15%, signal=39%	Acy1/Rpa1/Brca2/Mis18bp1/Actn4/Cdca5/Tubb4b/Slc29a1/Kpna2/Htt/Hmgb3/Ncaph2/Crip2/Cbx5/Tmpo/Haus6/Dnmt1/E2f8/Chaf1b/Ncaph/Cks1b/Aars/Rad51/Mki67/Gspt1/Hoxc5/Rfc3/Nucks1/Ppp2ca/Pck2/Rfc5/Top2a/Mmp14/Nusap1/Trip13/Bub1/Kif20a/Ect2/Nek2/Stmn1/Dlgap5/Anln/Pclaf/Kif22/Cit/Fen1/Ide/Tubb5/H2ax/Plk4/Kif2c/Mcm10/Cdc25c/Ube2c/Mcm6/Cenpe/Ccnb1/Melk/Aurkb/Tk1/Cdk1/Lig1/Racgap1/Aurka/Cdca3/Rrm2/Cdc20/Ccnb2
SHEDDEN_LUNG_CANCER_POOR_SURVIVAL_A6	427	-0.569776	-2.38392	1e-10	8.51452e-09	6.98472e-09	2760	tags=35%, list=16%, signal=30%	1700012D01Rik/Ccna2/Cdt1/Mif/Hbs1l/Parpbp/Ppard/Exo1/Cnot9/Tuba4a/Brca2/Mtpap/Fcho1/Ercc6l/Nup62/Slc38a1/Gins1/Gss/Tfdp1/Gpd2/Slc2a1/Wdr43/Cdc7/Snrpa1/Cenpi/Wdr62/Prim2/Mrpl12/Kpna2/Cdc27/Kif14/Cbs/Psme3/Tbc1d31/Oip5/Ncapd3/Nme1/Ckap2/Cbx5/Adrm1/Nab1/Cenpf/Bub3/Map6d1/Ncapg2/Ran/Sephs1/Nras/Orc1/Pgk1/E2f8/Adm/Ncaph/Mphosph9/Mrpl19/Prmt1/Cep55/Ska1/Ndufa9/Igf2bp3/Acot7/Mki67/Polr3g/Fbxo5/Mad2l1/Bp…
FURUKAWA_DUSP6_TARGETS_PCI35_DN	65	-0.726908	-2.38188	1.75176e-09	1.17058e-07	9.60259e-08	2062	tags=43%, list=12%, signal=38%	Ckap2/Cenpf/Phlda2/Inafm2/Mtfr2/Blm/Cep55/Sipa1l3/Ivd/Stil/Kif11/Syne3/Nusap1/Dlgap5/Shcbp1/Kif20b/Ncapd2/Kif2c/Tpx2/Mcm5/Ccnb1/Aurkb/Racgap1/Aurka/Knstrn/Pbk/Slco2a1/Ccnb2
ISHIDA_E2F_TARGETS	52	-0.751078	-2.38124	5.78469e-09	3.59264e-07	2.94715e-07	3014	tags=67%, list=17%, signal=56%	Prc1/Dctpp1/Ccne1/Nsg1/Ccna2/Cdt1/Rpa1/Dut/Asf1b/Kpna2/Hmgb3/E2f8/Ncaph/Rad51/Mki67/Rfc3/Top2a/Nusap1/Trip13/Bub1/Stmn1/Anln/Fen1/Pttg1/Kif2c/Mcm3/Mcm7/Ccnb1/Aurkb/Tk1/Cdk1/Lig1/Rrm2/Cdc20/Ccnb2
KOBAYASHI_EGFR_SIGNALING_24HR_DN	246	-0.599126	-2.3688	1e-10	8.51452e-09	6.98472e-09	2760	tags=39%, list=16%, signal=34%	1700012D01Rik/Ccna2/Cdt1/Dhfr/Ranbp1/Rfwd3/Exo1/Dut/Asf1b/Ercc6l/Gins1/Tfdp1/Tubb4b/Snrpa1/Slc29a1/Kpna2/Kif14/Ncapd3/Nme1/Rangap1/Tmpo/Ncapg2/Phlda2/Gmnn/Orc1/Pkmyt1/E2f8/Blm/Ncaph/Cks1b/Cep55/Sox9/Tipin/Cdc42ep1/Rad51/Mki67/Rnaseh2a/Mad2l1/Gins2/Hmmr/Rfc3/Stil/Kif11/Rfc5/Top2a/Eno2/Pimreg/Nusap1/Trip13/Psrc1/Bub1/Ect2/Ppif/Nek2/Dlgap5/Spag5/Brca1/Zwilch/Shcbp1/Lmnb2/Cenpn/Fen1/Ccnf/Birc5/Tubb5/…
YU_MYC_TARGETS_UP	43	-0.769747	-2.36778	1.94263e-08	1.11469e-06	9.14415e-07	1924	tags=44%, list=11%, signal=39%	Hmgn2/Gmnn/E2f8/Cks1b/Mki67/Fam136a/Top2a/Bub1/Kif20a/Ect2/Anln/Pclaf/Birc5/Ccnb1/Cdk1/Racgap1/Aurka/Plk1/Ccnb2
HOLLERN_EMT_BREAST_TUMOR_DN	118	-0.655742	-2.3571	1e-10	8.51452e-09	6.98472e-09	2396	tags=50%, list=14%, signal=44%	Arhgef16/Gsdma/Fzd6/Il17re/Tnk1/Irf6/Dsg2/Mpzl2/Spint2/Ckmt1/Cldn7/Evpl/Crb3/Grhl1/Wwc1/Cblc/Shroom3/Ccdc120/Myo5b/Ripk4/Pkp3/Stard10/Nipal2/Grb7/Ppfibp2/Kcnk1/Spint1/St14/Tmprss2/Tmem54/Ppif/Esrp2/Ocln/Acot1/Lsr/Dsc2/Myh14/Nectin4/Prss8/Ide/Cldn3/Llgl2/Cldn4/Elovl7/Pof1b/Tmem79/Sort1/Ap1m2/Plekhh1/Ddr1/Erbb3/Esrp1/Tmprss13/Ptprf/Ovol1/Tmem30b/Tmc4/Dsp/Eps8l1
REACTOME_MITOTIC_PROMETAPHASE	193	-0.609264	-2.35288	1e-10	8.51452e-09	6.98472e-09	2704	tags=31%, list=15%, signal=27%	Nup43/Tubgcp2/Tuba4a/Nup133/Actr1a/Ercc6l/Cdca5/Odf2/Tubb4b/Cenpi/Clip1/Rangap1/Cenpf/Bub3/Haus6/Ywhag/Nek7/Ncaph/Ska1/Sgo2a/Tubg2/Mis12/Mad2l1/Cep152/Clasp1/Cenpt/Ppp2ca/Ppp2cb/Rcc2/Cenps/Zw10/Kntc1/Tubb4a/Dctn1/Bub1/Nek2/Dync1h1/Zwilch/Cenpn/Birc5/Tubb5/Plk4/Ncapd2/Kif2c/Nuf2/Dsn1/Tubg1/Spc25/Cenpe/Ccnb1/Tuba8/Cenpm/Aurkb/Cdca8/Cdk1/Spc24/Bub1b/Cdc20/Plk1/Ccnb2
EGUCHI_CELL_CYCLE_RB1_TARGETS	22	-0.878091	-2.34866	1.41899e-08	8.32315e-07	6.82774e-07	977	tags=64%, list=6%, signal=60%	Kif11/Bub1/Kif20a/Ect2/Nek2/Fen1/Cdc25c/Mcm3/Mcm5/Mcm6/Mcm7/Cenpe/Mcm2/Cdca8
MORI_PRE_BI_LYMPHOCYTE_UP	77	-0.687007	-2.34465	7.00416e-09	4.2017e-07	3.44679e-07	2397	tags=48%, list=14%, signal=42%	Actn4/Cdca5/Tubb4b/Slc29a1/Kpna2/Eng/Hmgb3/Ran/Hmgn2/Ankrd33b/E2f8/Smarcc1/Ncaph/Cks1b/Rad51/Mki67/Nucks1/Top2a/Grb7/Stmn1/Ide/Tubb5/H2ax/Ube2c/Mcm6/Mcm7/Mcm2/Melk/Cdk1/Lig1/Racgap1/Aurka/Cdca3/Phgdh/Rrm2/Cdc20/Ccnb2
CHIANG_LIVER_CANCER_SUBCLASS_PROLIFERATION_UP	168	-0.614583	-2.33029	1e-10	8.51452e-09	6.98472e-09	1543	tags=32%, list=9%, signal=30%	Cep55/Sox9/Ska1/Sgo2a/Igf2bp3/Mki67/Depdc1b/Fbxo5/Mad2l1/Sall2/Zfp532/G6pdx/Elf4/Ldlrad3/Kif11/Sox4/Papln/Top2a/Ckap4/Nusap1/Trip13/Dbn1/Tmed3/Kif20a/Ect2/Nek2/Dlgap5/Anln/Shcbp1/Mapk13/Fen1/Pkm/Birc5/Pttg1/Elovl7/Kif2c/Tpx2/Ube2c/Ddr1/Nuf2/Bcat1/Ckap2l/Cenpe/Mcm2/Ccnb1/Aurkb/Cdk1/Racgap1/Aurka/Mmp12/Pbk/Bub1b/Cdc20/Ccnb2
ZHOU_CELL_CYCLE_GENES_IN_IR_RESPONSE_6HR	83	-0.676675	-2.32595	2.85882e-09	1.81828e-07	1.49159e-07	3054	tags=58%, list=17%, signal=48%	Dtymk/Dctpp1/Sema3b/Dclre1a/Ccna2/Cdt1/Parpbp/Ranbp1/Exo1/Cdca5/Hmgb3/Ncaph2/F10/Mtfr2/Gmnn/E2f8/Chaf1b/Cep55/Sod3/Rad51/Fbxo5/Mad2l1/Gins2/Kif11/Rfc5/Rpa2/Pimreg/Kntc1/Nusap1/Trip13/Kif20a/Nek2/Dlgap5/Pclaf/Brca1/Kif22/H2ax/Poc1a/Gins3/Mcm3/Mcm5/Mcm6/Mcm7/Dsn1/Mcm2/Uhrf1/Cdca8/Racgap1
ODONNELL_TFRC_TARGETS_DN	111	-0.658424	-2.32593	1.02342e-10	8.57557e-09	7.0348e-09	2021	tags=39%, list=11%, signal=35%	Fancd2/Cenpf/Ankrd50/Dcp2/Zfand4/Nup50/Ncaph/Cks1b/Cep55/Sgo2a/Mki67/Depdc1b/Fbxo5/Hmmr/Scd2/Kif11/Fam72a/Top2a/Fkbp5/Bub1/Kif20a/Ect2/Diaph3/Dlgap5/Anln/Shcbp1/Birc5/Plk4/Gins3/Gtse1/Spc25/Ckap2l/Cenpe/Ccnb1/Dscam/Aurkb/Cdk1/Aurka/Rrm2/Tacc3/Bub1b/Cdc20/Plk1
REACTOME_CELL_CYCLE_CHECKPOINTS	262	-0.582761	-2.32307	1e-10	8.51452e-09	6.98472e-09	2355	tags=26%, list=13%, signal=23%	Rhno1/Cdc7/Cenpi/Clip1/Cdc27/Psme3/Psmd13/Psmd11/Psmd5/Rangap1/Cenpf/Bub3/Ywhag/Orc1/Pkmyt1/Blm/Psmd2/Ska1/Sgo2a/Mis12/Anapc4/Mad2l1/Mre11a/Wee1/Rfc3/Clasp1/Cenpt/Ppp2ca/Rfc5/Ppp2cb/Rcc2/Cenps/Rpa2/Zw10/Psmd3/Kntc1/Bub1/Dync1h1/Brca1/Zwilch/Cenpn/Birc5/H2ax/Kif2c/Mcm10/Cdc25c/Gtse1/Mcm3/Mcm5/Ube2c/Mcm6/Mcm7/Nuf2/Anapc1/Dsn1/Spc25/Cenpe/Mcm2/Ccnb1/Cenpm/Aurkb/Cdca8/Cdk1/Spc24/Bub1b/Cdc20/Plk1/Ccnb2
HORIUCHI_WTAP_TARGETS_DN	303	-0.57714	-2.32304	1e-10	8.51452e-09	6.98472e-09	2228	tags=29%, list=13%, signal=26%	Arntl2/Cdc27/Kif14/Oip5/Cep85/Crip2/Atxn10/Ckap2/Phb/Fancd2/Bub3/Tmpo/Lin7c/Sephs1/Gmnn/Pgk1/Timm50/Enah/Ddx39b/Btbd6/Ppm1a/Cks1b/Cep55/Sgo2a/Mki67/Srprb/Polr3g/Lrrc17/Gspt1/Mad2l1/Hmmr/Nucks1/Kif11/Rfc5/Top2a/Pold1/Pimreg/Nusap1/Trip13/Atp8b2/Dlat/Psrc1/Bub1/Kif20a/Nek2/Mprip/Drg2/Dlgap5/Anln/Spag5/Pclaf/Lmnb2/Kif22/Cenpn/Cdca2/Troap/Birc5/Pttg1/H2ax/Ncapd2/Kif2c/Tpx2/Gtse1/Ube2c/Mcm7/Nuf2/Spc25…
REACTOME_MITOTIC_METAPHASE_AND_ANAPHASE	223	-0.591131	-2.31846	1e-10	8.51452e-09	6.98472e-09	2584	tags=30%, list=15%, signal=26%	Tuba4a/Nup133/Spast/Ercc6l/Nup62/Cdca5/Tubb4b/Cenpi/Clip1/Cdc27/Tnpo1/Psme3/Psmd13/Psmd11/Psmd5/Rangap1/Cenpf/Bub3/Tmpo/Ran/Pom121/Nup93/Psmd2/Nup205/Ska1/Sgo2a/Chmp4c/Mis12/Fbxo5/Rcc1/Anapc4/Mad2l1/Ndc1/Clasp1/Cenpt/Ppp2ca/Ppp2cb/Rcc2/Cenps/Zw10/Psmd3/Kntc1/Tubb4a/Nup188/Bub1/Dync1h1/Zwilch/Cenpn/Birc5/Pttg1/Kif2c/Ube2c/Nuf2/Anapc1/Dsn1/Spc25/Cenpe/Ccnb1/Tuba8/Cenpm/Aurkb/Cdca8/Cdk1/Spc24/Bub1b/…
REACTOME_RHO_GTPASES_ACTIVATE_FORMINS	131	-0.637733	-2.3157	1e-10	8.51452e-09	6.98472e-09	2584	tags=34%, list=15%, signal=30%	Tuba4a/Nup133/Ercc6l/Fmnl3/Tubb4b/Cenpi/Clip1/Rangap1/Cenpf/Bub3/Rhoc/Dvl3/Ska1/Sgo2a/Mis12/Mad2l1/Clasp1/Cenpt/Ppp2ca/Ppp2cb/Rcc2/Cenps/Rhob/Zw10/Kntc1/Tubb4a/Bub1/Diaph3/Dync1h1/Zwilch/Cenpn/Birc5/Kif2c/Nuf2/Dsn1/Spc25/Cenpe/Tuba8/Cenpm/Aurkb/Cdca8/Spc24/Bub1b/Cdc20/Plk1
LIM_MAMMARY_STEM_CELL_DN	412	-0.554668	-2.3135	1e-10	8.51452e-09	6.98472e-09	1809	tags=31%, list=10%, signal=28%	Mccc2/Hpn/Bcl3/Slc25a35/Sorbs2/Cldn7/Abhd17c/Snorc/Pxylp1/Ibtk/Plpp2/Evpl/Gle1/Tom1l1/Tmem135/Oplah/Ap3s2/Hmgxb4/Gabrp/Tuft1/Smim1/Crb3/Grhl1/Pacsin3/Fbxo6/Hid1/Ivd/Slc37a1/Gca/Mansc1/Rnaseh2a/Cblc/Mlph/Mapk9/Alad/Cobl/Tirap/Rmdn3/Slc39a11/Alg8/Trim68/Myo5b/Gipc1/Bdh1/Dhcr7/Stard10/Plekhg3/Pex11g/Dhcr24/Grb7/Glul/Ppfibp2/Fam110a/Tnfaip2/Reep6/Clcn3/Liph/Rassf7/Hdac11/Tmed3/Spint1/St14/Fgf13/Tmprs…
RHODES_UNDIFFERENTIATED_CANCER	69	-0.689861	-2.29787	3.15665e-08	1.7541e-06	1.43894e-06	2237	tags=41%, list=13%, signal=36%	Kpna2/Kif14/Nme1/Adrm1/Ncaph/Psmd2/Cks1b/Mad2l1/Col1a2/Slc7a5/Top2a/Tubb4a/Trip13/Dlgap5/Pclaf/Birc5/Tubb5/H2ax/Ncapd2/Kif2c/Mcm3/Ube2c/Mcm6/Mcm2/Ccnb1/Melk/Cdk1/Cdc20
WU_APOPTOSIS_BY_CDKN1A_VIA_TP53	50	-0.727221	-2.28085	1.66114e-07	8.11959e-06	6.66075e-06	785	tags=32%, list=4%, signal=31%	Kntc1/Tubb4a/Bub1/Dlgap5/Anln/Tpx2/Mcm3/Ube2c/Mcm6/Mcm2/Ccnb1/Aurkb/Cdk1/Racgap1/Aurka/Pbk
WINNEPENNINCKX_MELANOMA_METASTASIS_UP	158	-0.602436	-2.27375	1e-10	8.51452e-09	6.98472e-09	3148	tags=39%, list=18%, signal=32%	Cmss1/Cct7/Tyms/Supt7l/Dtymk/Prc1/Ogg1/Parpbp/Dhfr/Ranbp1/Exo1/Gemin6/Cdca5/Mrps10/Prim2/Kpna2/Nme1/Cenpf/Ncapg2/Kdelr2/Surf4/Gmnn/Cnn3/Ncaph/Cks1b/Cep55/Sgo2a/Ubfd1/Gins2/Clasp1/Kif11/Rfc5/Top2a/Kntc1/Neil3/Bub1/Ect2/Nek2/Dlgap5/Anln/Spag5/Pclaf/Shcbp1/Cenpn/Birc5/Pttg1/Kif2c/Mcm6/Nuf2/Spc25/Ccnb1/Melk/Uhrf1/Cdca8/Tk1/Cdk1/Racgap1/Aurka/Knstrn/Rrm2/Ccnb2
GREENBAUM_E2A_TARGETS_UP	33	-0.791215	-2.27303	1.04327e-07	5.24516e-06	4.30276e-06	1739	tags=58%, list=10%, signal=52%	Pgk1/Fgfr2/Mki67/Mad2l1/Kif11/Slc7a5/Top2a/Nusap1/Bub1/Ect2/Anln/H2ax/Plk4/Kif2c/Ccnb1/Racgap1/Aurka/Slc12a2/Ccnb2
MANALO_HYPOXIA_DN	285	-0.563702	-2.26806	1e-10	8.51452e-09	6.98472e-09	3351	tags=41%, list=19%, signal=34%	Bard1/Traf3ip3/Tsr1/Mrpl46/Umps/Ruvbl1/Sec23ip/Hnrnpdl/Prc1/Psmg1/Bud23/Tsfm/Pola2/Wdr12/Atic/Ccne1/Gatb/Mthfd1/Bcs1l/Acat3/Fbxo42/Slc19a1/Ccna2/Parpbp/Nup43/Dhfr/Ranbp1/Ppard/Exo1/Gemin6/Asf1b/Mfn2/Ercc6l/Gins1/Tubb4b/Wdr4/Cdc7/Snrpa1/Pop7/Psme3/Oip5/Grwd1/Nle1/Ncapd3/Psmd11/Nme1/Hacd3/Hmbs/Phb/Ubiad1/Ttll4/Sacs/Slc25a15/Gmnn/Pkmyt1/Aimp2/Mphosph9/Nup205/Tipin/Rad51/Polr3g/Fam136a/Fbxo5/Mad2l1/G…
GRAHAM_CML_DIVIDING_VS_NORMAL_QUIESCENT_UP	173	-0.596736	-2.26352	1e-10	8.51452e-09	6.98472e-09	2237	tags=37%, list=13%, signal=33%	Kpna2/Tpsb2/Prdx2/Oip5/Zfp593/Cenpf/Mical2/Gmnn/E2f8/Abcc4/Cks1b/Cep55/Acot7/Rad51/Hdc/Gspt1/Fbxo5/Rnaseh2a/Mad2l1/Actn1/Gins2/Hmmr/Rfc3/Piezo2/Kif11/Slc7a5/Top2a/Nusap1/Trip13/Bub1/Kif20a/Ect2/Ppif/Nek2/Stmn1/Dlgap5/Spag5/Pclaf/Brca1/Tst/Fen1/Birc5/H2ax/Sfxn1/Kif2c/Mcm10/Tpx2/Mcm5/Ube2c/Spc25/Mcm2/Ccnb1/Melk/Cenpm/Aurkb/Tk1/Cdk1/Racgap1/Aurka/Pbk/Rrm2/Bub1b/Cdc20/Ccnb2
SCIAN_CELL_CYCLE_TARGETS_OF_TP53_AND_TP73_DN	22	-0.841908	-2.25188	8.2027e-07	3.63883e-05	2.98504e-05	427	tags=50%, list=2%, signal=49%	Kif22/Ccnf/Cdc25c/Tpx2/Gtse1/Ube2c/Mcm6/Mcm7/Ccnb1/Aurka/Cdc20
NAKAYAMA_SOFT_TISSUE_TUMORS_PCA2_UP	70	-0.669791	-2.25092	1.22935e-07	6.12239e-06	5.02238e-06	1640	tags=46%, list=9%, signal=42%	Ncaph/Cep55/Mki67/Cdh11/Hmmr/Fzd1/Kif11/Slc7a5/Top2a/Eno2/Nusap1/Bub1/Kif20a/Nek2/Dlgap5/Pclaf/Cenpn/Birc5/Msx2/Kif2c/Tpx2/Gtse1/Ube2c/Cenpe/Ccnb1/Melk/Cdca8/Cdk1/Pbk/Rrm2/Cdc20/Ccnb2
REICHERT_MITOSIS_LIN9_TARGETS	27	-0.814854	-2.24935	7.37697e-07	3.30026e-05	2.7073e-05	1543	tags=59%, list=9%, signal=54%	Cep55/Mki67/Fbxo5/Hmmr/Top2a/Nusap1/Kif20a/Cdca2/Ccnf/Ncapd2/Kif2c/Anapc1/Cenpe/Ccnb1/Aurka/Plk1
CHEMNITZ_RESPONSE_TO_PROSTAGLANDIN_E2_UP	137	-0.615308	-2.24901	3.63343e-10	2.70153e-08	2.21615e-08	1640	tags=23%, list=9%, signal=21%	Ncaph/Tnfrsf9/Sgo2a/Mki67/Rnaseh2a/Chd1l/Bpnt2/Slc35g2/Top2a/Pimreg/Nusap1/Rab15/Bub1/Kif20a/Dlgap5/Spag5/Pclaf/Birc5/Pttg1/Tpx2/Gtse1/Ube2c/Anapc1/Nup210/Cenpe/Ccnb1/Uhrf1/Tk1/Aurka/Rrm2/Bub1b/Ccnb2
BLUM_RESPONSE_TO_SALIRASIB_DN	330	-0.547964	-2.24565	1e-10	8.51452e-09	6.98472e-09	2672	tags=31%, list=15%, signal=27%	Dhfr/Ebp/Ranbp1/Tpi1/Exo1/Rpa1/Dut/Tia1/Tfdp1/Tubb4b/Meis2/Cdc7/Snrpa1/Kpna2/Hmgb3/Crip2/Cenpf/Tmpo/Pgam1/Apc/Mccc2/Dnmt1/Fosb/Gmnn/Orc1/Mapre2/Nup50/Cnn3/Ltbp3/Pias3/Chaf1b/Cbfb/Sox9/Fntb/Rad51/Nrip1/Mki67/Top2b/Nr2f1/Usp13/Fbxo5/Rnaseh2a/Mad2l1/F2r/Mre11a/Tecr/Gins2/Hmmr/Cemip2/Pdgfrb/Rfc3/Stil/Ripk4/Kif11/Sox4/Rfc5/Top2a/Dhcr24/Pold1/Nusap1/Trip13/Sdc1/Bub1/Kif20a/Col1a1/Nek2/Stmn1/Slc25a10/Sp…
NAKAMURA_CANCER_MICROENVIRONMENT_DN	44	-0.730861	-2.24481	1.54768e-07	7.63569e-06	6.26379e-06	1236	tags=41%, list=7%, signal=38%	Ndufa9/Bpnt2/Ndc1/Shroom3/Rfc5/Asns/Trip13/Bub1/Spag5/Cdca2/Homer2/Kif2c/Bcat1/Agps/Aurka/Knstrn/Cdc20/Ccnb2
MISSIAGLIA_REGULATED_BY_METHYLATION_DN	114	-0.628288	-2.24027	3.04661e-09	1.91465e-07	1.57065e-07	3090	tags=44%, list=17%, signal=36%	Tyms/Dtymk/Prc1/Dclre1a/Nrgn/Prkdc/Acat3/Ccna2/Cdt1/Dhfr/Ebp/Ranbp1/Dut/Kif14/Hmgb3/Trim28/Ncapd3/Cenpf/Tmpo/Hmgn2/Dnmt1/Gmnn/Ncaph/Aars/Mki67/Hnrnpa1/Rcc1/Rnaseh2a/Itgb4/Rfc5/Kntc1/Nusap1/Pold2/Nek2/Stmn1/Dlgap5/Pclaf/Kif22/Cdc25c/Mcm5/Ube2c/Cad/Cenpe/Fasn/Cenpm/Tk1/Cdk1/Lig1/Aurka/Bub1b
SU_TESTIS	52	-0.705949	-2.23816	3.92459e-07	1.83344e-05	1.50403e-05	1690	tags=25%, list=10%, signal=23%	Braf/Ncaph/Nf2/Hmmr/Bub1/Nek2/Ide/Kif2c/Ccnb1/Cdk1/Aurka/Bub1b/Ccnb2
FRASOR_RESPONSE_TO_SERM_OR_FULVESTRANT_DN	46	-0.720205	-2.23708	4.69141e-07	2.17245e-05	1.78213e-05	2006	tags=48%, list=11%, signal=43%	Cenpf/Ttll4/Cdk8/Blm/Cks1b/Rnaseh2a/Wee1/Kif11/Rfc5/Stmn1/H2ax/Kif2c/Mcm3/Mcm5/Ube2c/Mcm6/Mcm7/Mcm2/Tk1/Cdk1/Aurka/Cdc20
REACTOME_CELL_CYCLE_MITOTIC	499	-0.534208	-2.2368	1e-10	8.51452e-09	6.98472e-09	3310	tags=35%, list=19%, signal=29%	Smc2/Pmf1/Fbxw11/Ccnh/Psmd7/Ccnd3/Aaas/Psma2/Numa1/Akap9/Rab2a/Tyms/Lpin3/Mcm8/Tuba1a/Cdk5rap2/Cntrl/Hdac1/Pola2/Psmd10/Ccne1/Mapk3/Mad1l1/Gsk3b/Cdk6/Ppme1/H2ac23/Ccna2/Cdt1/Nup43/Tubgcp2/Dhfr/Gorasp2/Cdc14a/E2f2/Tuba4a/Rpa1/Rab1b/Nup133/Phf8/Actr1a/Spast/Ercc6l/Nup62/Lpin2/Gins1/Tfdp1/Cdca5/Odf2/Tubb4b/Cdc7/Cenpi/Prim2/Clip1/Cdc27/Tnpo1/Psme3/Ncaph2/Psmd13/Ncapd3/Psmd11/Psmd5/Rangap1/Cenpf/Bub3/…
FINETTI_BREAST_CANCER_KINOME_RED	16	-0.911152	-2.22934	8.83775e-08	4.52956e-06	3.71574e-06	676	tags=69%, list=4%, signal=66%	Mastl/Bub1/Nek2/Plk4/Melk/Aurkb/Cdk1/Aurka/Pbk/Bub1b/Plk1
KAMMINGA_EZH2_TARGETS	40	-0.740093	-2.21858	9.01644e-07	3.96648e-05	3.25383e-05	1355	tags=42%, list=8%, signal=39%	Tfdp1/Cdca5/Kpna2/Gmnn/Mki67/Mad2l1/Ahcy/Top2a/Nusap1/Ect2/Nek2/Mcm3/Mcm2/Aurkb/Aurka/Tacc3/Ccnb2
LI_WILMS_TUMOR_VS_FETAL_KIDNEY_1_DN	154	-0.593345	-2.21668	4.13103e-10	3.02885e-08	2.48466e-08	2314	tags=34%, list=13%, signal=30%	Snrpa1/Prim2/Kpna2/Kif14/Nme1/Cbx5/Prrc2b/Cenpf/Bub3/Sacs/Blm/Mphosph9/Nup205/Cks1b/Xrcc5/Mki67/Rnaseh2a/Mad2l1/Dlg5/Sall2/Kif11/Rfc5/Gcn1/Lig3/Top2a/Asns/Nup188/Trip13/Yars/Zfp423/Stmn1/Cacnb3/Dlgap5/Spag5/Pclaf/Brca1/Cit/Fen1/Pttg1/Plk4/Kif2c/Cdc25c/Tpx2/Mcm6/Mcm2/Melk/Aurkb/Cdk1/Gpc1/Aurka/Bub1b/Cdc20/Ccnb2
KEGG_DNA_REPLICATION	35	-0.76461	-2.2162	1.30712e-06	5.56475e-05	4.56493e-05	1264	tags=37%, list=7%, signal=35%	Rnaseh2a/Rfc3/Rfc5/Pold1/Rpa2/Pold2/Fen1/Mcm3/Mcm5/Mcm6/Mcm7/Mcm2/Lig1
MORI_MATURE_B_LYMPHOCYTE_DN	70	-0.658589	-2.21328	3.17709e-07	1.51098e-05	1.2395e-05	1202	tags=21%, list=7%, signal=20%	Dgcr6/Sox4/Prep/Nek2/Stmn1/Anln/Brca1/Hes6/Smarca4/Kif2c/Cdc25c/Mcm5/Ccnb1/Rrm2/Ccnb2
WHITFIELD_CELL_CYCLE_G2_M	190	-0.576607	-2.21032	1e-10	8.51452e-09	6.98472e-09	2225	tags=32%, list=13%, signal=28%	Cdc27/Tnpo1/Kif14/Hmgb3/Tsg101/Ckap2/Rangap1/Herpud2/Cenpf/Pom121/Smarcb1/Tsn/Cntrob/Grk6/Cks1b/Cep55/Sgo2a/Cdc42ep1/Selenon/Mki67/Depdc1b/Lrrc17/Usp13/Me3/Kmt5a/G2e3/Hmmr/Slc44a2/Pimreg/Nusap1/Trip13/Gse1/Zfp521/Bub1/Ect2/Nek2/Dlgap5/Anln/Spag5/Shcbp1/Hcfc1/Kif20b/Asphd2/Mapk13/Birc5/Poc1a/Kif2c/Tpx2/Gtse1/Nuf2/Sapcd2/Cenpe/Ccnb1/Ido1/Aurka/Cdca3/Knstrn/Pbk/Bub1b/Plk1/Ccnb2
BENPORATH_PROLIFERATION	142	-0.593131	-2.20814	1.17437e-09	8.05128e-08	6.60471e-08	2371	tags=27%, list=13%, signal=24%	Cdca5/Dap3/Prim2/Kpna2/Nudt5/Cenpf/Kdelr2/Mtfr2/Pkmyt1/Chaf1b/Cks1b/Utp25/Rad51/Mad2l1/Ppil1/Top2a/Csnk1g1/BC055324/Bub1/Nek2/Stmn1/Anln/Spag5/Cenpn/Birc5/Pttg1/Gins3/Mcm3/Nuf2/Cenpe/Mcm2/Cenpm/Cdk1/Racgap1/Aurka/Knstrn/Pbk/Rrm2/Ccnb2
REACTOME_SEPARATION_OF_SISTER_CHROMATIDS	180	-0.575961	-2.20438	1e-10	8.51452e-09	6.98472e-09	2584	tags=29%, list=15%, signal=25%	Tuba4a/Nup133/Ercc6l/Cdca5/Tubb4b/Cenpi/Clip1/Cdc27/Psme3/Psmd13/Psmd11/Psmd5/Rangap1/Cenpf/Bub3/Psmd2/Ska1/Sgo2a/Mis12/Anapc4/Mad2l1/Clasp1/Cenpt/Ppp2ca/Ppp2cb/Rcc2/Cenps/Zw10/Psmd3/Kntc1/Tubb4a/Bub1/Dync1h1/Zwilch/Cenpn/Birc5/Pttg1/Kif2c/Ube2c/Nuf2/Anapc1/Dsn1/Spc25/Cenpe/Tuba8/Cenpm/Aurkb/Cdca8/Spc24/Bub1b/Cdc20/Plk1
SHEPARD_CRASH_AND_BURN_MUTANT_DN	152	-0.5875	-2.20031	4.55559e-10	3.24986e-08	2.66596e-08	2286	tags=35%, list=13%, signal=31%	Prim2/Cdc27/Kif14/Oip5/Cdc14b/Pif1/Ckap2/Bub3/Tmpo/Gdf10/Cep55/Kctd17/Plp1/Ski/Mki67/Nr2f1/Fbxo5/Slc44a2/Tmem263/Kif11/Myo10/Cep295/Pum1/Tnrc6c/Neil3/Mastl/Ect2/Jag1/Dlgap5/Anln/Dio2/Shcbp1/Hes6/Lmnb2/Cdca2/Birc5/Plk4/Kif2c/Tpx2/Gtse1/Ccnb1/Mycl/Melk/Tuba8/Aurkb/Tk1/Cdk1/Racgap1/Cdca3/Tacc3/Bub1b/Cdc20/Ccnb2
VILLANUEVA_LIVER_CANCER_KRT19_UP	159	-0.579622	-2.19355	1.79942e-09	1.18739e-07	9.74054e-08	1773	tags=31%, list=10%, signal=29%	S100a14/Blm/Ncaph/Cep55/Sox9/Hmgxb4/Sgo2a/Iffo2/Ago1/Btbd3/Sipa1l3/Mki67/Depdc1b/Mre11a/Dhrs13/Gpr157/Phtf2/Zfp532/Stil/Sox4/Ric8b/E130308A19Rik/Top2a/Rfx3/Kntc1/Bub1/Kif20a/Ect2/Stmn1/Dlgap5/Anln/Pclaf/Drosha/Kif20b/Macroh2a2/Mapk13/Troap/Pttg1/Plk4/Kif2c/Mcm10/Tpx2/Mcm6/Ckap2l/Cenpe/Melk/Cenpm/Cdca8/Cdca3/Cdc20
REACTOME_CYCLIN_A_B1_B2_ASSOCIATED_EVENTS_DURING_G2_M_TRANSITION	24	-0.797722	-2.17698	7.37758e-06	0.00026315	0.00021587	1167	tags=38%, list=7%, signal=35%	Cdk7/Wee1/Ppp2ca/Ppp2cb/Cdc25c/Ccnb1/Cdk1/Plk1/Ccnb2
MEBARKI_HCC_PROGENITOR_FZD8CRD_UP	471	-0.519664	-2.15808	1e-10	8.51452e-09	6.98472e-09	2760	tags=37%, list=16%, signal=32%	1700012D01Rik/Slc19a1/Ccna2/Parpbp/Dhfr/Ranbp1/Mphosph6/Prr11/Rfwd3/Exo1/Brca2/Ntn4/Asf1b/Fancb/Nipal3/4930579G24Rik/Ercc6l/Mis18bp1/Hrob/Gins1/Tfdp1/Cdca5/H2ac8/Fmnl3/Tubb4b/Phactr1/Cdc7/Cenpi/Wdr62/Prim2/Anxa3/Kpna2/Kif14/Oip5/Ncapd3/Tedc1/Rangap1/Tmpo/Sms/Ncapg2/Id3/Haus6/Tmem237/Sacs/Gdf15/Nup93/Mical3/Mtfr2/Orc1/Pkmyt1/E2f8/Blm/Chaf1b/Nf2/Arhgap31/Ccdc80/Cks1b/Cep55/Ska1/Fam161a/Tipin/Lin9/S…
REACTOME_M_PHASE	360	-0.521419	-2.15754	1e-10	8.51452e-09	6.98472e-09	3218	tags=32%, list=18%, signal=27%	Psmd7/Aaas/Psma2/Numa1/Akap9/Rab2a/Lpin3/Tuba1a/Cdk5rap2/Cntrl/Psmd10/Mapk3/Mad1l1/H2ac23/Nup43/Tubgcp2/Gorasp2/Tuba4a/Rab1b/Nup133/Phf8/Actr1a/Spast/Ercc6l/Nup62/Lpin2/Cdca5/Odf2/Tubb4b/Cenpi/Clip1/Cdc27/Tnpo1/Psme3/Ncaph2/Psmd13/Ncapd3/Psmd11/Psmd5/Rangap1/Cenpf/Bub3/Tmpo/Ncapg2/Ran/Haus6/Ywhag/Pom121/Nup93/Nek7/Nup50/Ncaph/Psmd2/Nup205/Uso1/Ska1/Sgo2a/Gorasp1/Tubg2/Chmp4c/Set/Mis12/Nup153/Fbxo…
FARMER_BREAST_CANCER_CLUSTER_2	33	-0.747864	-2.14849	3.50672e-06	0.000135124	0.000110846	1543	tags=42%, list=9%, signal=39%	Cep55/Mad2l1/Kif11/Nusap1/Bub1/Kif20a/Nek2/Pttg1/Tpx2/Cenpe/Esrp1/Melk/Bub1b/Ccnb2
WONG_EMBRYONIC_STEM_CELL_CORE	332	-0.523601	-2.14734	1e-10	8.51452e-09	6.98472e-09	3310	tags=32%, list=19%, signal=27%	Smc2/Tgif1/Prdx1/Ruvbl1/Ruvbl2/Kif4/Wbp11/Mrpl37/Dtymk/Tmeff1/Lsm2/Kras/Rad23b/Eef2/Hdac1/Pipox/Anp32e/Ccna2/Adsl/Sars/Mrps2/Eif6/Exo1/Gemin6/Pdha1/Mrps18b/Stip1/Ercc6l/Slc2a1/Cdca5/Cdc7/Snrpa1/Eif2s3x/Dap3/Prim2/Pop7/Apex1/Mrpl12/Kpna2/Psme3/Nop2/Ckap2/Phb/Bub3/Dnmt1/Gmnn/Orc1/Blm/Ncaph/Prmt1/Cks1b/Ndufa9/Set/Xrcc5/Phc1/Dpp3/Hnrnpa1/Fam136a/Rcc1/Nipsnap1/Mad2l1/Wee1/Rfc3/Pus1/Kif11/Top2a/Clpp/Rc…
NADERI_BREAST_CANCER_PROGNOSIS_UP	41	-0.706753	-2.14472	5.8422e-06	0.000214174	0.000175693	2764	tags=61%, list=16%, signal=52%	Fadd/Shmt2/Ebp/Exo1/Cdca5/Rasip1/Mllt1/Tmem208/Mtfr2/Psmd2/Cep55/Klrg2/Pold1/Gse1/Bub1/Kif20a/Spag5/Cenpn/Pttg1/Smarca4/Aqp5/Melk/Uhrf1/Cdca8/Racgap1
MARSON_BOUND_BY_E2F4_UNSTIMULATED	664	-0.496949	-2.14403	1e-10	8.51452e-09	6.98472e-09	2831	tags=28%, list=16%, signal=24%	Anp32e/Tmem241/Erg28/Cip2a/Med18/Fadd/1700012D01Rik/Ccna2/Cdt1/Parpbp/Slc9a1/Ranbp1/Prr11/Derl2/Exo1/Gemin6/Cnot9/Brca2/Asf1b/Nup133/Ercc6l/Hrob/Gpd2/Txndc12/Cdca5/Ints3/Cdc7/Cenpi/Prim2/Pop7/Kpna2/Aipl1/Rbmx2/Hmgb3/Rpusd1/Pif1/Ncapd3/Tedc1/Nutf2/Hmbs/Rangap1/Lrrc40/Pigm/Haus6/Ddost/Enkd1/Dnmt1/Ubap2/Mtfr2/9430015G10Rik/Orc1/Rnf41/Timm50/Nup50/Ankrd49/Aimp2/Blm/Ncaph/Ppp1r13l/Yipf5/Cks1b/Cep55/Ge…
REACTOME_DNA_STRAND_ELONGATION	32	-0.744458	-2.13906	8.20338e-06	0.000286792	0.000235264	1145	tags=44%, list=6%, signal=41%	Gins2/Rfc3/Rfc5/Pold1/Rpa2/Pold2/Fen1/Gins3/Mcm3/Mcm5/Mcm6/Mcm7/Mcm2/Lig1
SHEPARD_BMYB_TARGETS	62	-0.654404	-2.13565	2.92881e-06	0.000115382	9.46516e-05	1419	tags=32%, list=8%, signal=30%	Plp1/Mki67/Nr2f1/Fbxo5/Kif11/Mastl/Dlgap5/Anln/Cdca2/Birc5/Tpx2/Gtse1/Ccnb1/Melk/Aurkb/Tk1/Cdk1/Cdca3/Tacc3/Cdc20
CROONQUIST_NRAS_VS_STROMAL_STIMULATION_DN	94	-0.610085	-2.12757	6.42532e-07	2.89908e-05	2.37821e-05	556	tags=24%, list=3%, signal=24%	Stmn1/Dlgap5/Troap/Ccnf/Pttg1/H2ax/Kif2c/Tpx2/Mcm3/Thbs2/Col6a3/Ube2c/Mcm7/Traip/Cenpe/Mcm2/Ccnb1/Aurkb/Tk1/Cdk1/Aurka/Cdc20/Ccnb2
REACTOME_CELL_CYCLE	618	-0.496975	-2.12612	1e-10	8.51452e-09	6.98472e-09	3288	tags=31%, list=19%, signal=26%	Pmf1/Fbxw11/Ruvbl1/Ccnh/Ruvbl2/Psmd7/Ccnd3/Aaas/Psma2/Numa1/Akap9/Rab2a/Tyms/Lpin3/Mcm8/Tuba1a/Cdk5rap2/Cntrl/Hdac1/Pola2/Psmd10/Ccne1/Mapk3/Mad1l1/Gsk3b/Cdk6/Ppme1/H2ac23/Ccna2/Pcbp4/Cdt1/Nup43/Tubgcp2/Dhfr/Gorasp2/Cdc14a/Exo1/E2f2/Tuba4a/Rpa1/Brca2/Rab1b/Nup133/Phf8/Actr1a/Spast/Ercc6l/Nup62/Mis18bp1/Lpin2/Gins1/Tfdp1/Cdca5/Odf2/Rhno1/Tubb4b/Cdc7/Cenpi/Prim2/Clip1/Cdc27/Tnpo1/Psme3/Ncaph2/Oip5/…
PID_FOXM1_PATHWAY	37	-0.721631	-2.12378	8.71557e-06	0.000300716	0.000246686	645	tags=22%, list=4%, signal=21%	Esr1/Nek2/Birc5/Ccnb1/Aurkb/Cdk1/Plk1/Ccnb2
FISCHER_DREAM_TARGETS	918	-0.484385	-2.11863	1e-10	8.51452e-09	6.98472e-09	3288	tags=32%, list=19%, signal=27%	Pmf1/Rft1/Baz1b/Kif15/Lrr1/Zbtb14/Kif4/Grpel2/Hnrnpdl/Aaas/Ssrp1/Fam76b/H1f3/Cmss1/Cep97/Wbp11/Taf5/R3hdm1/Mcm8/Dtymk/Gadd45a/Prc1/Cdk5rap2/Poc5/Rad23b/Pola2/Dclre1a/Nrgn/Ccne1/Prkdc/Mars1/Mthfd1/Bcs1l/Anp32e/Cip2a/Utp15/H2ac23/1700012D01Rik/Ccna2/Cdt1/Parpbp/Shmt2/Nup43/Gtpbp3/Dhfr/Obi1/Ebp/Ranbp1/Rnpc3/Prr11/Ifrd2/Rfwd3/Exo1/Cnot9/E2f2/Efhc1/Brca2/Dut/Mrps18b/Asf1b/Fancb/4930579G24Rik/Stip1/Erc…
MARKEY_RB1_ACUTE_LOF_UP	228	-0.539033	-2.11453	1.23264e-10	1.01673e-08	8.34057e-09	3090	tags=36%, list=17%, signal=30%	Tyms/Has1/Dtymk/Prc1/Dctpp1/Pabpc4/Rcl1/Cip2a/Ccna2/Cdt1/Adsl/Ifi27/Ranbp1/Ifrd2/Brca2/Asf1b/Crabp1/Mis18bp1/Tfdp1/Kpna2/Hmgb3/Prdx2/Crip2/Ckap2/Cbx5/Tmpo/Hmgn2/Tulp4/Gmnn/E2f8/Chaf1b/Cks1b/Tipin/Hmgn1/Rad51/Set/Mki67/Mad2l1/Mre11a/Ptgis/Alad/Dnph1/Ahcy/Nucks1/Kif11/Rfc5/Lmo7/Pimreg/Nusap1/Trip13/Il1r1/Bub1/Kif20a/Ect2/Nek2/Stmn1/Dlgap5/Anln/Pclaf/Brca1/Kif22/Ccnf/Birc5/Tubb5/H2ax/Kif2c/Cdc25c/Am…
SARRIO_EPITHELIAL_MESENCHYMAL_TRANSITION_UP	159	-0.557693	-2.11056	2.61769e-08	1.47009e-06	1.20596e-06	2405	tags=33%, list=14%, signal=29%	Tfdp1/Cdca5/Mboat7/Tubb4b/Cdc7/Tnk1/Serpine2/Tmpo/Gmnn/Pkmyt1/Pgk1/Blm/Cks1b/Cep55/Rad51/Mki67/Fbxo5/Mad2l1/Hmmr/Rfc3/Stil/Kif11/Rfc5/Top2a/Mmp14/Kntc1/Bub1/Kif20a/Ect2/Stmn1/Anln/Brca1/Tubb5/H2ax/Plk4/Phf19/Mcm3/Mcm5/Mcm6/Mcm7/Tubg1/Sapcd2/Cenpe/Mcm2/Ccnb1/Tuba8/Uhrf1/Cdk1/Rrm2/Tacc3/Bub1b/Plk1
ANDERSEN_CHOLANGIOCARCINOMA_CLASS2	136	-0.575527	-2.10152	2.03937e-08	1.15762e-06	9.49628e-07	1255	tags=32%, list=7%, signal=30%	Ctse/Cblc/AA986860/Ppp1r14d/Serpinb5/Arhgap27/Tmprss4/Fermt1/Col1a2/Kif11/Pkp3/Top2a/Kcnk1/Liph/St14/Bub1/Fgfbp1/Olfm4/Dlgap5/Anln/Six4/Myh14/Bik/Asphd2/Myo1a/Cldn4/Bhlhe41/Tpx2/Col6a3/Ube2c/Vill/Sapcd2/Cenpe/Krt19/Krt6a/Tspan1/Aurka/Cdca3/Ppp1r1b/Mmp12/Tfcp2l1/Cdc20/Eps8l1/Ccnb2
RUIZ_TNC_TARGETS_DN	141	-0.564998	-2.1003	3.89673e-08	2.1428e-06	1.7578e-06	2815	tags=38%, list=16%, signal=32%	Rgs20/Ccna2/Rrp7a/Dhfr/Rfwd3/Exo1/Asf1b/Slc38a1/Gins1/Tubb4b/Tmem97/Pop7/Tnpo1/Oip5/Serpine2/Tmpo/Ncapg2/Mical2/Gmnn/Orc1/E2f8/Blm/Tipin/Myof/Mad2l1/Gins2/Slc7a5/Trip13/Lypd1/Ddah1/Zwilch/Dio2/Shcbp1/Fen1/Birc5/H2ax/Kif2c/Mcm10/Gins3/Mcm3/Mcm5/Ube2c/Mcm6/Mcm7/Spc25/Stc2/Mcm2/Ptprf/Melk/Aurkb/Cdk1/Pbk/Rrm2
CAIRO_HEPATOBLASTOMA_CLASSES_UP	593	-0.492184	-2.09581	1e-10	8.51452e-09	6.98472e-09	3427	tags=32%, list=19%, signal=27%	Pi4ka/Vti1b/Nhp2/Dnajc9/Mdn1/Rpn2/Tma16/Smc2/Tsr1/Kif15/Polr1c/Ruvbl1/Ruvbl2/Sec23ip/Dmac2/Kif4/Ssrp1/Sf3a1/Cct7/Ecpas/Xrcc6/R3hdm1/Dtymk/Prc1/Psmg1/Acly/Mrps27/Lsm2/Pabpc4/Wdr12/Atic/Ccne1/Prkdc/Mettl8/Mad1l1/Ccna2/Cdt1/Mif/Txnl4a/Adsl/Ranbp1/Tpi1/Rfwd3/Focad/Brca2/Ap1g2/Mrps18b/Rack1/P4hb/Gins1/Creld1/Jpt2/Odf2/Rfxank/Cenpi/Tmem97/Pop7/Apex1/Mrpl12/Kpna2/Cdc27/Kif14/Hmgb3/Dnajc4/Tbc1d31/Oip5/Nl…
CHARAFE_BREAST_CANCER_LUMINAL_VS_MESENCHYMAL_UP	411	-0.502205	-2.09385	1e-10	8.51452e-09	6.98472e-09	2349	tags=32%, list=13%, signal=29%	Setd6/Rab17/Eola1/Mknk2/Irf6/Fcsk/Myo5c/Sult2b1/Inhbb/Crip2/Spint2/Paqr4/Fam174b/Cadps2/Katnip/Vrk3/Ckmt1/Mindy1/Ssh3/Rnf103/Rab27b/Dnaja4/Syt7/Mgat4a/Mccc2/S100a14/Cldn7/Per2/Rerg/Prrg4/Cacng4/Tuft1/Limk2/Pip4k2c/Chmp4c/Grhl1/Hid1/Arf3/Gspt1/Slc37a1/Npdc1/Ovol2/Cblc/Plxnb1/Sytl1/Mlph/Ggt6/Prkd2/Zbtb42/Epn3/Gpr157/0610040J01Rik/Slc44a2/Myo5b/Ttc39a/Ulk1/Prex1/Pkp3/Stard10/Pck2/Ubqln4/Grb7/Rhob/An…
LINDGREN_BLADDER_CANCER_CLUSTER_3_UP	305	-0.518339	-2.08939	1e-10	8.51452e-09	6.98472e-09	2329	tags=27%, list=13%, signal=24%	Mad2l2/Cdc7/Tmem97/Kpna2/Kif14/Gnb3/Cep85/Psmd11/Ckap2/Cenpf/Tmpo/Gnpat/Ncapg2/Hmgn2/Gmnn/Orc1/E2f8/Rpn1/Chaf1b/Ppp1r14c/Tom1l1/Cks1b/Cep55/Ndufa9/Rad51/Fam136a/Gca/Rnaseh2a/Mad2l1/Acot2/Gins2/Pgm3/Akr7a5/Tnfaip1/Rfc3/Ttc39a/Kif11/Lig3/Top2a/Akr1b8/Bcl2l1/Reep6/Trip13/Cstf2/Bub1/Ddah1/Yars/Ppat/Nek2/Stmn1/Dlgap5/Brca1/Rad18/Tcf19/Cenpn/Birc5/Pttg1/Tincr/Plk4/Poc1a/Kif2c/Mcm5/Ube2c/Mcm6/Rab11fip4/…
SONG_TARGETS_OF_IE86_CMV_PROTEIN	52	-0.658875	-2.08892	8.49362e-06	0.000294986	0.000241986	3404	tags=46%, list=19%, signal=37%	Dnajc9/Bard1/Umps/Tyms/Ccne1/Cdt1/Dhfr/Rpa1/Slc29a1/Blm/Mad2l1/Rfc3/Kif11/Pclaf/Pttg1/H2ax/Tpx2/Mcm3/Mcm5/Mcm6/Mcm7/Mcm2/Tk1/Cdk1
REN_BOUND_BY_E2F	60	-0.645171	-2.08627	6.1758e-06	0.000224842	0.000184445	3351	tags=48%, list=19%, signal=39%	Bard1/Smc2/Umps/Pola2/Prkdc/H2ac23/Ccna2/E2f2/Dut/Prim2/Hmgb3/Cbx5/Bub3/Orc1/Rad51/Mad2l1/Cstf1/Rfc3/Top2a/Pold1/Fen1/Pttg1/H2ax/Mcm3/Mcm5/Mcm6/Cenpe/Tk1/Cdk1
COLDREN_GEFITINIB_RESISTANCE_DN	201	-0.534957	-2.08624	1.28674e-09	8.70857e-08	7.14391e-08	1399	tags=27%, list=8%, signal=25%	Qsox1/Grhl1/Gca/Ovol2/Gcnt2/Sytl1/Grhl3/AA986860/Epn3/Wee1/Svil/Ripk4/Tmprss4/Gramd1c/Stard10/Anxa9/Fam110a/Lmo7/Liph/Spint1/St14/Lad1/Tmem54/Plekha7/Cracdl/Fgfbp1/Esrp2/Tacstd2/Acpp/Lsr/Myh14/Cgn/Nectin4/Bik/Mapk13/Prss8/Cldn4/Ap1m2/Srpx2/Marveld3/Rab11fip4/Ddr1/B3gnt3/Erbb3/Arfgef3/Krt19/Ovol1/Tmem30b/Tmc4/Tspan1/C77080/Lrg1/Prr15l/Mboat1/Eps8l1
LE_EGR2_TARGETS_UP	105	-0.58887	-2.07332	1.08747e-06	4.74444e-05	3.89201e-05	1640	tags=31%, list=9%, signal=29%	Ncaph/Cks1b/Lin9/Rad51/Mki67/Mad2l1/Kif11/Rfc5/Top2a/Nusap1/Tmx2/Bub1/Kif20a/Ect2/Pclaf/Kif22/Tcf19/Birc5/H2ax/Plk4/Kif2c/Mcm5/Ezr/Mcm7/Ccnb1/Uhrf1/Cdca8/Cdk1/Aurka/Rrm2/Cdc20/Plk1/Ccnb2
ELVIDGE_HYPOXIA_BY_DMOG_DN	57	-0.64548	-2.07308	1.14073e-05	0.000386019	0.000316664	2512	tags=33%, list=14%, signal=29%	Socs2/Slc29a1/Psme3/Slc25a44/Slc35c1/Atp6v0a2/Acot7/Pus1/Esr1/Tigar/Slco3a1/Jak2/Lpcat3/Slc24a3/Cenpn/Ide/Rpp25/Spdef/Adora1
LE_NEURONAL_DIFFERENTIATION_DN	19	-0.805236	-2.07169	4.61753e-05	0.00136943	0.00112339	747	tags=26%, list=4%, signal=25%	Lhx6/Cdc25c/Ube2c/Cdc20/Ccnb2
PID_AURORA_A_PATHWAY	31	-0.722294	-2.06539	6.83669e-05	0.00189952	0.00155824	710	tags=29%, list=4%, signal=28%	Akt1/Git1/Dlgap5/Brca1/Birc5/Tpx2/Aurkb/Aurka/Tacc3
KEGG_CELL_CYCLE	118	-0.57267	-2.0585	3.25241e-07	1.53299e-05	1.25756e-05	3022	tags=35%, list=17%, signal=29%	Gadd45a/Hdac1/Ccne1/Prkdc/Mad1l1/Gsk3b/Cdk6/Ccna2/Crebbp/Cdc14a/E2f2/Tgfb3/Tfdp1/Mad2l2/Cdc7/Cdc27/Cdc14b/Bub3/Ywhag/Orc1/Pkmyt1/Smad4/Anapc4/Mad2l1/Cdk7/Wee1/Bub1/Pttg1/Cdc25c/Mcm3/Mcm5/Mcm6/Mcm7/Anapc1/Mcm2/Ccnb1/Cdk1/Bub1b/Cdc20/Plk1/Ccnb2
REACTOME_APC_C_MEDIATED_DEGRADATION_OF_CELL_CYCLE_PROTEINS	85	-0.59856	-2.05699	4.41143e-06	0.000166343	0.000136456	2225	tags=26%, list=13%, signal=23%	Cdc27/Psme3/Psmd13/Psmd11/Psmd5/Bub3/Psmd2/Fbxo5/Anapc4/Mad2l1/Psmd3/Nek2/Pttg1/Ube2c/Anapc1/Ccnb1/Aurkb/Cdk1/Aurka/Bub1b/Cdc20/Plk1
WP_DNA_REPLICATION	41	-0.677012	-2.05446	3.94677e-05	0.00119741	0.000982275	2949	tags=44%, list=17%, signal=37%	Pola2/Cdt1/Rpa1/Cdc7/Prim2/Gmnn/Orc1/Rfc3/Rfc5/Pold1/Rpa2/Pold2/Mcm10/Mcm3/Mcm5/Mcm6/Mcm7/Mcm2
REACTOME_POLO_LIKE_KINASE_MEDIATED_EVENTS	15	-0.849165	-2.05223	2.52458e-05	0.000802845	0.000658599	2006	tags=53%, list=11%, signal=47%	Cenpf/Pkmyt1/Lin9/Wee1/Cdc25c/Ccnb1/Plk1/Ccnb2
ODONNELL_TARGETS_OF_MYC_AND_TFRC_DN	45	-0.670503	-2.04952	3.23906e-05	0.00100582	0.000825108	2753	tags=44%, list=16%, signal=38%	Ccna2/Ranbp1/Brca2/4930579G24Rik/Ercc6l/Cenpf/Cks1b/Depdc1b/Scd2/Fam72a/Top2a/Birc5/Plk4/Spc25/Ccnb1/Aurkb/Cdk1/Aurka/Bub1b/Cdc20
CAFFAREL_RESPONSE_TO_THC_DN	30	-0.720157	-2.04416	0.00011767	0.00301543	0.00247365	1048	tags=33%, list=6%, signal=31%	Gipc1/Dhcr7/Ppif/Pclaf/Tubb5/Mcm3/Mcm6/Uhrf1/Cdk1/Rrm2
SERVITJA_LIVER_HNF1A_TARGETS_UP	122	-0.559856	-2.03224	5.22266e-07	2.39743e-05	1.96668e-05	1874	tags=34%, list=11%, signal=30%	Cdc42ep5/Gstm2/Gprc5b/Sdcbp2/Abcc4/Ly6d/Igf2bp3/Abcb1a/Mad2l1/Hmmr/Wee1/Scd2/Kif11/Abcc3/Akr1b8/Asns/Por/Bub1/Kif20a/Ect2/Nek2/Stmn1/Anln/Acot1/Igf2r/Slc7a4/Pcdh20/Aldh3a2/Kif2c/Tpx2/Ube2c/Serpine1/Mcm2/Ccnb1/Adora1/Aurkb/Cdca8/Racgap1/Mmp12/Cdc20/Ccnb2
MORI_EMU_MYC_LYMPHOMA_BY_ONSET_TIME_UP	110	-0.574769	-2.03101	3.11475e-07	1.4948e-05	1.22623e-05	3462	tags=40%, list=20%, signal=32%	Mrps18a/Gclc/Tcf3/Trib2/Ssrp1/H1f3/Zfp428/Erh/Strbp/Mthfd1/Ranbp1/Ino80e/Dab2ip/Mis18bp1/Prim2/Trim28/Sephs1/Smarcb1/Tipin/Igf2bp3/Llgl1/Phb2/Gins2/Rfc3/Ahcy/Cenps/Cbx2/Agk/Spag5/Pclaf/Cdk9/Cenpn/Mms22l/Eftud2/Smarca4/Prdm4/Smarcd2/Mcm7/Bcat1/Sapcd2/Uhrf1/Cdk1/Lig1/Bub1b
MONTERO_THYROID_CANCER_POOR_SURVIVAL_UP	12	-0.884105	-2.02784	1.12838e-05	0.000384306	0.000315258	751	tags=67%, list=4%, signal=64%	Cep55/Nusap1/Diaph3/Anln/Birc5/Ube2c/Rrm2/Ccnb2
FOURNIER_ACINAR_DEVELOPMENT_LATE_2	275	-0.50507	-2.02596	1.74829e-10	1.39837e-08	1.14712e-08	2913	tags=31%, list=16%, signal=26%	Prkdc/Mthfd1/Idi1/Lamc2/Bcs1l/Anp32e/Flnb/Dhfr/Ranbp1/Rfwd3/Gemin6/Dut/Hps1/Gins1/Mus81/Cdc7/Snrpa1/Gnb1/Pop7/Pdlim7/Plod3/Hacd3/Hmbs/Sf3b3/Serpine2/Tmpo/Sms/Ncapg2/Kdelr2/Pgk1/Xpo6/Prpf4/Blm/Ddx39b/Nup205/Cks1b/Tipin/Akt1/Nup153/Rcc1/Rnaseh2a/Actn1/Preb/Ndc1/Gins2/Phtf2/Emc1/Rfc3/Alg8/Scd2/Fermt1/Gfpt1/Gcn1/Igf2bp2/Nup188/Nusap1/Trip13/Clpb/1810055G02Rik/Fgfbp1/Phc2/Ttll12/Drosha/Cenpn/Fen1/Ccnf…
WALLACE_PROSTATE_CANCER_UP	19	-0.786695	-2.02399	0.000113984	0.00293522	0.00240785	1884	tags=63%, list=11%, signal=56%	Gdf15/Hpn/Ahcy/Dap/Bdh1/Sox4/Lig3/Gfus/Pold2/St14/Prss8/Fasn
FUJII_YBX1_TARGETS_DN	187	-0.530051	-2.0237	1.88978e-08	1.09628e-06	8.99313e-07	2975	tags=36%, list=17%, signal=31%	Rad23b/Pola2/Nek8/Prkdc/Cdt1/Parpbp/Hipk1/Dhfr/Exo1/Dut/Asf1b/Nup62/Odf2/Mad2l2/Unc119b/Hmgb3/Oip5/Fancd2/Ncapg2/Cdk8/Mgat4a/Enah/Ncaph/Cks1b/Tipin/Rad51/Depdc1b/Fbxo5/Rnaseh2a/Mad2l1/Gins2/Rfc3/Kif11/Rfc5/Top2a/Clcn3/Nusap1/Trip13/Neil3/Dbn1/Nrm/Mastl/Prr3/Bag2/Brca1/Shcbp1/Tcf19/Cenpn/Fen1/Ccnf/H2ax/Plk4/Phf19/Mcm10/Cdc25c/Mcm3/Mcm5/Mcm6/Mcm7/Spc25/Mcm2/Melk/Uhrf1/Tk1/Lig1/Rrm2/Gpx3/Bub1b
BIDUS_METASTASIS_UP	206	-0.516413	-2.01898	6.31853e-09	3.87855e-07	3.18169e-07	3469	tags=33%, list=20%, signal=26%	Ddx21/Patl1/Ccdc15/Pcnx/Tsr1/Kif4/Hnrnpdl/Ssrp1/Wbp11/Tyms/Fem1a/Psmd10/Prkdc/Strn3/1700012D01Rik/Ccna2/Hbs1l/Dhfr/Efhc1/Get1/Asf1b/Ercc6l/Tfdp1/Hmgb3/Cenpf/Sms/Fsd1l/Gmnn/Nras/Atp6v0a2/Ncaph/Mphosph9/Cbfb/Ppp1r14c/Hmgxb4/Nup153/Usp13/Mad2l1/Huwe1/Kif11/Ppp2ca/Tsr2/Rfc5/Nusap1/Prepl/Bub1/Ect2/Dlgap5/Cdyl/Cenpn/Fen1/Birc5/Plk4/Mcm10/Tpx2/Amd1/Ube2c/Ccnb1/Cdk1/Racgap1/Aurka/Sgms2/Knstrn/Pbk/Rrm2/Ds…
LY_AGING_MIDDLE_DN	16	-0.824773	-2.01799	8.40281e-05	0.00229837	0.00188542	977	tags=62%, list=6%, signal=59%	Cenpf/Hmgn2/Kif11/Ccnf/H2ax/Kif2c/Ube2c/Ccnb1/Cdc20/Plk1
WP_RETINOBLASTOMA_GENE_IN_CANCER	87	-0.58749	-2.01633	4.25665e-06	0.000161661	0.000132615	3374	tags=41%, list=19%, signal=34%	Ccdc6/Bard1/Smc2/Kif4/Ccnd3/Tyms/Hdac1/Ccne1/Prkdc/Cdk6/Ccna2/Cdt1/Dhfr/E2f2/Rpa1/Tfdp1/Cdc7/Dnmt1/Orc1/Wee1/Rfc3/Rfc5/Top2a/Rpa2/Fancg/Stmn1/Anln/Mapk13/Plk4/Mcm3/Mcm6/Mcm7/Ccnb1/Cdk1/Rrm2/Ccnb2
AFFAR_YY1_TARGETS_DN	233	-0.510812	-2.01392	2.28721e-09	1.49064e-07	1.22282e-07	1451	tags=25%, list=8%, signal=24%	Sod3/Dkk2/Mki67/Nipsnap1/Mad2l1/Apcdd1/Chst2/Hmmr/Aldh18a1/Ripk4/Scd2/Msh3/Kif11/Lig3/Top2a/Dhcr24/Avpr1a/Trip13/Tnfsf11/Il1r1/Uts2r/Bub1/Kif20a/Diaph3/Stmn1/Spag5/Shcbp1/Trib3/Rad18/Nectin4/Kif22/Fen1/Birc5/Plk4/Pof1b/Sfxn1/Kif2c/Cdc25c/Mcm3/Thbs2/Mcm5/Col6a3/Mcm6/Mcm7/Bcat1/Cenpe/Ccnb1/Uhrf1/Aurkb/Tk1/Lig1/Racgap1/Aurka/Cdca3/Chtf18/Tacc3/Bub1b/Plk1/Ccnb2
WEST_ADRENOCORTICAL_TUMOR_UP	288	-0.495179	-2.00197	2.27562e-10	1.71615e-08	1.40781e-08	3356	tags=32%, list=19%, signal=26%	Rpn2/Bard1/Plekhb2/Kif3c/Pank3/Atp1a1/Dnajc6/Fdft1/Tuba1a/Gadd45a/Prc1/Cdk5rap2/Acly/Rad23b/Hdac1/Ccne1/Mars1/Tfcp2/Mad1l1/Acat3/Erg28/Anxa4/Parpbp/Atp13a1/Ebp/Rfwd3/Naa35/Gpr89/Mvd/Hmgcs1/Tubb4b/Snrpa1/Tmem97/Dap3/Tnpo1/Kif14/Psmd11/Rpap3/Cenpf/Bub3/Tmpo/Mvk/Cdk8/Dnmt1/Gmnn/Nras/Xpo6/Cd164/Igf2bp3/Icmt/Acot7/Srprb/Arf3/Dpp3/P4ha2/Slc36a1/Elf4/Lss/Scd2/Dhcr7/Rfc5/Slc7a5/Top2a/Bub1/Kif20a/Inha/Nek…
REACTOME_REGULATION_OF_PLK1_ACTIVITY_AT_G2_M_TRANSITION	87	-0.582874	-2.00049	5.54805e-06	0.000204812	0.000168014	1070	tags=16%, list=6%, signal=15%	Cep152/Clasp1/Tubb4a/Dctn1/Nek2/Dync1h1/Tubb5/Plk4/Tubg1/Ccnb1/Cdk1/Aurka/Plk1/Ccnb2
KEGG_PROGESTERONE_MEDIATED_OOCYTE_MATURATION	76	-0.588857	-1.99698	5.41751e-06	0.000201402	0.000165216	2329	tags=28%, list=13%, signal=24%	Mad2l2/Adcy4/Cdc27/Rps6ka6/Pkmyt1/Braf/Akt1/Anapc4/Mad2l1/Mapk9/Pgr/Adcy1/Bub1/Mapk11/Mapk13/Cdc25c/Anapc1/Ccnb1/Cdk1/Plk1/Ccnb2
REACTOME_CONDENSATION_OF_PROMETAPHASE_CHROMOSOMES	11	-0.882808	-1.99592	6.76271e-05	0.00188891	0.00154953	286	tags=45%, list=2%, signal=45%	Ncaph/Ncapd2/Ccnb1/Cdk1/Ccnb2
GARGALOVIC_RESPONSE_TO_OXIDIZED_PHOSPHOLIPIDS_TURQUOISE_DN	51	-0.631528	-1.99311	5.01818e-05	0.00147652	0.00121123	2072	tags=33%, list=12%, signal=30%	Ccdc51/Tmpo/E2f8/Sgo2a/Ddx28/Mki67/Prmt7/Neil3/Cbx2/Ttll12/Ccnf/Aurka/Spc24/Tacc3/Bub1b/Cdc20/Plk1
TOYOTA_TARGETS_OF_MIR34B_AND_MIR34C	416	-0.479249	-1.99281	1e-10	8.51452e-09	6.98472e-09	2753	tags=28%, list=16%, signal=24%	Ccna2/Parpbp/Ptpn3/Dhfr/Bmp6/Aph1a/Asf1b/4930579G24Rik/Shprh/Mboat2/Mis18bp1/Tfdp1/Tmem97/Flot1/Slc29a1/B4galt3/Xpo5/Kif14/Psme3/Trmt61a/Cep85/Fancd2/Rad51d/Cenpf/Ran/Mllt1/Ttll4/Med22/Haus6/Sacs/Atp2a2/Caskin2/Pom121/Pkmyt1/Msl1/Smim7/Xpo6/Enah/Mphosph9/Ddx39b/Prrg4/Bmpr1a/Gen1/Ska1/Cc2d1a/Hcn3/Rad51/Usp5/Mki67/Rad54l2/Fastkd2/Bpnt2/Mre11a/Prkag1/Kmt5a/Ndc1/Gpr157/Tomm40/Phtf2/Wee1/Grk3/Rfc3/Sti…
KEGG_GLUTATHIONE_METABOLISM	42	-0.649873	-1.98919	0.000213515	0.00494362	0.0040554	2564	tags=33%, list=14%, signal=29%	Gpx2/Gsr/Gss/Txndc12/Sms/Gstm2/Oplah/Ggt6/G6pdx/Ggt7/Gstm4/Rrm2/Gpx3/Ggt1
REACTOME_PCNA_DEPENDENT_LONG_PATCH_BASE_EXCISION_REPAIR	21	-0.752503	-1.98893	0.000273471	0.00596551	0.00489369	2580	tags=43%, list=15%, signal=37%	Rpa1/Apex1/Rfc3/Rfc5/Pold1/Rpa2/Pold2/Fen1/Lig1
BLANCO_MELO_COVID19_SARS_COV_2_INFECTION_A594_CELLS_DN	58	-0.617601	-1.98497	3.07577e-05	0.00096077	0.000788149	1293	tags=33%, list=7%, signal=30%	Tonsl/Klhdc7a/Dhcr24/Krt4/Ephb3/Slc25a10/Dio2/Ddc/Fen1/H2ax/Myo1a/Mcm10/Mcm5/Spdef/Fasn/Krt8/Tk1/Prr15l/Enho
REACTOME_PHOSPHORYLATION_OF_THE_APC_C	20	-0.762757	-1.98363	0.0001971	0.00462441	0.00379354	225	tags=30%, list=1%, signal=30%	Anapc4/Ube2c/Anapc1/Ccnb1/Cdk1/Plk1
WANG_BARRETTS_ESOPHAGUS_UP	42	-0.647605	-1.98224	0.000242174	0.00546341	0.0044818	1150	tags=26%, list=6%, signal=25%	Nr2f2/Itgb4/Col6a1/Olfm4/Acads/Plec/Itga3/Wnt4/Abhd2/Vipr1/Slc12a2
ZHENG_GLIOBLASTOMA_PLASTICITY_UP	233	-0.502709	-1.98197	6.58236e-09	3.99406e-07	3.27645e-07	1619	tags=25%, list=9%, signal=23%	Scg3/Mmp15/Tle1/Cks1b/Sgo2a/Bmper/Acot7/Rad51/Ptprd/Rcc1/Mad2l1/Cadm2/Gnao1/Hspb8/Top2a/Pold1/Ugt8a/Nusap1/Il13ra1/Bub1/Aldh1l1/Ect2/Jag1/Anln/Spag5/Pclaf/Gpd1/Shcbp1/Kif22/Cenpn/Cit/Fen1/Ccnf/Birc5/Pllp/Plk4/Tpx2/Mcm3/Mcm5/Mcm6/Nuf2/Spc25/Atp9a/Mcm2/Ccnb1/Melk/Uhrf1/Aurkb/Cdca8/Tk1/Lig1/Racgap1/Aurka/Cdca3/Rrm2/Cdc20/Plk1/Ccnb2
BLANCO_MELO_COVID19_SARS_COV_2_INFECTION_A594_ACE2_EXPRESSING_CELLS_DN	79	-0.577978	-1.98083	3.30856e-05	0.0010214	0.000837883	1062	tags=18%, list=6%, signal=17%	Ahcy/Krt4/Tubb4a/Gstm4/Slc25a10/Ddc/Aldh3a2/Dpysl5/Mcm5/Ffar4/Cenpm/Tk1/Gpc1/Rrm2
REACTOME_NUCLEAR_PORE_COMPLEX_NPC_DISASSEMBLY	34	-0.683519	-1.97738	0.000134259	0.00339115	0.00278187	2704	tags=44%, list=15%, signal=37%	Nup43/Nup133/Nup62/Pom121/Nup93/Nek7/Nup50/Nup205/Nup153/Ndc1/Nup188/Nup210/Ccnb1/Cdk1/Ccnb2
GLASS_IGF2BP1_CLIP_TARGETS_KNOCKDOWN_DN	116	-0.551936	-1.97551	2.72674e-06	0.000109049	8.94563e-05	4264	tags=48%, list=24%, signal=37%	Ssr3/N4bp2/Desi2/A730008H23Rik/Mib1/Hspd1/Cdca7l/Plekha8/Iqgap3/Clic4/9530068E07Rik/Setd5/Hdlbp/Prelid3b/Dnajc9/Prc1/Erh/Med1/Psmd10/Anp32e/1700012D01Rik/Shmt2/Hipk1/Nup43/Prr11/Rfwd3/Exo1/Wipf2/Mrps10/Ctdsp2/Ncaph/Spring1/Aars/Ago1/Zdhhc5/Pip4k2c/Tnks2/Mki67/Klf13/Fbxo45/Sh3pxd2a/Kif11/Nploc4/Suds3/Dlat/Spag5/Limk1/Cit/Podxl/Tpx2/Cpsf2/Vopp1/Sapcd2/Cdk1/Aurka/Plk1
FOURNIER_ACINAR_DEVELOPMENT_LATE_DN	21	-0.747417	-1.97549	0.000309251	0.00660947	0.00542195	1999	tags=43%, list=11%, signal=38%	Serpine2/Cep55/Actn1/Trip13/Fgfbp1/Zwilch/Tubg1/Aurka/Rrm2
WP_CELL_CYCLE	114	-0.553607	-1.97398	3.49757e-06	0.000135124	0.000110846	3022	tags=33%, list=17%, signal=28%	Gadd45a/Hdac1/Ccne1/Prkdc/Mad1l1/Gsk3b/Cdk6/Ccna2/Cdc14a/E2f2/Tgfb3/Tfdp1/Mad2l2/Cdc7/Cdc27/Cdc14b/Bub3/Ywhag/Orc1/Pkmyt1/Smad4/Anapc4/Cdk7/Wee1/Bub1/Pttg1/Cdc25c/Mcm3/Mcm5/Mcm6/Mcm7/Anapc1/Mcm2/Ccnb1/Cdk1/Cdc20/Plk1/Ccnb2
REACTOME_GOLGI_CISTERNAE_PERICENTRIOLAR_STACK_REORGANIZATION	14	-0.83273	-1.97119	0.000101657	0.00266989	0.00219019	135	tags=43%, list=1%, signal=43%	Uso1/Gorasp1/Ccnb1/Cdk1/Plk1/Ccnb2
REACTOME_MITOTIC_G1_PHASE_AND_G1_S_TRANSITION	145	-0.529866	-1.97042	1.14751e-06	4.96533e-05	4.07321e-05	3986	tags=43%, list=23%, signal=34%	Ccnd1/Cdk2/Psma5/Psmd8/Ccnd2/Ptk6/Prim1/Psmb7/Psmb3/Psmc4/Mnat1/Psmb6/Ppp2r1b/Psmf1/Ccnh/Psmd7/Ccnd3/Psma2/Tyms/Mcm8/Hdac1/Pola2/Psmd10/Ccne1/Cdk6/Ccna2/Cdt1/Dhfr/E2f2/Rpa1/Tfdp1/Cdc7/Prim2/Psme3/Psmd13/Psmd11/Psmd5/Gmnn/Orc1/Cables1/Psmd2/Cks1b/Lin9/Akt1/Fbxo5/Cdk7/Wee1/Ppp2ca/Ppp2cb/Top2a/Rpa2/Psmd3/Jak2/Mcm10/Mcm3/Mcm5/Mcm6/Mcm7/Mcm2/Ccnb1/Tk1/Cdk1/Rrm2
PUJANA_BREAST_CANCER_LIT_INT_NETWORK	99	-0.56322	-1.96918	1.15697e-05	0.000389024	0.000319128	3066	tags=33%, list=17%, signal=28%	Xrcc6/Hdac1/Med1/Ccne1/Prkdc/Ccna2/Crebbp/Rpa1/Brca2/Bap1/Kpna2/Plk3/Fancd2/Blm/Nelfb/Rad51/Akt1/Mre11a/Rpa2/Fancg/Esr1/Jak2/H2ax/Smarca4/Cdc25c/Mcm3/Tubg1/Ccnb1/Cdk1/Aurka/Stat5a/Bub1b/Plk1
CUI_GLUCOSE_DEPRIVATION	53	-0.616539	-1.96911	0.000155077	0.00380769	0.00312356	2745	tags=34%, list=16%, signal=29%	Cdt1/Sars/Pycr1/Plk3/Kdelr2/Slc33a1/Preb/Gfpt1/Pck2/Eif2ak3/Ddit4/Asns/Prkcz/Ocln/Anln/Cdk1/Pbk/Rrm2
RHODES_CANCER_META_SIGNATURE	65	-0.599017	-1.96282	5.85722e-05	0.00167137	0.00137107	2237	tags=28%, list=13%, signal=24%	Kpna2/Crip2/Nme1/Kdelr2/Dvl3/Nup205/Ahcy/Col1a2/Sox4/Top2a/Gfus/Pclaf/Tubb5/Smarca4/Tpx2/Mcm3/Cdk1/Plk1
CREIGHTON_AKT1_SIGNALING_VIA_MTOR_UP	33	-0.683192	-1.9627	0.000186331	0.00439126	0.00360229	2506	tags=45%, list=14%, signal=39%	Lasp1/Arhgef16/Mvk/Mmp15/Akt1/Slc37a1/Spint1/Por/Cyb561/Bik/Pmpca/Nectin2/Dusp10/Cldn3/Ddr1
PID_AURORA_B_PATHWAY	38	-0.662804	-1.95955	0.000154113	0.00380169	0.00311865	618	tags=34%, list=3%, signal=33%	Cbx5/Cul3/Ncaph/Bub1/Kif20a/Stmn1/Birc5/Ncapd2/Kif2c/Aurkb/Cdca8/Racgap1/Aurka
BIOCARTA_EFP_PATHWAY	15	-0.810664	-1.95918	0.000217247	0.00500805	0.00410826	1167	tags=47%, list=7%, signal=44%	Cdk8/Cdk7/Smurf2/Esr1/Ccnb1/Cdk1/Ccnb2
JEON_SMAD6_TARGETS_DN	17	-0.78585	-1.95569	0.000234719	0.005364	0.00440025	977	tags=47%, list=6%, signal=45%	Notch3/Kif11/Dhcr7/Top2a/Ddc/Bckdha/Erbb3/Ccnb2
KEGG_OOCYTE_MEIOSIS	98	-0.558853	-1.95087	6.67942e-06	0.000241512	0.000198119	1282	tags=18%, list=7%, signal=17%	Fbxo5/Anapc4/Mad2l1/Ppp2ca/Ppp2cb/Camk2b/Pgr/Adcy1/Bub1/Pttg1/Cdc25c/Anapc1/Ccnb1/Cdk1/Aurka/Cdc20/Plk1/Ccnb2
LINDGREN_BLADDER_CANCER_CLUSTER_1_DN	357	-0.469774	-1.9486	1.29851e-10	1.05459e-08	8.6511e-09	2463	tags=29%, list=14%, signal=26%	Exo1/Prrc1/Stat5b/Pycr1/Nfe2/Nup62/P4hb/Hmgcs1/Nr4a1/Rab17/Cdc7/Tmem97/Pop7/Acox3/Kpna2/Kif14/Gnb3/Psmd11/Cenpf/Tmpo/Ncapg2/Col18a1/Kdelr2/Orc1/St3gal2/Enah/Chaf1b/Gnl3l/Mphosph9/Rcbtb1/Ppp1r14c/Cks1b/Sgo2a/Acot7/Zdhhc18/Rad51/Rnaseh2a/Actn1/Creb3l2/Gins2/Akr7a5/Tnfaip1/Pdgfrb/Pde1a/Rfc3/Slc44a2/Ttc39a/Kif11/Prex1/Flvcr2/Gcn1/Top2a/Eno2/Trip13/Pik3c2b/Gstm4/Amotl2/Psrc1/Bub1/Nek2/Stmn1/Dlgap5/Tnk…
REACTOME_APC_C_CDC20_MEDIATED_DEGRADATION_OF_CYCLIN_B	24	-0.710582	-1.93918	0.000801622	0.0136082	0.0111632	225	tags=25%, list=1%, signal=25%	Anapc4/Ube2c/Anapc1/Ccnb1/Cdk1/Cdc20
REACTOME_ACTIVATION_OF_ATR_IN_RESPONSE_TO_REPLICATION_STRESS	36	-0.66481	-1.93867	0.00036393	0.00747543	0.00613232	1086	tags=36%, list=6%, signal=34%	Rpa1/Cdc7/Orc1/Rfc3/Rfc5/Rpa2/Mcm10/Cdc25c/Mcm3/Mcm5/Mcm6/Mcm7/Mcm2
PUJANA_BRCA2_PCC_NETWORK	396	-0.465851	-1.9382	1e-10	8.51452e-09	6.98472e-09	2760	tags=28%, list=16%, signal=24%	1700012D01Rik/Ccna2/Cdt1/Dhfr/Mphosph6/Cnot9/Itm2a/Rpa1/Brca2/Dut/Gins1/Hmgcs1/Tfdp1/Cdc7/Snrpa1/Cdc27/Kif14/Tbc1d31/Med20/Trim28/Tbcd/Cenpf/Bub3/Tmpo/Gnpat/Dcp2/Nup93/Sephs1/Dnmt1/Cnot3/Pex1/Pccb/Prpf4/Blm/Ncaph/Mphosph9/Ddx39b/Foxk2/Nup205/Hmgxb4/Taf1c/Ddb2/Hmgn1/Hdac4/Xrcc5/Mki67/Rnaseh2a/Mad2l1/Fastkd2/Cstf1/Mre11a/Stau2/Hmmr/Fat1/Rfc3/Stil/Kif11/Rfc5/Lig3/Top2a/Pold1/Kntc1/Fancg/Pold2/Bub1/P…
REACTOME_SUMOYLATION_OF_DNA_REPLICATION_PROTEINS	44	-0.629979	-1.93495	0.000172275	0.00414414	0.00339957	2704	tags=43%, list=15%, signal=37%	Nup43/Nup133/Nup62/Rangap1/Pom121/Nup93/Nup50/Pias3/Nup205/Top2b/Nup153/Ndc1/Top2a/Nup188/Birc5/Nup210/Aurkb/Cdca8/Aurka
REACTOME_ACTIVATION_OF_THE_PRE_REPLICATIVE_COMPLEX	32	-0.672146	-1.93129	0.000383861	0.00782394	0.00641822	3055	tags=47%, list=17%, signal=39%	Mcm8/Pola2/Cdt1/Rpa1/Cdc7/Prim2/Gmnn/Orc1/Rpa2/Mcm10/Mcm3/Mcm5/Mcm6/Mcm7/Mcm2
REACTOME_AURKA_ACTIVATION_BY_TPX2	72	-0.572547	-1.93072	9.09077e-05	0.00244848	0.00200856	3139	tags=33%, list=18%, signal=28%	Akap9/Tuba1a/Cdk5rap2/Cntrl/Tuba4a/Actr1a/Odf2/Tubb4b/Haus6/Ywhag/Hmmr/Cep152/Clasp1/Tubb4a/Dctn1/Nek2/Dync1h1/Tubb5/Plk4/Tpx2/Tubg1/Cdk1/Aurka/Plk1
REACTOME_G2_M_CHECKPOINTS	141	-0.518388	-1.92704	2.15298e-06	8.74274e-05	7.17194e-05	3966	tags=35%, list=22%, signal=27%	Cdk2/Psma5/Herc2/Psmd8/Psmb7/Pias4/Psmb3/Dna2/Rnf8/Psmc4/Psmb6/Psmf1/Bard1/Psmd7/Psma2/Mcm8/Psmd10/Exo1/Rpa1/Rhno1/Cdc7/Psme3/Psmd13/Psmd11/Psmd5/Ywhag/Orc1/Pkmyt1/Blm/Psmd2/Mre11a/Wee1/Rfc3/Rfc5/Rpa2/Psmd3/Brca1/H2ax/Mcm10/Cdc25c/Gtse1/Mcm3/Mcm5/Mcm6/Mcm7/Mcm2/Ccnb1/Cdk1/Ccnb2
REACTOME_NUCLEAR_ENVELOPE_NE_REASSEMBLY	66	-0.587442	-1.9268	7.41362e-05	0.00204903	0.00168088	2704	tags=35%, list=15%, signal=30%	Nup43/Tuba4a/Nup133/Spast/Nup62/Tubb4b/Tnpo1/Rangap1/Tmpo/Ran/Pom121/Nup93/Nup205/Chmp4c/Rcc1/Ndc1/Ppp2ca/Tubb4a/Nup188/Ccnb1/Tuba8/Cdk1/Ccnb2
REACTOME_NUCLEAR_ENVELOPE_BREAKDOWN	51	-0.609384	-1.92322	0.000148673	0.00371965	0.00305134	2704	tags=37%, list=15%, signal=32%	Nup43/Nup133/Nup62/Lpin2/Tmpo/Pom121/Nup93/Nek7/Nup50/Nup205/Nup153/Ndc1/Cnep1r1/Nup188/Nup210/Ccnb1/Cdk1/Plk1/Ccnb2
SIMBULAN_PARP1_TARGETS_DN	16	-0.785659	-1.92229	0.000602558	0.011122	0.00912375	2041	tags=44%, list=12%, signal=39%	Rangap1/Dnmt1/Set/Stmn1/Ccnb1/Cdc20/Ccnb2
REACTOME_TELOMERE_C_STRAND_LAGGING_STRAND_SYNTHESIS	33	-0.668598	-1.92077	0.000380134	0.00777802	0.00638055	2949	tags=39%, list=17%, signal=33%	Pola2/Rpa1/Prim2/Stn1/Blm/Rfc3/Rfc5/Pold1/Rpa2/Pold2/Fen1/Lig1/Chtf18
SANSOM_APC_MYC_TARGETS	231	-0.48732	-1.91623	7.58746e-08	3.96576e-06	3.25324e-06	3515	tags=36%, list=20%, signal=29%	Telo2/Sfxn2/Nhp2/Card11/Gas8/Mdn1/Pmf1/Fem1b/Trmt6/Pip5k1a/Fhod1/Sema3b/Pola2/Ikbkg/Pabpc4/Atic/Large2/Mthfd1/Epb41/Zbtb21/Gtf3c1/Mif/Shmt2/Hipk1/Crebbp/Gtpbp3/Ache/Get1/Cinp/Nbeal2/Slc35b2/Klf6/Wdr4/Wdr62/Ctdsp2/Ptprs/Plk3/Nme1/Mindy1/Cited1/Med22/Ndst1/Mvk/Ywhag/Akt1s1/Mccc2/Otub1/Smarcc1/Oplah/Gorasp1/Zbtb48/Txlna/Sytl1/Pkn3/Sec61a1/Sox4/Eif2ak3/Lig3/Ticrr/Dhcr24/Sh3d19/Vars/Bcl2l1/Mybbp1a/Scr…
HU_GENOTOXIC_DAMAGE_4HR	34	-0.662272	-1.91592	0.000353226	0.0072839	0.00597521	618	tags=53%, list=3%, signal=51%	Fam76b/Prc1/Smg5/Cdt1/Ncdn/Kpna2/Hmgn1/Bub1/Ect2/Nek2/Anln/Kif22/Tcf19/Pttg1/H2ax/Cdc25c/Aurka/Cdc20
SMID_BREAST_CANCER_RELAPSE_IN_BONE_UP	71	-0.567423	-1.91459	9.98618e-05	0.00263585	0.00216227	2027	tags=27%, list=11%, signal=24%	Plk2/Adh1/Cited1/Celsr1/Mgam/Tom1l1/Ttc12/Nr2f1/Mlph/Anxa9/Esr1/Gata3/Pgap3/Hba-a1/Spdef/Faim2/Tspan1/Slc44a4/Hmgcs2
MEINHOLD_OVARIAN_CANCER_LOW_GRADE_DN	19	-0.743124	-1.91189	0.000723164	0.0128538	0.0105444	260	tags=37%, list=1%, signal=36%	Bap1/Kif14/Pccb/Tpx2/Mcm6/Fasn/Ccnb2
REACTOME_TP53_REGULATES_TRANSCRIPTION_OF_GENES_INVOLVED_IN_G2_CELL_CYCLE_ARREST	18	-0.752138	-1.9103	0.000248572	0.00556021	0.00456121	416	tags=33%, list=2%, signal=33%	Prmt1/Carm1/Cdc25c/Ccnb1/Cdk1/Aurka
BENPORATH_CYCLING_GENES	607	-0.444817	-1.90824	1e-10	8.51452e-09	6.98472e-09	3090	tags=30%, list=17%, signal=25%	Tyms/Abca7/Mcm8/Tuba1a/Qrich1/Gadd45a/Prc1/Bud23/Cyb5r2/Kras/Ccne1/Megf9/Shc1/H2-Oa/Anp32e/Map3k2/Cip2a/H2ac23/Fadd/Ccna2/Kank2/Nup43/Mrps2/Dhfr/Dhx8/Rnpc3/Prr11/Psen1/Exo1/Stat5b/Efhc1/Mrps18b/Asf1b/Mis18bp1/Itgb3/Dis3/Odf2/Rhno1/Klf6/Tubb4b/Cdc7/Wdr62/Prim2/Gnb1/Man1a2/Grpel1/Kpna2/Cdc27/Kif14/Hmgb3/Pif1/Tsg101/Ncapd3/Psmd11/Zfp593/Ckap2/Slc39a10/Rangap1/Nab1/Herpud2/Plk2/Fancd2/Cenpf/Bub3/Tmpo…
REACTOME_MITOTIC_PROPHASE	99	-0.545177	-1.90609	3.78701e-05	0.0011623	0.000953473	3203	tags=41%, list=18%, signal=34%	Smc2/Aaas/Numa1/Rab2a/Lpin3/Mapk3/H2ac23/Nup43/Gorasp2/Rab1b/Nup133/Phf8/Nup62/Lpin2/Ncaph2/Ncapd3/Tmpo/Ncapg2/Pom121/Nup93/Nek7/Nup50/Nup205/Uso1/Gorasp1/Set/Nup153/Kmt5a/Ndc1/Cnep1r1/Ppp2ca/Ppp2cb/Nup188/Mastl/Mcph1/H2ax/Nup210/Ccnb1/Cdk1/Plk1/Ccnb2
PUJANA_XPRSS_INT_NETWORK	163	-0.503472	-1.90437	1.80171e-06	7.48914e-05	6.14357e-05	2831	tags=31%, list=16%, signal=26%	Prkdc/Anp32e/1700012D01Rik/Ccna2/Dhfr/Cnot9/Rpa1/Brca2/Dut/Gins1/Tfdp1/Cdc7/Snrpa1/Bub3/Tmpo/Sec31a/Dcp2/Dnmt1/Cnot3/Prpf4/Blm/Mphosph9/Ddx39b/Hmgn1/Mki67/Mad2l1/Mre11a/Hmmr/Rfc3/Top2a/Kntc1/Stmn1/Pclaf/Brca1/Kif20b/Ccnf/Plk4/Ncapd2/Gtse1/Mcm5/Ube2c/Mcm6/Cad/Spc25/Mcm2/Aurkb/Cdk1/Aurka/Stat5a/Cdc20
REACTOME_DEGRADATION_OF_CYSTEINE_AND_HOMOCYSTEINE	12	-0.829484	-1.90255	0.000345578	0.00716637	0.00587879	1168	tags=42%, list=7%, signal=39%	Got2/Slc25a10/Tst/Cdo1/Suox
WELCSH_BRCA1_TARGETS_DN	138	-0.51907	-1.90072	7.32398e-06	0.000263015	0.00021576	3313	tags=36%, list=19%, signal=29%	Rabepk/Eif2b2/Ssrp1/Fdft1/Pabpc4/Atic/Ccne1/Mthfd1/Sf3b2/Chd4/Slc19a1/Snrpa1/Slc29a1/Apex1/Nmt1/Kdm5c/Krt6b/Prrc2a/Aimp2/Taf1c/Scrib/Xrcc5/Usp5/Rcc1/Ppm1f/Pwp2/Sox4/Bysl/Slc7a5/Ckap4/Dhcr24/Pold1/Cyc1/Nup188/Rassf7/Alg3/Hk1/Ppat/Naa80/Hcfc1/Lmnb2/Pmpca/Smarca4/Mlec/Ezr/Cad/Fasn/Mcm2/Krt6a
HUPER_BREAST_BASAL_VS_LUMINAL_DN	53	-0.594017	-1.89718	0.000426674	0.00827381	0.00678726	2189	tags=36%, list=12%, signal=32%	Myo5c/Inhbb/Vwa1/Cldn7/Cnn3/Gabrp/Mlph/Nr2f2/Eno2/Tnfaip2/Ddah1/Loxl1/Bik/Cldn4/Wfdc2/Krt19/Krt18/Prom1/Krt8
WP_REGULATION_OF_SISTER_CHROMATID_SEPARATION_AT_THE_METAPHASEANAPHASE_TRANSITION	15	-0.784938	-1.89701	0.000808176	0.0136742	0.0112174	1262	tags=47%, list=7%, signal=43%	Bub3/Mad2l1/Bub1/Pttg1/Cenpe/Bub1b/Cdc20
FEVR_CTNNB1_TARGETS_DN	526	-0.451086	-1.89693	1e-10	8.51452e-09	6.98472e-09	3175	tags=27%, list=18%, signal=23%	Smyd2/Ssrp1/Trmt6/Cmss1/Arhgap5/Tyms/Tmem107/Dtymk/Tmeff1/Prc1/Gnpnat1/Erh/Lsm2/Sdc4/Wdr12/Tcf12/Mthfd1/Rgs12/Acat3/Cip2a/Slc19a1/Ccna2/Cdt1/Adsl/Tubgcp2/Dhfr/Exo1/Tuba4a/Rpa1/Brca2/Asf1b/Nup62/Mis18bp1/Gins1/Glrx3/Dis3/Meis2/Cdc7/Cenpi/Eif2s3x/Prim2/Apex1/Kpna2/Aqp1/Zfhx3/Hmgb3/Grwd1/Trim28/Nutf2/Zfp593/Ckap2/Cbx5/Serpine2/Tmpo/Hmgn2/Haus6/Rps6ka6/Gstm2/Elf2/Dnmt1/Prpf4/Ergic1/Cnn3/Chaf1b/Cbfb/P…
KAUFFMANN_MELANOMA_RELAPSE_UP	59	-0.58567	-1.89659	0.000111595	0.00288779	0.00236894	3310	tags=42%, list=19%, signal=35%	Smc2/Ccnh/Dclre1a/Ogg1/Gtf2h3/Exo1/Fancd2/Cenpf/Gmnn/Blm/Rad51/Xrcc5/Mad2l1/Gins2/Rfc5/Top2a/Neil3/Fancg/Brca1/Rad18/Pttg1/Mcm3/Mcm6/Mcm7/Rrm2
REACTOME_INHIBITION_OF_THE_PROTEOLYTIC_ACTIVITY_OF_APC_C_REQUIRED_FOR_THE_ONSET_OF_ANAPHASE_BY_MITOTIC_SPINDLE_CHECKPOINT_COMPONENTS	21	-0.717235	-1.89572	0.00106342	0.0171133	0.0140386	2225	tags=38%, list=13%, signal=33%	Cdc27/Bub3/Anapc4/Mad2l1/Ube2c/Anapc1/Bub1b/Cdc20
BIOCARTA_G2_PATHWAY	23	-0.703686	-1.89492	0.00162351	0.0232894	0.019105	1127	tags=26%, list=6%, signal=24%	Wee1/Brca1/Cdc25c/Ccnb1/Cdk1/Plk1
WP_MAMMARY_GLAND_DEVELOPMENT_PATHWAY_PUBERTY_STAGE_2_OF_4	12	-0.825628	-1.89371	0.000433809	0.00832756	0.00683136	1368	tags=50%, list=8%, signal=46%	Nrip1/Pgr/Esr1/Erbb2/Areg/Stat5a
REACTOME_THE_ROLE_OF_GTSE1_IN_G2_M_PROGRESSION_AFTER_G2_CHECKPOINT	69	-0.567867	-1.89152	0.000278996	0.00606099	0.00497202	794	tags=38%, list=4%, signal=36%	Psma5/Psmd8/Psmb7/Psmb3/Psmc4/Psmb6/Psmf1/Psmd7/Psma2/Tuba1a/Psmd10/Tuba4a/Tubb4b/Psme3/Psmd13/Psmd11/Psmd5/Psmd2/Psmd3/Tubb4a/Gtse1/Ccnb1/Tuba8/Cdk1/Plk1/Ccnb2
REACTOME_APC_CDC20_MEDIATED_DEGRADATION_OF_NEK2A	26	-0.685625	-1.8886	0.00111096	0.0176649	0.0144911	1267	tags=35%, list=7%, signal=32%	Cdc27/Bub3/Anapc4/Mad2l1/Nek2/Ube2c/Anapc1/Bub1b/Cdc20
PUJANA_BRCA_CENTERED_NETWORK	117	-0.525482	-1.88718	1.83563e-05	0.000598164	0.000490693	2760	tags=32%, list=16%, signal=27%	1700012D01Rik/Ccna2/Dhfr/Cnot9/Rpa1/Brca2/Dut/Gins1/Tfdp1/Cdc7/Snrpa1/Med20/Bub3/Tmpo/Sec31a/Dcp2/Dnmt1/Cnot3/Prpf4/Blm/Ddx39b/Mad2l1/Mre11a/Hmmr/Rfc3/Top2a/Brca1/Ncapd2/Mcm5/Ube2c/Mcm6/Cad/Mcm2/Cdk1/Aurka/Stat5a/Cdc20
VECCHI_GASTRIC_CANCER_EARLY_UP	384	-0.454277	-1.88644	8.39851e-10	5.83365e-08	4.78552e-08	2416	tags=26%, list=14%, signal=23%	Gins1/Gss/Jpt2/Cdca5/Mmp3/Cdr2l/Mrps10/Pop7/Xpo5/Kif14/Hmgb3/Nme1/Ckap2/Slc39a10/Fancd2/Cenpf/Bub3/Ncapg2/Gdf15/Nup93/Mtfr2/Cldn7/Prpf4/E2f8/Rpn1/Itga2/Prmt1/Cks1b/Cep55/Sgo2a/Myof/Scrib/Mki67/Depdc1b/Dgkh/Dpp3/Mad2l1/Ints2/Gins2/Hmmr/Rfc3/Tmprss4/Fermt1/Bysl/Fam72a/Top2a/Prox1/Vars/Cyc1/Nusap1/Trip13/Cd9/Cbx2/Bub1/Kif20a/Ect2/Nek2/Tacstd2/Dlgap5/Anln/Pclaf/Brca1/Rad18/Cenpn/Cdca2/Fen1/Birc5/Cldn…
REACTOME_SYNTHESIS_OF_DNA	117	-0.524535	-1.88378	2.08037e-05	0.00067376	0.000552706	3966	tags=44%, list=22%, signal=34%	Cdc6/Psmd14/Cdc45/Psmc5/Rfc4/Cdk2/Psma5/Psmd8/Prim1/Psmb7/Psmb3/Dna2/Psmc4/Psmb6/Psmf1/Psmd7/Psma2/Mcm8/Pola2/Psmd10/Ccne1/Ccna2/Cdt1/Rpa1/Gins1/Prim2/Cdc27/Psme3/Psmd13/Psmd11/Psmd5/Orc1/Psmd2/Anapc4/Gins2/Rfc3/Rfc5/Pold1/Rpa2/Psmd3/Pold2/Fen1/Gins3/Mcm3/Mcm5/Ube2c/Mcm6/Mcm7/Anapc1/Mcm2/Lig1
IRITANI_MAD1_TARGETS_DN	44	-0.612337	-1.88077	0.000410263	0.00817275	0.00670436	3007	tags=43%, list=17%, signal=36%	Dctpp1/Rad23b/Eef2/Dut/Mrps18b/Apex1/Lonp1/Dtd1/E2f8/Mettl26/Uqcrc1/Eef1g/Ahcy/Pold1/Mybbp1a/Mcm6/Ppa1/Cad/Cdk1
REACTOME_INITIATION_OF_NUCLEAR_ENVELOPE_NE_REFORMATION	19	-0.729835	-1.8777	0.00108757	0.0173452	0.0142288	135	tags=21%, list=1%, signal=21%	Ppp2ca/Ccnb1/Cdk1/Ccnb2
FERRANDO_HOX11_NEIGHBORS	17	-0.752306	-1.87221	0.000732914	0.01294	0.0106151	3090	tags=59%, list=17%, signal=49%	Tyms/Mthfd1/Mad1l1/Ccna2/Rpa1/Top2a/Stmn1/Mcm5/Ptprf/Tk1
AIGNER_ZEB1_TARGETS	32	-0.650529	-1.86917	0.000794038	0.0135769	0.0111376	1731	tags=41%, list=10%, signal=37%	Mpzl2/Cldn7/Crb3/Sytl1/Cdh11/Shroom3/Pkp3/Tacstd2/Ocln/Dsc2/Tmem30b/Tspan1/Dsp
MUELLER_PLURINET	286	-0.463175	-1.86809	6.28173e-08	3.31612e-06	2.72032e-06	3353	tags=33%, list=19%, signal=27%	Noc2l/Gdf9/Pmf1/Tgif1/Polr1c/Elac2/Ruvbl1/Rbm14/Gadd45a/Dctpp1/Hdac1/Mbd2/Atic/Ccne1/Strbp/Mthfd1/Slc19a1/Ccna2/Cdt1/Dhfr/Exo1/Gemin6/Rpa1/Cops6/Stip1/Cdc7/Pop7/Apex1/Anxa3/Kpna2/Psme3/Cda/Nle1/Trim28/Psmd11/Nme1/Zfp593/Phb/Tmpo/Sephs1/Gmnn/Orc1/Nup50/Aimp2/Blm/Smarcc1/Plpp2/Cks1b/Rad51/Set/Xrcc5/Phc1/Nup153/Fam136a/Mre11a/Got2/Cdk7/Hmmr/Wee1/Rfc3/Msh3/Bysl/Rfc5/Dhcr24/Grb7/Pold1/Rpa2/Mybbp1a/Tri…
BIOCARTA_MCM_PATHWAY	18	-0.735036	-1.86686	0.000454409	0.00862886	0.00707852	239	tags=44%, list=1%, signal=44%	Ccne1/Cdt1/Orc1/Mcm3/Mcm5/Mcm6/Mcm7/Mcm2
PUJANA_BREAST_CANCER_WITH_BRCA1_MUTATED_UP	53	-0.584239	-1.86595	0.000577974	0.0107518	0.00882001	2597	tags=34%, list=15%, signal=29%	Cnot9/Rpa1/Tfdp1/Cdc7/Dnmt1/Blm/Mre11a/Hmmr/Rfc3/Stmn1/Ncapd2/Mcm5/Mcm6/Cad/Mcm2/Aurkb/Cdk1/Cdc20
REACTOME_PROLACTIN_RECEPTOR_SIGNALING	11	-0.824302	-1.86365	0.00140539	0.021258	0.0174386	538	tags=36%, list=3%, signal=35%	Stat5b/Jak2/Prlr/Stat5a
KOKKINAKIS_METHIONINE_DEPRIVATION_96HR_DN	70	-0.553841	-1.86126	0.000222867	0.00511529	0.00419623	467	tags=13%, list=3%, signal=13%	Map3k9/Fen1/Birc5/Erbb3/Ccnb1/Aurkb/Tk1/Cdk1/Ccnb2
ZHANG_RESPONSE_TO_CANTHARIDIN_DN	63	-0.564854	-1.8594	0.00041469	0.00822238	0.00674507	5029	tags=52%, list=28%, signal=38%	Cdk4/Slk/Farsb/Eef1d/Nop16/Ctps/Rrm1/Nop56/Trap1/Eif3b/Snrpa/Farsa/Prim1/Pik3ca/Ruvbl2/Mthfd1/Pfkl/Timm17b/Snrpa1/Pgam1/Rhoc/Abcc4/Zfyve26/Qdpr/Hars2/Rfc5/Eml2/Fancg/Pold2/Abca3/Mcm7/Tubg1/Rrm2
TERAO_AOX4_TARGETS_SKIN_UP	27	-0.671153	-1.85268	0.00166185	0.0236466	0.019398	1139	tags=22%, list=6%, signal=21%	Tomm40/Fgd1/Smg6/Elovl7/Tmc4/Kcnh1
BOYAULT_LIVER_CANCER_SUBCLASS_G23_UP	52	-0.583383	-1.84958	0.000422171	0.00822376	0.0067462	604	tags=31%, list=3%, signal=30%	Slc38a1/Oip5/Ddost/Igf2bp3/Mki67/Memo1/Ect2/Nek2/Dlgap5/Fen1/Pkm/Mcm3/Mcm6/Tubg1/Mcm2/Bub1b
REACTOME_LAGGING_STRAND_SYNTHESIS	20	-0.709724	-1.84571	0.00155898	0.0228795	0.0187688	4126	tags=65%, list=23%, signal=50%	Rfc4/Prim1/Dna2/Pola2/Rpa1/Prim2/Rfc3/Rfc5/Pold1/Rpa2/Pold2/Fen1/Lig1
REACTOME_MITOTIC_G2_G2_M_PHASES	186	-0.481721	-1.83681	1.8884e-06	7.78817e-05	6.38888e-05	3966	tags=35%, list=22%, signal=27%	Cdk2/Psma5/Haus4/Psmd8/Psmb7/Psmb3/Cep192/Psmc4/Mnat1/Ckap5/Psmb6/Ppp2r1b/Psmf1/Dctn3/Fbxw11/Ccnh/Psmd7/Psma2/Akap9/Tuba1a/Cdk5rap2/Cntrl/Psmd10/Ppme1/Ccna2/Tubgcp2/Tuba4a/Actr1a/Odf2/Tubb4b/Psme3/Psmd13/Psmd11/Psmd5/Cenpf/Haus6/Ywhag/Pkmyt1/Psmd2/Lin9/Tubg2/Cdk7/Hmmr/Wee1/Cep152/Clasp1/Ppp2ca/Ppp2cb/Psmd3/Tubb4a/Dctn1/Nek2/Dync1h1/Tubb5/Plk4/Cdc25c/Tpx2/Gtse1/Tubg1/Ccnb1/Tuba8/Cdk1/Aurka/Plk1/Cc…
KALMA_E2F1_TARGETS	11	-0.812052	-1.83595	0.00202846	0.0275276	0.0225817	901	tags=73%, list=5%, signal=69%	Tyms/Pola2/Top2a/Pold1/Rpa2/Fen1/Mcm6/Mcm2
REACTOME_PROCESSIVE_SYNTHESIS_ON_THE_C_STRAND_OF_THE_TELOMERE	19	-0.713232	-1.83499	0.00179905	0.0250585	0.0205562	1662	tags=37%, list=9%, signal=33%	Rpa1/Blm/Pold1/Rpa2/Pold2/Fen1/Lig1
PID_ERA_GENOMIC_PATHWAY	55	-0.56884	-1.83372	0.000671523	0.0121002	0.00992616	1896	tags=27%, list=11%, signal=24%	Col18a1/Ddx54/Smad4/Mta1/Hdac4/Nrip1/Set/Phb2/Pgr/Esr1/Ncor1/Brca1/Abca3/Dscam/Stat5a
REACTOME_COPI_DEPENDENT_GOLGI_TO_ER_RETROGRADE_TRAFFIC	86	-0.530701	-1.83277	0.000173077	0.00414414	0.00339957	3474	tags=34%, list=20%, signal=27%	Arfgap2/Kif26a/Kif3c/Kif15/Kif4/Sec22b/Tuba1a/Copa/Tuba4a/Rab1b/Tubb4b/Arfgap1/Kdelr2/Surf4/Copg1/Arf3/Kif11/Kif6/Zw10/Tubb4a/Tmed3/Kif20a/Kif1a/Kif20b/Kif22/Kif2c/Cenpe/Tuba8/Racgap1
KENNY_CTNNB1_TARGETS_UP	47	-0.591212	-1.83192	0.00152015	0.0224787	0.01844	831	tags=21%, list=5%, signal=20%	Tnfaip2/Rpa2/Ect2/Ncor1/Gna11/Plk4/Ccnb1/Tk1/Krt7/Tacc3
BERENJENO_TRANSFORMED_BY_RHOA_UP	541	-0.434448	-1.83168	1e-10	8.51452e-09	6.98472e-09	2797	tags=33%, list=16%, signal=28%	Smc2/Epha2/Pmf1/Tsr1/Tgif1/Ruvbl2/Eif2b2/Kif4/Grpel2/Ssrp1/Cct7/Tyms/Dtymk/Gadd45a/Prc1/Dctpp1/Lsm2/Pola2/Rcl1/Taldo1/Lamc2/Ftsj3/Cip2a/Ccna2/Pfkl/Rrp12/Flnb/Pprc1/Ranbp1/Tpi1/Eif6/Ifrd2/Exo1/Rpa1/Cinp/Asf1b/Tbl3/Thy1/Gsr/Stip1/Nup62/Mis18bp1/Tfdp1/Nr4a1/Actn4/Gpd2/Slc2a1/Cdca5/Wdr43/Mrps10/Cdc7/Snrpa1/Tmem97/Prim2/Pcid2/Anxa3/Nmt1/Mrpl12/Kpna2/Mrps25/Aqp1/Hmgb3/Psmd13/Grwd1/Psmd11/Nop2/Nme1/Ckap…
LY_AGING_OLD_DN	55	-0.56726	-1.82863	0.000744119	0.0130505	0.0107057	2218	tags=29%, list=13%, signal=26%	Kif14/Psmd11/Cenpf/Hmgn2/Pkmyt1/Cks1b/Cdh11/Kif11/Ccnf/H2ax/Kif2c/Ube2c/Mcm2/Ccnb1/Cdc20/Plk1
REACTOME_MASTL_FACILITATES_MITOTIC_PROGRESSION	10	-0.832148	-1.82746	0.000947902	0.0155403	0.0127482	972	tags=50%, list=5%, signal=47%	Ppp2ca/Ppp2cb/Mastl/Ccnb1/Cdk1
GU_PDEF_TARGETS_DN	30	-0.643721	-1.8272	0.00216436	0.0289257	0.0237287	2166	tags=37%, list=12%, signal=32%	Inhbb/Krt6b/Foxc1/Pip4k2c/Itgb4/Foxo1/Krt19/Krt18/Krt6a/Krt8/Krt7
KRASNOSELSKAYA_ILF3_TARGETS_DN	41	-0.601659	-1.8258	0.00124696	0.0193041	0.0158357	1185	tags=27%, list=7%, signal=25%	Cdh11/Pcx/Pck2/Ugt8a/Asns/Pold2/Hcfc1/Troap/Msx2/Mycl/Lig1
DELPUECH_FOXO3_TARGETS_DN	38	-0.616561	-1.82284	0.000925098	0.0153123	0.0125612	3054	tags=42%, list=17%, signal=35%	Dtymk/Gadd45a/Prc1/Shmt2/Pycr1/Apex1/Cenpf/Aars/Mki67/Pck2/Nusap1/Nek2/Kif22/Ube2c/Aurka/Areg
PEART_HDAC_PROLIFERATION_CLUSTER_DN	68	-0.550644	-1.81988	0.000269733	0.00590838	0.00484683	1121	tags=19%, list=6%, signal=18%	Hdac4/Dnph1/Lig3/Kntc1/Plk4/Mcm3/Mcm5/Ube2c/Mcm7/Bcat1/Aurka/Plk1/Ccnb2
CAIRO_PML_TARGETS_BOUND_BY_MYC_UP	22	-0.680305	-1.81964	0.00227208	0.0299857	0.0245982	1121	tags=23%, list=6%, signal=21%	Dnph1/Bcat1/Cad/Ccnb1/Tk1
SMID_BREAST_CANCER_LUMINAL_A_DN	17	-0.73003	-1.81678	0.00145247	0.0218449	0.0179201	1942	tags=53%, list=11%, signal=47%	Ttll4/Ncaph/Slc7a5/Top2a/Cenpn/Tpx2/Cdca8/Cdca3/Cdc20
NUYTTEN_EZH2_TARGETS_DN	943	-0.413208	-1.81351	1e-10	8.51452e-09	6.98472e-09	2615	tags=23%, list=15%, signal=21%	Rfwd3/Exo1/Gemin6/Cnot9/E2f2/Dis3l/Efhc1/Epb41l5/Brca2/Spg7/Mrps18b/Fcho1/Slc35b2/Nipal3/Dtwd1/Actr1a/Stip1/Hibch/Spast/Ercc6l/Mis18bp1/Hrob/Tfdp1/Arhgef16/Gpd2/Cdca5/Odf2/Cnot1/Wdr4/Cdc7/Cenpi/Tmem97/Sbno1/Fzd6/Flot1/Slc29a1/Acox3/Vsig10/Kif14/Polr3h/Hmgb3/Tbc1d31/Oip5/Cdc14b/Lrrc20/Inhbb/Nle1/Ncapd3/Tedc1/Ptgfr/Xrcc1/Gnl1/Nutf2/Pard6a/Hmbs/Lzic/Mbtps1/Fancd2/Cenpf/Bub3/Tmpo/Gnpat/Pigm/Rgl3/Mica…
KEGG_MISMATCH_REPAIR	22	-0.677035	-1.81089	0.00243883	0.031584	0.0259093	1086	tags=41%, list=6%, signal=38%	Exo1/Rpa1/Rfc3/Msh3/Rfc5/Pold1/Rpa2/Pold2/Lig1
REACTOME_SULFUR_AMINO_ACID_METABOLISM	22	-0.676276	-1.80886	0.00252221	0.0318696	0.0261436	2208	tags=36%, list=12%, signal=32%	Cbs/Mri1/Got2/Ahcy/Slc25a10/Tst/Cdo1/Suox
CHARAFE_BREAST_CANCER_LUMINAL_VS_BASAL_UP	347	-0.437908	-1.80819	5.76317e-08	3.07311e-06	2.52097e-06	2918	tags=30%, list=16%, signal=25%	Pomt1/Megf9/Strbp/Mars1/D630039A03Rik/Arhgef26/Cers2/Gtf3c1/Slc38a10/Cxxc5/Ica1/Zmiz1/Tgfb3/Prr36/Pycr1/Atxn7l3b/Usp7/Slc38a1/Arid2/Maged2/Rab17/Inhbb/Katnip/Irgq/Klf2/Slc25a44/Rnf103/Kdelr2/Kat6b/Dnaja4/Mgat4a/Mccc2/Hpn/Zswim8/Ergic1/Sidt2/Tcaf1/Trappc9/Cacng4/Strada/Iqsec1/Hid1/Arf3/Ivd/Gspt1/Sox12/Slc37a1/Npdc1/Usp42/Mlph/Mapk9/Prkag1/Zbtb42/Zfp296/Baz2a/Epn3/0610040J01Rik/Myo5b/Ttc39a/Creb3l1…
KOKKINAKIS_METHIONINE_DEPRIVATION_48HR_UP	125	-0.497777	-1.80812	5.54481e-05	0.0016083	0.00131934	1127	tags=16%, list=6%, signal=15%	Wee1/Pdgfrb/Dctd/Fzd1/Rhob/Tnfrsf10b/Fancg/Il1r1/Chrnb1/Brca1/Map3k9/Igf2r/Fen1/Erbb3/Ccnb1/Erbb2/Cdk1/Gpx3/Wnt5a/Ccnb2
BIOCARTA_NPC_PATHWAY	11	-0.799372	-1.80728	0.00362086	0.0410183	0.0336485	2449	tags=73%, list=14%, signal=63%	Nup62/Kpna2/Nutf2/Rangap1/Ran/Nup153/Rcc1/Nup210
REACTOME_KINESINS	47	-0.58316	-1.80697	0.00199151	0.0270958	0.0222276	977	tags=23%, list=6%, signal=22%	Kif11/Kif6/Tubb4a/Kif20a/Kif1a/Kif20b/Kif22/Kif2c/Cenpe/Tuba8/Racgap1
REACTOME_UNWINDING_OF_DNA	12	-0.787421	-1.80608	0.00193063	0.0265331	0.0217659	1145	tags=58%, list=6%, signal=55%	Gins2/Gins3/Mcm3/Mcm5/Mcm6/Mcm7/Mcm2
WP_COHESIN_COMPLEX_CORNELIA_DE_LANGE_SYNDROME	33	-0.628214	-1.80475	0.00180858	0.025125	0.0206108	1838	tags=24%, list=10%, signal=22%	Apc/Sgo2a/Ppp2ca/Ppp2cb/Pttg1/Aurkb/Cdk1/Plk1
REACTOME_EXTENSION_OF_TELOMERES	49	-0.582347	-1.80413	0.000782853	0.0134615	0.0110429	4126	tags=45%, list=23%, signal=35%	Rfc4/Cdk2/Prim1/Dna2/Nhp2/Ruvbl1/Ruvbl2/Pola2/Ccna2/Rpa1/Prim2/Pif1/Stn1/Blm/Rfc3/Rfc5/Pold1/Rpa2/Pold2/Fen1/Lig1/Chtf18
GROSS_HYPOXIA_VIA_ELK3_UP	206	-0.460787	-1.80151	2.87762e-06	0.000114218	9.36964e-05	2949	tags=29%, list=17%, signal=24%	Pola2/Cpt2/Zmat3/Rgs12/Ccna2/Kank2/Pprc1/Exo1/Hoxb7/Get1/Actr1a/Spast/Cdca5/Tubb4b/Mknk2/Kpna2/Eng/Crip2/Apln/Pgam1/Arl6ip4/Sephs1/Pias3/Cbfb/Ddx39b/Ssbp3/Pwwp3a/Ski/F2r/Pycr2/Ppm1f/Ulk1/Scd2/Trp53inp1/Myo1c/Rcc2/Gtf2e1/Rpa2/Amotl2/Kif20a/Stmn1/Smo/Spag5/Gna11/Plec/Birc5/H2ax/Ncapd2/Amd1/Ube2c/Lama5/Fasn/Ccnb1/Aacs/Racgap1/Pbk/Rrm2/Slc12a2/Ccnb2
REACTOME_RHO_GTPASE_EFFECTORS	264	-0.450766	-1.80102	1.18632e-06	5.09154e-05	4.17675e-05	2461	tags=23%, list=14%, signal=20%	Pdpk1/Ercc6l/Nckap1/Fmnl3/Tubb4b/Wipf2/Cenpi/Clip1/Kif14/Gopc/Rangap1/Cenpf/Bub3/Ywhag/Rhoc/Dvl3/Nf2/Cyfip2/Ska1/Sgo2a/Limk2/Mis12/Mad2l1/Pkn3/Clasp1/Cenpt/Ppp2ca/Ppp2cb/Rcc2/Cttn/Cenps/Rhob/Zw10/Kntc1/Tubb4a/Bub1/Diaph3/Prkcz/Dync1h1/Zwilch/Myh14/Mapk11/Limk1/Cenpn/Cit/Birc5/H2ax/Kif2c/Cdc25c/Nuf2/Dsn1/Spc25/Cenpe/Tuba8/Cenpm/Aurkb/Cdca8/Spc24/Bub1b/Cdc20/Plk1
WANG_LSD1_TARGETS_DN	25	-0.657261	-1.80085	0.00346286	0.03974	0.0326	1771	tags=32%, list=10%, signal=29%	Syn2/Cables1/Ece1/Rims2/Esm1/Rims3/Chst8/Ccnb2
WP_NITRIC_OXIDE_METABOLISM_IN_CYSTIC_FIBROSIS	12	-0.784281	-1.79888	0.00212922	0.0286739	0.0235221	1609	tags=33%, list=9%, signal=30%	Prmt1/Prmt7/Ddah1/Carm1
REACTOME_APC_C_CDH1_MEDIATED_DEGRADATION_OF_CDC20_AND_OTHER_APC_C_CDH1_TARGETED_PROTEINS_IN_LATE_MITOSIS_EARLY_G1	72	-0.53332	-1.79844	0.000671596	0.0121002	0.00992616	2225	tags=21%, list=13%, signal=18%	Cdc27/Psme3/Psmd13/Psmd11/Psmd5/Psmd2/Anapc4/Psmd3/Pttg1/Ube2c/Anapc1/Aurkb/Aurka/Cdc20/Plk1
PID_ATR_PATHWAY	38	-0.608192	-1.7981	0.00122787	0.0190645	0.0156392	2753	tags=37%, list=16%, signal=31%	Ccna2/Rpa1/Brca2/Fancd2/Tipin/Rad51/Rfc3/Ppp2ca/Rfc5/Rpa2/Cdc25c/Mcm7/Mcm2/Plk1
GRAHAM_CML_QUIESCENT_VS_NORMAL_QUIESCENT_UP	82	-0.521516	-1.7929	0.00070329	0.0125428	0.0102892	977	tags=21%, list=6%, signal=20%	Kif11/Top2a/Nusap1/Ppif/Dlgap5/Pclaf/Tst/H2ax/Mcm5/Hba-a1/Melk/Tk1/Cdk1/Racgap1/Rrm2/Cdc20/Ccnb2
PID_ERBB_NETWORK_PATHWAY	12	-0.78122	-1.79185	0.00236801	0.0310963	0.0255093	159	tags=33%, list=1%, signal=33%	Erbb3/Erbb2/Btc/Areg
RAHMAN_TP53_TARGETS_PHOSPHORYLATED	20	-0.688896	-1.79155	0.00288435	0.0348186	0.0285628	3836	tags=40%, list=22%, signal=31%	Pcbp1/Psmb6/Ruvbl2/Prdx2/Nme1/Pgam1/Ppa1/Phgdh
LIANG_SILENCED_BY_METHYLATION_DN	10	-0.813638	-1.78681	0.00178912	0.0250373	0.0205389	1355	tags=50%, list=8%, signal=46%	Ccna2/Mki67/Kif11/Pclaf/Mcm2
PAL_PRMT5_TARGETS_UP	198	-0.462081	-1.7861	1.28091e-05	0.00042797	0.000351077	2286	tags=20%, list=13%, signal=18%	Prim2/Apex1/Kpna2/Nme1/Tmpo/Dtd1/Hmgn2/Haus6/Col6a2/Gmnn/Ptn/Rcbtb1/Cks1b/Set/Mki67/Nr2f1/Ivd/Hnrnpa1/Nr2f2/Ahcy/Kif11/Rfc5/Ehmt2/Rpa2/Trip13/Ect2/Loxl1/Stmn1/Pclaf/Carm1/H2ax/Cdc25c/Amd1/Mcm2/Uhrf1/Aurkb/Racgap1/Tacc3/Cdc20/Ccnb2
WEST_ADRENOCORTICAL_TUMOR_MARKERS_UP	19	-0.694106	-1.78578	0.00316643	0.0374789	0.0307451	901	tags=32%, list=5%, signal=30%	Mvk/Top2a/Kif20a/Nek2/Cdk1/Rrm2
BIOCARTA_CARM_ER_PATHWAY	24	-0.654102	-1.78504	0.00541673	0.054157	0.0444267	2961	tags=54%, list=17%, signal=45%	Hdac1/Med1/Crebbp/Spen/Hdac4/Nrip1/Phb2/Gtf2a1/Esr1/Ppargc1a/Brca1/Carm1/Hdac6
MATTIOLI_MULTIPLE_MYELOMA_SUBGROUPS	12	-0.777409	-1.78311	0.00288538	0.0348186	0.0285628	653	tags=42%, list=4%, signal=40%	Jpt2/Fgf13/Smarca4/Cad/Rrm2
REACTOME_RESOLUTION_OF_AP_SITES_VIA_THE_MULTIPLE_NUCLEOTIDE_PATCH_REPLACEMENT_PATHWAY	25	-0.650746	-1.78299	0.00426035	0.0460801	0.0378009	1086	tags=36%, list=6%, signal=34%	Rpa1/Apex1/Rfc3/Rfc5/Pold1/Rpa2/Pold2/Fen1/Lig1
WP_GASTRIC_CANCER_NETWORK_1	26	-0.64648	-1.78077	0.0034035	0.0394015	0.0323223	2006	tags=42%, list=11%, signal=38%	Cenpf/Rnf216/Apc/Lin9/Top2a/Esm1/Ect2/Kif20b/Tpx2/Ube2c/Aurka
LOPEZ_EPITHELIOID_MESOTHELIOMA	13	-0.76074	-1.77946	0.00572506	0.0561956	0.046099	1192	tags=38%, list=7%, signal=36%	Cobl/Grb7/Anxa9/Ptprf/Prr15l
BIOCARTA_AKAP95_PATHWAY	11	-0.786922	-1.77914	0.00567721	0.0561236	0.0460399	1195	tags=45%, list=7%, signal=42%	Prkag1/Ppp2ca/Ncapd2/Ccnb1/Cdk1
REACTOME_LYSINE_CATABOLISM	10	-0.810107	-1.77905	0.00188582	0.0260241	0.0213484	1274	tags=30%, list=7%, signal=28%	Ogdh/Gcdh/Crym
REACTOME_AFLATOXIN_ACTIVATION_AND_DETOXIFICATION	11	-0.78677	-1.77879	0.00567721	0.0561236	0.0460399	1209	tags=55%, list=7%, signal=51%	Acy1/Ggt6/Akr7a5/Acy3/Ggt7/Ggt1
SMID_BREAST_CANCER_ERBB2_UP	113	-0.500283	-1.77715	8.88184e-05	0.00240447	0.00197246	1091	tags=23%, list=6%, signal=22%	Scnn1a/G6pdx/Scd2/Prmt7/Abcc3/Grb7/Akr1b8/Psmd3/Gse1/Il13ra1/Tmprss2/Mab21l4/Cyb561/Igf2r/Lpcat3/Bik/Ddc/Pgap3/Tfap2b/Fasn/Faim2/Erbb2/Tspan1/Slc44a4/Ggt1/Hmgcs2
NELSON_RESPONSE_TO_ANDROGEN_DN	17	-0.712811	-1.77392	0.0025052	0.0318696	0.0261436	3351	tags=53%, list=19%, signal=43%	Bard1/Sdc4/Dph1/Slc29a1/Bche/Cdk8/Tulp4/Scnn1a/Ddc
PATIL_LIVER_CANCER	616	-0.414079	-1.77209	1e-10	8.51452e-09	6.98472e-09	2622	tags=25%, list=15%, signal=22%	Aph1a/Hhat/E2f2/Tuba4a/Plp2/Npr1/Asf1b/Inava/Nup133/Thy1/Agrn/Dph1/Prkab2/Cdca5/Mboat7/Rhno1/Snrpa1/Prim2/Slc29a1/B4galt3/Kpna2/Xpo5/Tnpo1/Myo5c/Plod3/Trim28/Trmt61a/Cep85/Hacd3/Slc39a10/Cenpf/Tmpo/Gnpat/Ncapg2/Mindy1/Fastk/Cops5/Hmgn2/Xpo7/Tmem237/Akt1s1/Ddost/Osbp2/Mgat4a/Rhoc/Gmnn/Notch3/Pkmyt1/Pgk1/Dvl3/Ubn2/Enah/Tsn/Actr6/Vwf/Mphosph9/Nf2/Itga2/Nup205/Cks1b/Cep55/Rbfox2/Dus4l/Ago1/Tubg2/Sele…
WP_MIRNA_TARGETS_IN_ECM_AND_MEMBRANE_RECEPTORS	22	-0.662207	-1.77123	0.00356442	0.0406405	0.0333387	2906	tags=45%, list=16%, signal=38%	Lamc1/Col5a2/Col3a1/Col5a3/Col6a2/Col5a1/Col1a2/Col6a1/Thbs2/Col6a3
WP_MIRNA_REGULATION_OF_DNA_DAMAGE_RESPONSE	67	-0.537718	-1.76969	0.000764686	0.0133227	0.010929	1459	tags=18%, list=8%, signal=16%	Ddb2/Rad51/Mre11a/Tnfrsf10b/Rpa2/Brca1/H2ax/Cdc25c/Mcm7/Ccnb1/Cdk1/Ccnb2
CASORELLI_ACUTE_PROMYELOCYTIC_LEUKEMIA_DN	623	-0.413299	-1.76947	1e-10	8.51452e-09	6.98472e-09	3322	tags=30%, list=19%, signal=25%	Plekhb2/Naxd/Tsr1/Baz1b/Kif15/Ctdspl/Kif4/Fem1b/Mmrn1/Ssrp1/Dnajc6/Thoc6/Fdft1/Cct7/Tyms/Xrcc6/Sdha/Prc1/Tufm/Cavin1/Acly/Eif5a/Rad23b/Pola2/Atic/Idi1/Mad1l1/Acat3/Enpp4/Erg28/Ccna2/Pfkl/Gtf2h3/Shmt2/Dhfr/Ebp/Tpi1/Prr11/Lman2/Rpa1/Tbl3/Socs2/Uros/Stip1/Mvd/Slc38a1/Ptgs1/Gins1/Hmgcs1/Gss/Ablim1/Jpt2/Mrps10/Snrpa1/Tmem97/Eif2s3x/Csf2rb2/Tal1/Fzd6/Flot1/Depdc5/Grpel1/Mrpl12/Kpna2/Arntl2/Dsg2/Hmgb3/N…
FARMER_BREAST_CANCER_CLUSTER_6	14	-0.747411	-1.76923	0.00448073	0.0474976	0.0389637	2088	tags=50%, list=12%, signal=44%	Tbc1d9/Mlph/Ttc39a/Rhob/Tspan13/Esr1/Gata3
SANSOM_APC_TARGETS_REQUIRE_MYC	221	-0.450824	-1.76681	7.55912e-06	0.000267816	0.000219698	3455	tags=34%, list=20%, signal=28%	Nsun5/Myef2/Nhp2/Dync2i2/Gas8/Mdn1/Pmf1/Aaas/Cct7/Dtymk/Fhod1/Gnpnat1/Sema3b/Pabpc4/Sox17/Pomt1/Ogg1/Rgs12/Zbtb21/Pcbp4/Ptov1/Shmt2/Crebbp/Gtpbp3/Get1/Cinp/Nbeal2/Slc35b2/Shprh/Mus81/Wdr4/Wdr62/Fzd6/Grwd1/Trmt61a/Nme1/Tmpo/Cited1/Med22/Mvk/Rps6ka6/Smarcc1/Ska1/Iffo2/Gorasp1/Zbtb48/Rnaseh2a/Sytl1/Srd5a3/Gins2/Gipc1/Vars2/Sox4/Rcc2/Vars/Mybbp1a/Prss41/Qtrt1/Ddah1/Slco3a1/Drg2/Hes6/Tfip11/Lmnb2/Thop…
[truncated: 2,276 more rows]

## Sheet: C2 UP in CebpbΔM Macrophages
ID	setSize	enrichmentScore	NES	pvalue	p.adjust	qvalues	rank	leading_edge	core_enrichment
[truncated: 2,760 more rows]
