# Supplementary material for: C/EBPβ deletion in macrophages impairs mammary gland alveolar budding during the estrous cycle
Source: Life Sci Alliance. 2024 Jul 18;7(10):e202302516. doi: 10.26508/lsa.202302516 (PMC11258408; doi:10.26508/lsa.202302516)
Supplement: Supplementary file 7 [file LSA-2023-02516_TableS7.xlsx]

## Sheet: Fig2C-Cebpb
CEBPB
Number of families	1
Number of comparisons per family	6
Alpha	0.05
Tukey's multiple comparisons test	Mean Diff.	95.00% CI of diff.	Below threshold?	Summary	Adjusted P Value
WT vehicle vs. Cebpb vehicle	1.033	-3.909 to 5.976	No	ns	0.9057	A-B
WT vehicle vs. WT LPS	-12.07	-17.01 to -7.124	Yes	***	0.0002	A-C
WT vehicle vs. Cebpb LPS	1.033	-3.909 to 5.976	No	ns	0.9057	A-D
Cebpb vehicle vs. WT LPS	-13.1	-18.04 to -8.157	Yes	***	0.0001	B-C
Cebpb vehicle vs. Cebpb LPS	0	-4.943 to 4.943	No	ns	>0.9999	B-D
WT LPS vs. Cebpb LPS	13.1	8.157 to 18.04	Yes	***	0.0001	C-D
Test details	Mean 1	Mean 2	Mean Diff.	SE of diff.	n1	n2	q	DF
WT vehicle vs. Cebpb vehicle	1.033	0	1.033	1.543	3	3	0.9468	8
WT vehicle vs. WT LPS	1.033	13.1	-12.07	1.543	3	3	11.06	8
WT vehicle vs. Cebpb LPS	1.033	0	1.033	1.543	3	3	0.9468	8
Cebpb vehicle vs. WT LPS	0	13.1	-13.1	1.543	3	3	12	8
Cebpb vehicle vs. Cebpb LPS	0	0	0	1.543	3	3	0	8
WT LPS vs. Cebpb LPS	13.1	0	13.1	1.543	3	3	12	8

## Sheet: Fig3C-buds
Alveolar Budding
Number of families	1
Number of comparisons per family	4
Alpha	0.05
Tukey's multiple comparisons test	Mean Diff.	95.00% CI of diff.	Below threshold?	Summary	Adjusted P Value
WT vs. Cebpb	345.2	91.88 to 598.4	Yes	**	0.0056	A-B
WT+E+P vs. Cebpb +E+P	491	80.64 to 901.4	Yes	*	0.0155	C-D
WT vs. WT+E+P	-523.3	-870.1 to -176.5	Yes	**	0.0023	A-C
Cebpb vs. Cebpb +E+P	-377.4	-712.5 to -42.38	Yes	*	0.0237	B-D
Test details	Mean 1	Mean 2	Mean Diff.	SE of diff.	n1	n2	t	DF
WT vs. Cebpb	463.7	118.6	345.2	91.58	7	9	3.769	18
WT+E+P vs. Cebpb +E+P	987	496	491	148.4	3	3	3.309	18
WT vs. WT+E+P	463.7	987	-523.3	125.4	7	3	4.173	18
Cebpb vs. Cebpb +E+P	118.6	496	-377.4	121.2	9	3	3.115	18

## Sheet: Fig4C-stage length
Stage Length
Number of families	1
Number of comparisons per family	4
Alpha	0.05
Sidak's multiple comparisons test	Mean Diff.	95.00% CI of diff.	Below threshold?	Summary	Adjusted P Value
Prostrus WT vs. Cebpb	-7.2	-17.94 to 3.539	No	ns	0.3033	A-B
Estrus WT vs. Cebpb	-9.6	-20.34 to 1.139	No	ns	0.0948	C-D
Metestrus WT vs. Cebpb	-2.4	-13.14 to 8.339	No	ns	0.9623	E-F
Diestrus WT vs. Cebpb	16.8	6.061 to 27.54	Yes	***	0.001	G-H
Test details	Mean 1	Mean 2	Mean Diff.	SE of diff.	n1	n2	t	DF
Prostrus WT vs. Cebpb	19.2	26.4	-7.2	4.069	5	5	1.769	32
Estrus WT vs. Cebpb	19.2	28.8	-9.6	4.069	5	5	2.359	32
Metestrus WT vs. Cebpb	12	14.4	-2.4	4.069	5	5	0.5898	32
Diestrus WT vs. Cebpb	45.6	28.8	16.8	4.069	5	5	4.128	32

## Sheet: Fig7E-phagocytosis
Phagocytosis
Number of families	1
Number of comparisons per family	3
Alpha	0.05
Tukey's multiple comparisons test	Mean Diff.	95.00% CI of diff.	Below threshold?	Summary	Adjusted P Value
WT BMDM vs. Cebpb BMDM	-0.03475	-0.05263 to -0.01687	Yes	***	0.0002	A-B
WT BMDM vs. RAW 264.7	0.011	-0.006875 to 0.02888	No	ns	0.2884	A-C
Cebpb BMDM vs. RAW 264.7	0.04575	0.02787 to 0.06363	Yes	****	<0.0001	B-C
Test details	Mean 1	Mean 2	Mean Diff.	SE of diff.	n1	n2	q	DF
WT BMDM vs. Cebpb BMDM	0.03738	0.07213	-0.03475	0.007092	8	8	6.93	21
WT BMDM vs. RAW 264.7	0.03738	0.02638	0.011	0.007092	8	8	2.194	21
Cebpb BMDM vs. RAW 264.7	0.07213	0.02638	0.04575	0.007092	8	8	9.123	21

## Sheet: Fig8A-Il6
IL6
Number of families	1
Number of comparisons per family	15
Alpha	0.05
Tukey's multiple comparisons test	Mean Diff.	95.00% CI of diff.	Below threshold?	Summary	Adjusted P Value
WT vehicle vs. Cebpb vehicle	-0.6667	-2961 to 2960	No	ns	>0.9999	A-B
WT vehicle vs. WT LPS	-4071	-7032 to -1110	Yes	**	0.006	A-C
WT vehicle vs. Cebpb LPS	-382.9	-3344 to 2578	No	ns	0.9975	A-D
WT vehicle vs. WT IL4/IL13	-0.03333	-2961 to 2961	No	ns	>0.9999	A-E
WT vehicle vs. Cebpb IL4/IL13	-1.233	-2962 to 2960	No	ns	>0.9999	A-F
Cebpb vehicle vs. WT LPS	-4070	-7031 to -1110	Yes	**	0.006	B-C
Cebpb vehicle vs. Cebpb LPS	-382.2	-3343 to 2579	No	ns	0.9975	B-D
Cebpb vehicle vs. WT IL4/IL13	0.6333	-2960 to 2961	No	ns	>0.9999	B-E
Cebpb vehicle vs. Cebpb IL4/IL13	-0.5667	-2961 to 2960	No	ns	>0.9999	B-F
WT LPS vs. Cebpb LPS	3688	727.4 to 6649	Yes	*	0.0124	C-D
WT LPS vs. WT IL4/IL13	4071	1110 to 7032	Yes	**	0.006	C-E
WT LPS vs. Cebpb IL4/IL13	4070	1109 to 7031	Yes	**	0.006	C-F
Cebpb LPS vs. WT IL4/IL13	382.8	-2578 to 3344	No	ns	0.9975	D-E
Cebpb LPS vs. Cebpb IL4/IL13	381.6	-2579 to 3342	No	ns	0.9976	D-F
WT IL4/IL13 vs. Cebpb IL4/IL13	-1.2	-2962 to 2960	No	ns	>0.9999	E-F
Test details	Mean 1	Mean 2	Mean Diff.	SE of diff.	n1	n2	q	DF
WT vehicle vs. Cebpb vehicle	0.4667	1.133	-0.6667	881.5	3	3	0.00107	12
WT vehicle vs. WT LPS	0.4667	4072	-4071	881.5	3	3	6.531	12
WT vehicle vs. Cebpb LPS	0.4667	383.3	-382.9	881.5	3	3	0.6143	12
WT vehicle vs. WT IL4/IL13	0.4667	0.5	-0.03333	881.5	3	3	5.348e-05	12
WT vehicle vs. Cebpb IL4/IL13	0.4667	1.7	-1.233	881.5	3	3	0.001979	12
Cebpb vehicle vs. WT LPS	1.133	4072	-4070	881.5	3	3	6.53	12
Cebpb vehicle vs. Cebpb LPS	1.133	383.3	-382.2	881.5	3	3	0.6132	12
Cebpb vehicle vs. WT IL4/IL13	1.133	0.5	0.6333	881.5	3	3	0.001016	12
Cebpb vehicle vs. Cebpb IL4/IL13	1.133	1.7	-0.5667	881.5	3	3	0.0009091	12
WT LPS vs. Cebpb LPS	4072	383.3	3688	881.5	3	3	5.917	12
WT LPS vs. WT IL4/IL13	4072	0.5	4071	881.5	3	3	6.531	12
WT LPS vs. Cebpb IL4/IL13	4072	1.7	4070	881.5	3	3	6.529	12
Cebpb LPS vs. WT IL4/IL13	383.3	0.5	382.8	881.5	3	3	0.6142	12
Cebpb LPS vs. Cebpb IL4/IL13	383.3	1.7	381.6	881.5	3	3	0.6123	12
WT IL4/IL13 vs. Cebpb IL4/IL13	0.5	1.7	-1.2	881.5	3	3	0.001925	12

## Sheet: Fig8A-Tnfa
TNFA
Number of families	1
Number of comparisons per family	15
Alpha	0.05
Tukey's multiple comparisons test	Mean Diff.	95.00% CI of diff.	Below threshold?	Summary	Adjusted P Value
WT vehicle vs. Cebpb vehicle	-0.4667	-8.619 to 7.685	No	ns	>0.9999	A-B
WT vehicle vs. WT LPS	-26.83	-34.99 to -18.68	Yes	****	<0.0001	A-C
WT vehicle vs. Cebpb LPS	-8.833	-16.99 to -0.6815	Yes	*	0.0312	A-D
WT vehicle vs. WT IL4/IL13	0.4667	-7.685 to 8.619	No	ns	>0.9999	A-E
WT vehicle vs. Cebpb IL4/IL13	-0.3667	-8.519 to 7.785	No	ns	>0.9999	A-F
Cebpb vehicle vs. WT LPS	-26.37	-34.52 to -18.21	Yes	****	<0.0001	B-C
Cebpb vehicle vs. Cebpb LPS	-8.367	-16.52 to -0.2148	Yes	*	0.0431	B-D
Cebpb vehicle vs. WT IL4/IL13	0.9333	-7.219 to 9.085	No	ns	0.9986	B-E
Cebpb vehicle vs. Cebpb IL4/IL13	0.1	-8.052 to 8.252	No	ns	>0.9999	B-F
WT LPS vs. Cebpb LPS	18	9.848 to 26.15	Yes	****	<0.0001	C-D
WT LPS vs. WT IL4/IL13	27.3	19.15 to 35.45	Yes	****	<0.0001	C-E
WT LPS vs. Cebpb IL4/IL13	26.47	18.31 to 34.62	Yes	****	<0.0001	C-F
Cebpb LPS vs. WT IL4/IL13	9.3	1.148 to 17.45	Yes	*	0.0225	D-E
Cebpb LPS vs. Cebpb IL4/IL13	8.467	0.3148 to 16.62	Yes	*	0.0402	D-F
WT IL4/IL13 vs. Cebpb IL4/IL13	-0.8333	-8.985 to 7.319	No	ns	0.9992	E-F
Test details	Mean 1	Mean 2	Mean Diff.	SE of diff.	n1	n2	q	DF
WT vehicle vs. Cebpb vehicle	1.467	1.933	-0.4667	2.427	3	3	0.2719	12
WT vehicle vs. WT LPS	1.467	28.3	-26.83	2.427	3	3	15.64	12
WT vehicle vs. Cebpb LPS	1.467	10.3	-8.833	2.427	3	3	5.147	12
WT vehicle vs. WT IL4/IL13	1.467	1	0.4667	2.427	3	3	0.2719	12
WT vehicle vs. Cebpb IL4/IL13	1.467	1.833	-0.3667	2.427	3	3	0.2137	12
Cebpb vehicle vs. WT LPS	1.933	28.3	-26.37	2.427	3	3	15.36	12
Cebpb vehicle vs. Cebpb LPS	1.933	10.3	-8.367	2.427	3	3	4.875	12
Cebpb vehicle vs. WT IL4/IL13	1.933	1	0.9333	2.427	3	3	0.5439	12
Cebpb vehicle vs. Cebpb IL4/IL13	1.933	1.833	0.1	2.427	3	3	0.05827	12
WT LPS vs. Cebpb LPS	28.3	10.3	18	2.427	3	3	10.49	12
WT LPS vs. WT IL4/IL13	28.3	1	27.3	2.427	3	3	15.91	12
WT LPS vs. Cebpb IL4/IL13	28.3	1.833	26.47	2.427	3	3	15.42	12
Cebpb LPS vs. WT IL4/IL13	10.3	1	9.3	2.427	3	3	5.419	12
Cebpb LPS vs. Cebpb IL4/IL13	10.3	1.833	8.467	2.427	3	3	4.934	12
WT IL4/IL13 vs. Cebpb IL4/IL13	1	1.833	-0.8333	2.427	3	3	0.4856	12

## Sheet: Fig8A-Nos2
NOS2
Number of families	1
Number of comparisons per family	15
Alpha	0.05
Tukey's multiple comparisons test	Mean Diff.	95.00% CI of diff.	Below threshold?	Summary	Adjusted P Value
WT vehicle vs. Cebpb vehicle	-1.133	-2117 to 2115	No	ns	>0.9999	A-B
WT vehicle vs. WT LPS	-8595	-10710 to -6479	Yes	****	<0.0001	A-C
WT vehicle vs. Cebpb LPS	-2783	-4898 to -666.7	Yes	**	0.0084	A-D
WT vehicle vs. WT IL4/IL13	-0.2	-2116 to 2116	No	ns	>0.9999	A-E
WT vehicle vs. Cebpb IL4/IL13	-4.033	-2120 to 2112	No	ns	>0.9999	A-F
Cebpb vehicle vs. WT LPS	-8593	-10709 to -6478	Yes	****	<0.0001	B-C
Cebpb vehicle vs. Cebpb LPS	-2781	-4897 to -665.6	Yes	**	0.0084	B-D
Cebpb vehicle vs. WT IL4/IL13	0.9333	-2115 to 2117	No	ns	>0.9999	B-E
Cebpb vehicle vs. Cebpb IL4/IL13	-2.9	-2119 to 2113	No	ns	>0.9999	B-F
WT LPS vs. Cebpb LPS	5812	3696 to 7928	Yes	****	<0.0001	C-D
WT LPS vs. WT IL4/IL13	8594	6479 to 10710	Yes	****	<0.0001	C-E
WT LPS vs. Cebpb IL4/IL13	8591	6475 to 10706	Yes	****	<0.0001	C-F
Cebpb LPS vs. WT IL4/IL13	2782	666.5 to 4898	Yes	**	0.0084	D-E
Cebpb LPS vs. Cebpb IL4/IL13	2778	662.7 to 4894	Yes	**	0.0085	D-F
WT IL4/IL13 vs. Cebpb IL4/IL13	-3.833	-2120 to 2112	No	ns	>0.9999	E-F
Test details	Mean 1	Mean 2	Mean Diff.	SE of diff.	n1	n2	q	DF
WT vehicle vs. Cebpb vehicle	1.4	2.533	-1.133	629.9	3	3	0.002544	12
WT vehicle vs. WT LPS	1.4	8596	-8595	629.9	3	3	19.3	12
WT vehicle vs. Cebpb LPS	1.4	2784	-2783	629.9	3	3	6.247	12
WT vehicle vs. WT IL4/IL13	1.4	1.6	-0.2	629.9	3	3	0.000449	12
WT vehicle vs. Cebpb IL4/IL13	1.4	5.433	-4.033	629.9	3	3	0.009055	12
Cebpb vehicle vs. WT LPS	2.533	8596	-8593	629.9	3	3	19.29	12
Cebpb vehicle vs. Cebpb LPS	2.533	2784	-2781	629.9	3	3	6.244	12
Cebpb vehicle vs. WT IL4/IL13	2.533	1.6	0.9333	629.9	3	3	0.002095	12
Cebpb vehicle vs. Cebpb IL4/IL13	2.533	5.433	-2.9	629.9	3	3	0.006511	12
WT LPS vs. Cebpb LPS	8596	2784	5812	629.9	3	3	13.05	12
WT LPS vs. WT IL4/IL13	8596	1.6	8594	629.9	3	3	19.3	12
WT LPS vs. Cebpb IL4/IL13	8596	5.433	8591	629.9	3	3	19.29	12
Cebpb LPS vs. WT IL4/IL13	2784	1.6	2782	629.9	3	3	6.247	12
Cebpb LPS vs. Cebpb IL4/IL13	2784	5.433	2778	629.9	3	3	6.238	12
WT IL4/IL13 vs. Cebpb IL4/IL13	1.6	5.433	-3.833	629.9	3	3	0.008606	12

## Sheet: Fig8B-Il6-CM
IL6
Number of families	1
Number of comparisons per family	6
Alpha	0.05
Tukey's multiple comparisons test	Mean Diff.	95.00% CI of diff.	Below threshold?	Summary	Adjusted P Value
WT CTRL MEDIA vs. Cebpb CTRL MEDIA	-32.37	-56.75 to -7.980	Yes	*	0.0119	A-B
WT CTRL MEDIA vs. WT HC11 COND MEDIA	-5.133	-29.52 to 19.25	No	ns	0.904	A-C
WT CTRL MEDIA vs. Cebpb HC11 COND MEDIA	0.7333	-23.65 to 25.12	No	ns	0.9997	A-D
Cebpb CTRL MEDIA vs. WT HC11 COND MEDIA	27.23	2.847 to 51.62	Yes	*	0.0297	B-C
Cebpb CTRL MEDIA vs. Cebpb HC11 COND MEDIA	33.1	8.713 to 57.49	Yes	*	0.0105	B-D
WT HC11 COND MEDIA vs. Cebpb HC11 COND MEDIA	5.867	-18.52 to 30.25	No	ns	0.8656	C-D
Test details	Mean 1	Mean 2	Mean Diff.	SE of diff.	n1	n2	q	DF
WT CTRL MEDIA vs. Cebpb CTRL MEDIA	2.567	34.93	-32.37	7.615	3	3	6.011	8
WT CTRL MEDIA vs. WT HC11 COND MEDIA	2.567	7.7	-5.133	7.615	3	3	0.9533	8
WT CTRL MEDIA vs. Cebpb HC11 COND MEDIA	2.567	1.833	0.7333	7.615	3	3	0.1362	8
Cebpb CTRL MEDIA vs. WT HC11 COND MEDIA	34.93	7.7	27.23	7.615	3	3	5.057	8
Cebpb CTRL MEDIA vs. Cebpb HC11 COND MEDIA	34.93	1.833	33.1	7.615	3	3	6.147	8
WT HC11 COND MEDIA vs. Cebpb HC11 COND MEDIA	7.7	1.833	5.867	7.615	3	3	1.089	8

## Sheet: Fig8B-Tnfa-CM
TNFa
Number of families	1
Number of comparisons per family	6
Alpha	0.05
Tukey's multiple comparisons test	Mean Diff.	95.00% CI of diff.	Below threshold?	Summary	Adjusted P Value
WT CTRL MEDIA vs. Cebpb CTRL MEDIA	-0.6	-1.720 to 0.5196	No	ns	0.3758	A-B
WT CTRL MEDIA vs. WT HC11 COND MEDIA	0.1	-1.020 to 1.220	No	ns	0.9912	A-C
WT CTRL MEDIA vs. Cebpb HC11 COND MEDIA	0.1333	-0.9862 to 1.253	No	ns	0.9798	A-D
Cebpb CTRL MEDIA vs. WT HC11 COND MEDIA	0.7	-0.4196 to 1.820	No	ns	0.2633	B-C
Cebpb CTRL MEDIA vs. Cebpb HC11 COND MEDIA	0.7333	-0.3862 to 1.853	No	ns	0.2324	B-D
WT HC11 COND MEDIA vs. Cebpb HC11 COND MEDIA	0.03333	-1.086 to 1.153	No	ns	0.9997	C-D
Test details	Mean 1	Mean 2	Mean Diff.	SE of diff.	n1	n2	q	DF
WT CTRL MEDIA vs. Cebpb CTRL MEDIA	1.167	1.767	-0.6	0.3496	3	3	2.427	8
WT CTRL MEDIA vs. WT HC11 COND MEDIA	1.167	1.067	0.1	0.3496	3	3	0.4045	8
WT CTRL MEDIA vs. Cebpb HC11 COND MEDIA	1.167	1.033	0.1333	0.3496	3	3	0.5394	8
Cebpb CTRL MEDIA vs. WT HC11 COND MEDIA	1.767	1.067	0.7	0.3496	3	3	2.832	8
Cebpb CTRL MEDIA vs. Cebpb HC11 COND MEDIA	1.767	1.033	0.7333	0.3496	3	3	2.966	8
WT HC11 COND MEDIA vs. Cebpb HC11 COND MEDIA	1.067	1.033	0.03333	0.3496	3	3	0.1348	8

## Sheet: Fig8B-Nos2-CM
NOS2
Number of families	1
Number of comparisons per family	6
Alpha	0.05
Tukey's multiple comparisons test	Mean Diff.	95.00% CI of diff.	Below threshold?	Summary	Adjusted P Value
WT CTRL MEDIA vs. Cebpb CTRL MEDIA	-9.633	-19.78 to 0.5176	No	ns	0.0629	A-B
WT CTRL MEDIA vs. WT HC11 COND MEDIA	-5.6	-15.75 to 4.551	No	ns	0.3537	A-C
WT CTRL MEDIA vs. Cebpb HC11 COND MEDIA	2.367	-7.784 to 12.52	No	ns	0.8756	A-D
Cebpb CTRL MEDIA vs. WT HC11 COND MEDIA	4.033	-6.118 to 14.18	No	ns	0.6031	B-C
Cebpb CTRL MEDIA vs. Cebpb HC11 COND MEDIA	12	1.849 to 22.15	Yes	*	0.0223	B-D
WT HC11 COND MEDIA vs. Cebpb HC11 COND MEDIA	7.967	-2.184 to 18.12	No	ns	0.132	C-D
Test details	Mean 1	Mean 2	Mean Diff.	SE of diff.	n1	n2	q	DF
WT CTRL MEDIA vs. Cebpb CTRL MEDIA	3.667	13.3	-9.633	3.17	3	3	4.298	8
WT CTRL MEDIA vs. WT HC11 COND MEDIA	3.667	9.267	-5.6	3.17	3	3	2.498	8
WT CTRL MEDIA vs. Cebpb HC11 COND MEDIA	3.667	1.3	2.367	3.17	3	3	1.056	8
Cebpb CTRL MEDIA vs. WT HC11 COND MEDIA	13.3	9.267	4.033	3.17	3	3	1.799	8
Cebpb CTRL MEDIA vs. Cebpb HC11 COND MEDIA	13.3	1.3	12	3.17	3	3	5.354	8
WT HC11 COND MEDIA vs. Cebpb HC11 COND MEDIA	9.267	1.3	7.967	3.17	3	3	3.554	8

[truncated: 3 more sheets: Fig8C-Notch2, Fig8C-Notch3, Fig8C-Cebpb-CM]
